# Supplementary material for: A transcriptomic dataset evaluating the effect of radiotherapy injury on cells of skin and soft tissue
Source: Data Brief. 2022 Jan 14;41:107828. doi: 10.1016/j.dib.2022.107828 (PMC8803966; doi:10.1016/j.dib.2022.107828)
Supplement: Supplementary file 1 [file mmc1.zip › lec_top_tables.csv]

GeneID	Length	Symbols	GeneName	Chr	logFC	AveExpr	t	P.Value	adj.P.Val	B	contrast	rank
220001	3536	VWCE	von Willebrand factor C and EGF domains	11	1.4163573216456167	2.817122151440037	7.069830823268423	3.420437432081798e-7	0.002923618895071917	6.405579498243135	groupLEC_10GY - groupLEC_0GY	2
50484	5200	RRM2B	ribonucleotide reductase M2 B (TP53 inducible)	8	0.8771392467498078	6.566542557567709	7.087142388190054	3.2891888686053597e-7	0.002923618895071917	6.811632555434084	groupLEC_10GY - groupLEC_0GY	1
132671	4300	SPATA18	spermatogenesis associated 18	4	1.3120667271619428	4.53320805069414	6.676308179878448	8.411236447581974e-7	0.004793002902380461	5.898701547251093	groupLEC_10GY - groupLEC_0GY	3
27244	2759	SESN1	sestrin 1	6	0.9748804175940986	5.719361950489981	6.37009353009281	1.7168590043451047e-6	0.007337426169819891	5.224319834057422	groupLEC_10GY - groupLEC_0GY	4
9518	1200	GDF15	growth differentiation factor 15	19	1.7061360310075662	7.732450849888223	6.248029937427078	2.288813503713313e-6	0.007825453369195818	4.935023392201117	groupLEC_10GY - groupLEC_0GY	5
2232	1901	FDXR	ferredoxin reductase	17	1.354010821336714	5.356677214291011	5.719542687003563	8.100456566896752e-6	0.010808317305109727	3.743356251618911	groupLEC_10GY - groupLEC_0GY	11
8794	1494	TNFRSF10C	tumor necrosis factor receptor superfamily, member 10c, decoy without an intracellular domain	8	1.2443383511698487	3.024152257174459	5.746765057420457	7.584554358628475e-6	0.010808317305109727	3.672133144700381	groupLEC_10GY - groupLEC_0GY	13
60401	3372	EDA2R	ectodysplasin A2 receptor	X	1.1578601836337334	3.6889632617905463	5.758757539833842	7.368000187299091e-6	0.010808317305109727	3.843372857084069	groupLEC_10GY - groupLEC_0GY	8
8334	546	HIST1H2AC	histone cluster 1, H2ac	6	0.8450507396233209	3.1990358853259178	5.816584213695018	6.40875839765234e-6	0.010808317305109727	3.769978022575147	groupLEC_10GY - groupLEC_0GY	10
5429	8412	POLH	polymerase (DNA directed), eta	6	0.8300885831831177	6.0474269870733	5.7865191102519695	6.8904946398906866e-6	0.010808317305109727	3.8804270328488704	groupLEC_10GY - groupLEC_0GY	7
26031	6712	OSBPL3	oxysterol binding protein-like 3	7	0.6773549021682186	6.4934102520736765	5.713524058997868	8.219252703505496e-6	0.010808317305109727	3.704156120264871	groupLEC_10GY - groupLEC_0GY	12
51499	1182	TRIAP1	TP53 regulated inhibitor of apoptosis 1	12	0.6188495367902345	5.908027931973658	5.871873236144186	5.610377376989219e-6	0.010808317305109727	4.083356102537782	groupLEC_10GY - groupLEC_0GY	6
8531	1974	CSDA	cold shock domain protein A	12	0.5388764913598978	7.910684100531268	5.778400565066977	7.0267860138955664e-6	0.010808317305109727	3.8426021605813254	groupLEC_10GY - groupLEC_0GY	9
2668	4101	GDNF	glial cell derived neurotrophic factor	5	1.920384129818744	0.28863555319066647	5.573368696230146	1.1547484696981247e-5	0.011790282908484646	2.495470459410164	groupLEC_10GY - groupLEC_0GY	26
1026	2290	CDKN1A	cyclin-dependent kinase inhibitor 1A (p21, Cip1)	6	1.4907771775017427	10.131292053148101	5.577054236249072	1.1444443601143258e-5	0.011790282908484646	3.372653766967817	groupLEC_10GY - groupLEC_0GY	15
4193	7364	MDM2	Mdm2, p53 E3 ubiquitin protein ligase homolog (mouse)	12	1.44559130865224	8.051318076325346	5.49465091259545	1.3987929683963153e-5	0.011790282908484646	3.175051274413546	groupLEC_10GY - groupLEC_0GY	19
6326	9191	SCN2A	sodium channel, voltage-gated, type II, alpha subunit	2	1.1892564113364954	-1.198573091704694	5.470795266868755	1.4826307826399189e-5	0.011790282908484646	2.223555680323316	groupLEC_10GY - groupLEC_0GY	32
8493	3163	PPM1D	protein phosphatase, Mg2+/Mn2+ dependent, 1D	17	0.833055867133738	5.131725132744485	5.499621380201687	1.3819391386656326e-5	0.011790282908484646	3.2336816940262754	groupLEC_10GY - groupLEC_0GY	18
644128	5789	RPL23AP53	ribosomal protein L23a pseudogene 53	8	0.6885241789373726	3.185681472777938	5.519197360149398	1.3175397047008902e-5	0.011790282908484646	3.24255628960264	groupLEC_10GY - groupLEC_0GY	17
55294	4709	FBXW7	F-box and WD repeat domain containing 7, E3 ubiquitin protein ligase	4	0.6876623627252476	5.058008346514742	5.4613216924578545	1.517322164297527e-5	0.011790282908484646	3.1506837457377923	groupLEC_10GY - groupLEC_0GY	20
196513	2092	DCP1B	DCP1 decapping enzyme homolog B (S. cerevisiae)	12	0.5391565437508348	4.063227465269889	5.553524880583031	1.2118689430323264e-5	0.011790282908484646	3.36893303738737	groupLEC_10GY - groupLEC_0GY	16
4043	1570	LRPAP1	low density lipoprotein receptor-related protein associated protein 1	4	0.32423339800584916	7.063005781326561	5.616094332049465	1.0408604849614532e-5	0.011790282908484646	3.466289731237474	groupLEC_10GY - groupLEC_0GY	14
1606	3055	DGKA	diacylglycerol kinase, alpha 80kDa	12	0.724477765882221	5.216885685583065	5.440255236480252	1.5974454540890983e-5	0.011873186972892667	3.108027409984202	groupLEC_10GY - groupLEC_0GY	21
8824	3943	CES2	carboxylesterase 2	16	0.5828315067295309	6.1666406532843725	5.399686755862825	1.764034723347278e-5	0.012565072331509048	2.9768694213373283	groupLEC_10GY - groupLEC_0GY	22
79094	1560	CHAC1	ChaC, cation transport regulator homolog 1 (E. coli)	15	2.319288189312065	3.142911199787896	5.326257844223668	2.1116761224169107e-5	0.014220599045854893	2.8260769149043092	groupLEC_10GY - groupLEC_0GY	23
2956	4328	MSH6	mutS homolog 6 (E. coli)	2	-0.4677703179373811	5.741078622574121	-5.31649992402593	2.1628287522212765e-5	0.014220599045854893	2.797719710054748	groupLEC_10GY - groupLEC_0GY	24
66004	5863	LYNX1	Ly6/neurotoxin 1	8	1.046890125912907	4.071518906533293	5.17620796390752	3.053513604867057e-5	0.018383941323505997	2.4977604102307023	groupLEC_10GY - groupLEC_0GY	25
3157	3510	HMGCS1	3-hydroxy-3-methylglutaryl-CoA synthase 1 (soluble)	5	-0.8963154744523258	8.53678988408066	-5.172020147867235	3.08517534265344e-5	0.018383941323505997	2.4075782623065285	groupLEC_10GY - groupLEC_0GY	28
54884	3311	RETSAT	retinol saturase (all-trans-retinol 13,14-reductase)	2	0.3603199269636814	6.188527292756068	5.167638700392798	3.1186563227942315e-5	0.018383941323505997	2.424290491147712	groupLEC_10GY - groupLEC_0GY	27
203	2266	AK1	adenylate kinase 1	9	0.3411953662003313	5.7192693176007365	5.130749749951363	3.415512715882559e-5	0.01946272995933745	2.34176729373268	groupLEC_10GY - groupLEC_0GY	29
64782	3116	AEN	apoptosis enhancing nuclease	15	0.6551158656235803	6.151774142704694	5.110522657708025	3.5902453068926664e-5	0.01979846565204198	2.2882133481993385	groupLEC_10GY - groupLEC_0GY	30
1643	1848	DDB2	damage-specific DNA binding protein 2, 48kDa	11	1.005135321869238	5.641790322225625	5.091791963515097	3.760096765213804e-5	0.02008714193791562	2.2835178823336246	groupLEC_10GY - groupLEC_0GY	31
7587	7031	ZNF37A	zinc finger protein 37A	10	0.4308613078767056	4.925525232617681	4.976738459027772	4.9969087645119205e-5	0.02588550161494887	2.0148579366262265	groupLEC_10GY - groupLEC_0GY	33
64393	9116	ZMAT3	zinc finger, matrin-type 3	3	0.7447937912374369	7.233823260349078	4.95219317968388	5.309932636209022e-5	0.025935228118855208	1.8816572096622881	groupLEC_10GY - groupLEC_0GY	36
10973	10492	ASCC3	activating signal cointegrator 1 complex subunit 3	6	0.6367169316566601	7.072141560714501	4.958084581807372	5.233041967360981e-5	0.025935228118855208	1.902900190235079	groupLEC_10GY - groupLEC_0GY	35
152815	3578	THAP6	THAP domain containing 6	4	0.5984926970514248	3.1471367973811426	4.9337276885442085	5.55839003237035e-5	0.026394632667603092	1.9162342494332263	groupLEC_10GY - groupLEC_0GY	34
57103	8229	C12orf5	chromosome 12 open reading frame 5	12	0.6840490978969678	6.258582243205045	4.909491017251805	5.902374645821205e-5	0.027270566100084728	1.8071514814539222	groupLEC_10GY - groupLEC_0GY	37
100129484	3364	LOC100129484	uncharacterized LOC100129484	7	1.060040628238783	0.9592132967144581	4.843710881095121	6.948024842687143e-5	0.030913252555659642	1.198114447400119	groupLEC_10GY - groupLEC_0GY	52
23505	6644	TMEM131	transmembrane protein 131	2	0.3040967952207323	6.522253299518472	4.8376980133446175	7.052453054523112e-5	0.030913252555659642	1.6269520851073178	groupLEC_10GY - groupLEC_0GY	39
26263	3741	FBXO22	F-box protein 22	15	0.7466713803423186	5.153646850208978	4.823584897738214	7.303810273063907e-5	0.031214659154506875	1.658751098187448	groupLEC_10GY - groupLEC_0GY	38
126820	3007	WDR63	WD repeat domain 63	1	1.5377612915036922	0.3041960950243251	4.73524880082882	9.095333968193523e-5	0.031431982680333044	1.1531233927089488	groupLEC_10GY - groupLEC_0GY	55
83667	3485	SESN2	sestrin 2	1	1.2283597940707978	5.742940789130322	4.795963732197898	7.822140188476231e-5	0.031431982680333044	1.5433233583003059	groupLEC_10GY - groupLEC_0GY	41
1491	2140	CTH	cystathionase (cystathionine gamma-lyase)	1	1.0561044851807244	2.376077621926725	4.787488492267925	7.988486605397257e-5	0.031431982680333044	1.5691616982255754	groupLEC_10GY - groupLEC_0GY	40
3955	3156	LFNG	LFNG O-fucosylpeptide 3-beta-N-acetylglucosaminyltransferase	7	-1.0264233788345458	2.731058182282083	-4.744648524226238	8.885374199757674e-5	0.031431982680333044	1.5128698605304738	groupLEC_10GY - groupLEC_0GY	43
1647	1355	GADD45A	growth arrest and DNA-damage-inducible, alpha	1	0.9161178358515532	6.680653577113459	4.761315249116673	8.524997143364277e-5	0.031431982680333044	1.4466955327187145	groupLEC_10GY - groupLEC_0GY	46
10769	2786	PLK2	polo-like kinase 2	5	0.7170720384150133	7.5267835298694425	4.781491804236669	8.108330819648749e-5	0.031431982680333044	1.4954173062531257	groupLEC_10GY - groupLEC_0GY	44
51222	3478	ZNF219	zinc finger protein 219	14	0.6026086055140585	4.778401577334321	4.749151806718879	8.786518175946388e-5	0.031431982680333044	1.4838203017663485	groupLEC_10GY - groupLEC_0GY	45
10076	5640	PTPRU	protein tyrosine phosphatase, receptor type, U	1	0.5403794050259245	4.079308354837455	4.754667580741389	8.666940993007396e-5	0.031431982680333044	1.5245186536695199	groupLEC_10GY - groupLEC_0GY	42
23654	6335	PLXNB2	plexin B2	22	0.5152110099069027	8.490096964828625	4.74853976632815	8.799888489976254e-5	0.031431982680333044	1.3886311412466599	groupLEC_10GY - groupLEC_0GY	48
1736	2577	DKC1	dyskeratosis congenita 1, dyskerin	X	-0.5093041579953432	6.067524980737422	-4.7309361616433865	9.193326317734147e-5	0.031431982680333044	1.3980420697163458	groupLEC_10GY - groupLEC_0GY	47
23285	4556	KIAA1107	KIAA1107	1	0.7381096151267161	1.3402848927105047	4.6944192133548786	1.0066763885319107e-4	0.03374339776853532	1.0497821528442577	groupLEC_10GY - groupLEC_0GY	59
57673	6660	BEND3	BEN domain containing 3	6	-0.7247784898530834	2.162246881507695	-4.675500099460909	1.0551590494484341e-4	0.03452886832684761	1.1824684930854197	groupLEC_10GY - groupLEC_0GY	53
11216	2917	AKAP10	A kinase (PRKA) anchor protein 10	17	0.34162524787508364	4.932487095042856	4.669692891481987	1.0705060083784283e-4	0.03452886832684761	1.294422339319115	groupLEC_10GY - groupLEC_0GY	49
1008	3620	CDH10	cadherin 10, type 2 (T2-cadherin)	5	1.8261633170598501	-1.6964111213430342	4.653618879498554	1.1141643358278287e-4	0.034882570602265746	0.6808012380861017	groupLEC_10GY - groupLEC_0GY	67
55508	2347	SLC35E3	solute carrier family 35, member E3	12	0.5558575025718713	3.7694404902811027	4.637762167426335	1.158983585864672e-4	0.034882570602265746	1.2744205553567083	groupLEC_10GY - groupLEC_0GY	50
340061	2175	TMEM173	transmembrane protein 173	5	0.44318561217559793	6.3681094901697355	4.636339410020177	1.1630924389173136e-4	0.034882570602265746	1.145326188400122	groupLEC_10GY - groupLEC_0GY	56
55163	3465	PNPO	pyridoxamine 5'-phosphate oxidase	17	0.4013131679531794	4.381870164716431	4.6422164728037805	1.1462137258698495e-4	0.034882570602265746	1.2717946901040547	groupLEC_10GY - groupLEC_0GY	51
23245	7923	ASTN2	astrotactin 2	9	1.0537553694584065	1.3101235090246062	4.60697769100861	1.2512284259342895e-4	0.035065163838273246	1.0295945748092548	groupLEC_10GY - groupLEC_0GY	61
7508	3721	XPC	xeroderma pigmentosum, complementation group C	3	0.7815704551457214	6.6164434097378395	4.617201730066345	1.219803017283157e-4	0.035065163838273246	1.0892518911356106	groupLEC_10GY - groupLEC_0GY	58
284184	560	C17orf89	chromosome 17 open reading frame 89	17	0.509108086207311	4.87129938568852	4.622770666370649	1.2030202572735091e-4	0.035065163838273246	1.1798151443622453	groupLEC_10GY - groupLEC_0GY	54
197131	7748	UBR1	ubiquitin protein ligase E3 component n-recognin 1	15	0.31088684966670144	5.619619626994524	4.608765914912006	1.245673982660915e-4	0.035065163838273246	1.1113855818389267	groupLEC_10GY - groupLEC_0GY	57
64101	3707	LRRC4	leucine rich repeat containing 4	7	-1.6471171314738016	0.02228988572338455	-4.578325208092718	1.3436914258809139e-4	0.035891257695990976	0.15502518827317324	groupLEC_10GY - groupLEC_0GY	80
8795	4154	TNFRSF10B	tumor necrosis factor receptor superfamily, member 10b	8	0.4786539390822986	8.034592207815434	4.5843865921610005	1.3235759761227487e-4	0.035891257695990976	0.9967590589893209	groupLEC_10GY - groupLEC_0GY	62
9648	6977	GCC2	GRIP and coiled-coil domain containing 2	2	0.3489891020367901	5.495554636395604	4.57878069606519	1.3421692391451194e-4	0.035891257695990976	1.0337891187359354	groupLEC_10GY - groupLEC_0GY	60
57535	7032	KIAA1324	KIAA1324	1	1.1786021606508064	1.1720131695797742	4.509951420971351	1.592971588328584e-4	0.04189515277304176	0.5049517033634778	groupLEC_10GY - groupLEC_0GY	71
355	2689	FAS	Fas (TNF receptor superfamily, member 6)	10	1.0809511364531286	5.600302053040318	4.4705142171516234	1.7573039484439912e-4	0.04483747910246273	0.769620754605957	groupLEC_10GY - groupLEC_0GY	65
29950	1205	SERTAD1	SERTA domain containing 1	19	0.4423497418089548	4.594964374761254	4.47157842854068	1.752654130143439e-4	0.04483747910246273	0.8577396626533549	groupLEC_10GY - groupLEC_0GY	63
340485	2852	ACER2	alkaline ceramidase 2	9	1.372253548890266	2.06990757493181	4.460635228303611	1.8010613927484903e-4	0.045278153689758	0.5910143594196784	groupLEC_10GY - groupLEC_0GY	69
100144748	4277	KLLN	killin, p53-regulated DNA replication inhibitor	10	1.3857719267021669	0.2450662013875536	4.433000260773154	1.9293431816612668e-4	0.04780017636304255	0.21662464233557444	groupLEC_10GY - groupLEC_0GY	79
3006	732	HIST1H1C	histone cluster 1, H1c	6	1.0113428650319305	3.711683701963251	4.424524485429953	1.9704899470542996e-4	0.04812217949270465	0.7894478604561215	groupLEC_10GY - groupLEC_0GY	64
26999	7119	CYFIP2	cytoplasmic FMR1 interacting protein 2	5	1.1685097038376155	3.858286144734678	4.388599149524487	2.1548618312012977e-4	0.05188360986533265	0.7044207646951888	groupLEC_10GY - groupLEC_0GY	66
115201	2274	ATG4A	autophagy related 4A, cysteine peptidase	X	0.4431527438667846	4.38618354004455	4.374523070750631	2.2317167032110012e-4	0.05298777366860009	0.6659606006480203	groupLEC_10GY - groupLEC_0GY	68
1812	3373	DRD1	dopamine receptor D1	5	1.091390672707489	-2.822197739107494	4.368337735133108	2.2663488432224198e-4	0.05307292256833872	-0.1054491498939667	groupLEC_10GY - groupLEC_0GY	92
6432	2489	SRSF7	serine/arginine-rich splicing factor 7	2	-0.4927399099255547	6.24229734715216	-4.361091121859558	2.3076067004382874e-4	0.05330883316755746	0.5015107866267616	groupLEC_10GY - groupLEC_0GY	72
6713	2989	SQLE	squalene epoxidase	8	-0.5799346451275715	7.656021156273142	-4.343821608563167	2.4089782850829613e-4	0.05490864504465763	0.42286350064501654	groupLEC_10GY - groupLEC_0GY	74
440359	1758	CSDAP1	cold shock domain protein A pseudogene 1	16	0.4754365478816647	4.398700435341194	4.308211743739595	2.632260136495278e-4	0.058552918282308304	0.4751344665135049	groupLEC_10GY - groupLEC_0GY	73
167691	4719	LCA5	Leber congenital amaurosis 5	6	0.4700698214052488	2.9416769181247036	4.30743339466119	2.6373645555646325e-4	0.058552918282308304	0.5248835439125745	groupLEC_10GY - groupLEC_0GY	70
650669	3442	GAS6-AS1	GAS6 antisense RNA 1	13	1.352861871383014	0.3878739513170129	4.298494329994696	2.696699864079564e-4	0.05910267202107711	0.009787829663031822	groupLEC_10GY - groupLEC_0GY	86
6434	4290	TRA2B	transformer 2 beta homolog (Drosophila)	3	-0.39077441813113456	6.647820151369244	-4.293081839408264	2.7332720667527864e-4	0.059145931621694785	0.3232067584921703	groupLEC_10GY - groupLEC_0GY	77
23082	5338	PPRC1	peroxisome proliferator-activated receptor gamma, coactivator-related 1	10	-0.5248348489914774	5.486403118695303	-4.272807678262865	2.87471649842165e-4	0.06142909817564764	0.3246996881706492	groupLEC_10GY - groupLEC_0GY	76
894	6522	CCND2	cyclin D2	12	0.515004290596341	4.190805012466959	4.265969199760258	2.9240535126184115e-4	0.06171196888668117	0.3469983846862208	groupLEC_10GY - groupLEC_0GY	75
2247	6774	FGF2	fibroblast growth factor 2 (basic)	4	0.9000796659235535	6.287287649109809	4.253831117456004	3.0137132767661017e-4	0.06282857130038598	0.22283293858384745	groupLEC_10GY - groupLEC_0GY	78
79710	3834	MORC4	MORC family CW-type zinc finger 4	X	0.40612855510427437	5.131663607319373	4.171945746753839	3.694459509575064e-4	0.07609251242913943	0.10189198919877729	groupLEC_10GY - groupLEC_0GY	83
5875	2263	RABGGTA	Rab geranylgeranyltransferase, alpha subunit	14	0.346410089189634	4.708011180824811	4.155813517011445	3.845624962981728e-4	0.0782630461216341	0.1257168114048488	groupLEC_10GY - groupLEC_0GY	82
79873	1521	NUDT18	nudix (nucleoside diphosphate linked moiety X)-type motif 18	8	0.4872610610669046	3.567540652781514	4.145238772831694	3.948037402241237e-4	0.07940199928389877	0.13921039573809058	groupLEC_10GY - groupLEC_0GY	81
10346	2989	TRIM22	tripartite motif containing 22	11	0.6075586477002863	7.249488655565281	4.135078305128709	4.0489918227638313e-4	0.08048548280249732	-0.07915170294318497	groupLEC_10GY - groupLEC_0GY	88
3638	3081	INSIG1	insulin induced gene 1	7	-0.8628450368401346	8.152275684898859	-4.127817414475422	4.122704799251767e-4	0.08057575282485585	-0.09933010541232168	groupLEC_10GY - groupLEC_0GY	91
5526	2750	PPP2R5B	protein phosphatase 2, regulatory subunit B', beta	11	0.4352121241929332	4.804856800770503	4.120826686550463	4.1949353620428025e-4	0.08057575282485585	0.011040768326817663	groupLEC_10GY - groupLEC_0GY	85
253461	8386	ZBTB38	zinc finger and BTB domain containing 38	3	0.30006648263497837	6.7415134553648794	4.124142009280694	4.1605248160130396e-4	0.08057575282485585	-0.09057499895520049	groupLEC_10GY - groupLEC_0GY	89
57763	2198	ANKRA2	ankyrin repeat, family A (RFXANK-like), 2	5	0.6761293437922911	4.301077874044896	4.106735755967251	4.344372915630497e-4	0.08251894999189262	0.012638074545820999	groupLEC_10GY - groupLEC_0GY	84
132864	6887	CPEB2	cytoplasmic polyadenylation element binding protein 2	4	0.5565134140767896	4.988428008586003	4.098308436644291	4.436262533139951e-4	0.08333836044398622	-0.06858949034778128	groupLEC_10GY - groupLEC_0GY	87
26154	9290	ABCA12	ATP-binding cassette, sub-family A (ABC1), member 12	2	1.8515386534359988	-0.8598219942798144	4.060993957836546	4.8668896815468396e-4	0.09043421641961219	-0.7938436318414306	groupLEC_10GY - groupLEC_0GY	127
27113	2095	BBC3	BCL2 binding component 3	19	0.9332793196337539	4.822439106066486	4.02484251542441	5.32360943207786e-4	0.09450332759896064	-0.24238499216723053	groupLEC_10GY - groupLEC_0GY	94
23612	1516	PHLDA3	pleckstrin homology-like domain, family A, member 3	1	0.8254383266838685	6.97058371875682	4.029507445648597	5.262365881252582e-4	0.09450332759896064	-0.3267300907284785	groupLEC_10GY - groupLEC_0GY	98
388574	2256	FLJ43681	ribosomal protein L23a pseudogene	17	0.4617161593377155	2.8770811967539895	4.0280209990885565	5.281804437165432e-4	0.09450332759896064	-0.09822609630483381	groupLEC_10GY - groupLEC_0GY	90
2876	1183	GPX1	glutathione peroxidase 1	3	0.3739329403611258	8.313633443819617	4.017788443462053	5.417564261303388e-4	0.09450332759896064	-0.3643751679519962	groupLEC_10GY - groupLEC_0GY	101
84263	3210	HSDL2	hydroxysteroid dehydrogenase like 2	9	0.31187642202941745	5.470877948193287	4.025474128056831	5.315276099081334e-4	0.09450332759896064	-0.2559361802169171	groupLEC_10GY - groupLEC_0GY	95
10949	2967	HNRNPA0	heterogeneous nuclear ribonucleoprotein A0	5	-0.27794428904413504	7.090328427160185	-4.019920122116542	5.388999837697852e-4	0.09450332759896064	-0.3505616211375626	groupLEC_10GY - groupLEC_0GY	99
90634	3116	N4BP2L1	NEDD4 binding protein 2-like 1	13	0.9507138855007495	1.5685221019864901	3.996392438941161	5.712718420872072e-4	0.09864537515637178	-0.2123807234604067	groupLEC_10GY - groupLEC_0GY	93
10512	5174	SEMA3C	sema domain, immunoglobulin domain (Ig), short basic domain, secreted, (semaphorin) 3C	7	0.49383284263942784	4.532224719480794	3.9794693278869335	5.957414197620505e-4	0.10184199570832253	-0.35264693295794913	groupLEC_10GY - groupLEC_0GY	100
125058	3259	TBC1D16	TBC1 domain family, member 16	17	-0.3059421157725337	5.355554126192335	-3.9671214743588337	6.142482285978378e-4	0.10396607393940631	-0.4183620661953702	groupLEC_10GY - groupLEC_0GY	103
10826	2997	C5orf4	chromosome 5 open reading frame 4	5	0.6499498819895599	3.7474734221381456	3.9578322419439473	6.285451847786965e-4	0.10403036026590576	-0.2701097420537142	groupLEC_10GY - groupLEC_0GY	96
116115	3954	ZNF526	zinc finger protein 526	19	-0.43454148370949497	4.10061470291784	-3.9566854896743986	6.303328397913247e-4	0.10403036026590576	-0.30806845576859754	groupLEC_10GY - groupLEC_0GY	97
3184	2257	HNRNPD	heterogeneous nuclear ribonucleoprotein D (AU-rich element RNA binding protein 1, 37kDa)	4	-0.36316346529140553	7.104456769141724	-3.9550543223370225	6.328843210093126e-4	0.10403036026590576	-0.4966479484687012	groupLEC_10GY - groupLEC_0GY	106
5725	3281	PTBP1	polypyrimidine tract binding protein 1	19	-0.19072458507366807	8.003598497783003	-3.947187203910291	6.453344608951161e-4	0.10506659627620961	-0.5312647708968727	groupLEC_10GY - groupLEC_0GY	108
3990	1604	LIPC	lipase, hepatic	15	-1.2763899034974369	-1.7777839721166664	-3.9046303065407044	7.17006306383233e-4	0.11245158539102171	-1.1461463107961887	groupLEC_10GY - groupLEC_0GY	157
7832	2712	BTG2	BTG family, member 2	1	1.0052646286894813	6.5541764221052565	3.9143102960176552	7.00041499988088e-4	0.11245158539102171	-0.5583557768409007	groupLEC_10GY - groupLEC_0GY	110
283298	2905	OLFML1	olfactomedin-like 1	11	-0.4881269514281721	-1.0939389371084884	-3.9070507997267394	7.127264825188967e-4	0.11245158539102171	-0.37312678229024154	groupLEC_10GY - groupLEC_0GY	102
8073	3929	PTP4A2	protein tyrosine phosphatase type IVA, member 2	1	-0.26467624202303863	7.511765339229586	-3.906226398914037	7.141813112595105e-4	0.11245158539102171	-0.6261338354572983	groupLEC_10GY - groupLEC_0GY	116
55367	3008	PIDD	p53-induced death domain protein	11	0.8980380199768656	4.24013845400031	3.891024999867506	7.415399531865686e-4	0.11430601658888621	-0.481614171770671	groupLEC_10GY - groupLEC_0GY	104
4833	1007	NME4	NME/NM23 nucleoside diphosphate kinase 4	16	-0.22388774811094514	6.7350188701195925	-3.890663270996961	7.422034420220163e-4	0.11430601658888621	-0.6398358263098105	groupLEC_10GY - groupLEC_0GY	119
85236	839	HIST1H2BK	histone cluster 1, H2bk	6	0.640779869505824	4.586758619807165	3.8804780843578843	7.611281348448005e-4	0.11617397736760594	-0.5143712749875871	groupLEC_10GY - groupLEC_0GY	107
23341	6025	DNAJC16	DnaJ (Hsp40) homolog, subfamily C, member 16	1	0.28023576274467654	4.7826163810977125	3.87289066847987	7.755353234715368e-4	0.11732545446677807	-0.5733715147166105	groupLEC_10GY - groupLEC_0GY	111
89839	1017	ARHGAP11B	Rho GTPase activating protein 11B	15	-2.044012734745916	1.5923043802959413	-3.843707240265698	8.335051669984476e-4	0.11898087187384182	-0.9047625017247967	groupLEC_10GY - groupLEC_0GY	138
84546	88	SNORD35B	small nucleolar RNA, C/D box 35B	19	-1.3292121064176736	-0.78715782988006755	-3.8559290263893757	8.087244782282632e-4	0.11898087187384182	-1.3999817404338906	groupLEC_10GY - groupLEC_0GY	181
333	2450	APLP1	amyloid beta (A4) precursor-like protein 1	19	0.9781292022865058	2.0704023955156137	3.8488594305348407	8.229685271942672e-4	0.11898087187384182	-0.4930580980269319	groupLEC_10GY - groupLEC_0GY	105
22852	6779	ANKRD26	ankyrin repeat domain 26	10	0.4126860476555301	3.7831736924580897	3.8395242244331933	8.421576774925335e-4	0.11898087187384182	-0.5335100900500711	groupLEC_10GY - groupLEC_0GY	109
8420	2346	SNHG3	small nucleolar RNA host gene 3 (non-protein coding)	1	-0.4085756126422879	4.327516794615648	-3.840493581757326	8.401447124474867e-4	0.11898087187384182	-0.5762521790615507	groupLEC_10GY - groupLEC_0GY	112
55245	2448	UQCC	ubiquinol-cytochrome c reductase complex chaperone	20	0.31499478470175823	4.912256799680967	3.8513633931728783	8.178953413464394e-4	0.11898087187384182	-0.6080112953616679	groupLEC_10GY - groupLEC_0GY	115
6418	3272	SET	SET nuclear oncogene	9	-0.25871945960136333	7.357573542361309	-3.8463371982129977	8.281101511610835e-4	0.11898087187384182	-0.7618542323458604	groupLEC_10GY - groupLEC_0GY	125
55754	4544	TMEM30A	transmembrane protein 30A	6	0.25050554720986895	8.601048015603169	3.8503742361023776	8.19895733727422e-4	0.11898087187384182	-0.7634647452671617	groupLEC_10GY - groupLEC_0GY	126
26094	2555	DCAF4	DDB1 and CUL4 associated factor 4	14	-0.5159076588709341	4.248596680324756	-3.826383204492412	8.699207967832818e-4	0.11999745566099947	-0.6342349804760543	groupLEC_10GY - groupLEC_0GY	117
54677	4099	CROT	carnitine O-octanoyltransferase	7	0.4082586151372789	3.9574892959904595	3.8261546871107135	8.704114947039446e-4	0.11999745566099947	-0.6019841925231875	groupLEC_10GY - groupLEC_0GY	114
23142	4265	DCUN1D4	DCN1, defective in cullin neddylation 1, domain containing 4 (S. cerevisiae)	4	-0.2631872254542289	5.506477623434941	-3.826507393038511	8.696542398809107e-4	0.11999745566099947	-0.7458857262877778	groupLEC_10GY - groupLEC_0GY	123
6560	5026	SLC12A4	solute carrier family 12 (potassium/chloride transporters), member 4	16	0.3997881290403331	6.612612259238959	3.817075515709681	8.901299542035902e-4	0.12173417253688298	-0.8228958754185651	groupLEC_10GY - groupLEC_0GY	130
7633	2086	ZNF79	zinc finger protein 79	9	0.651470709849244	3.3020139938021535	3.8075551798099267	9.11280122347227e-4	0.12351805420200877	-0.5906841530164781	groupLEC_10GY - groupLEC_0GY	113
10055	2618	SAE1	SUMO1 activating enzyme subunit 1	19	-0.24506190395667637	7.139372471944682	-3.8047418137940854	9.176246202781582e-4	0.12351805420200877	-0.8557694387530379	groupLEC_10GY - groupLEC_0GY	134
3140	7860	MR1	major histocompatibility complex, class I-related	1	0.4541954039487086	4.45523564595194	3.7969939229602407	9.353232438985521e-4	0.1249168035503574	-0.7402210878662032	groupLEC_10GY - groupLEC_0GY	122
84552	3836	PARD6G	par-6 partitioning defective 6 homolog gamma (C. elegans)	18	0.6852432108104627	3.123739333752263	3.790046433224922	9.514795978338891e-4	0.12608948624008012	-0.6354768553097596	groupLEC_10GY - groupLEC_0GY	118
114904	2936	C1QTNF6	C1q and tumor necrosis factor related protein 6	22	-0.34576649483931643	4.330828967919043	-3.7862037982520977	9.605335291783764e-4	0.1263101590869565	-0.7322723970489156	groupLEC_10GY - groupLEC_0GY	121
126	1473	ADH1C	alcohol dehydrogenase 1C (class I), gamma polypeptide	4	-1.650766330160936	-3.5330897123385907	-3.7794044660205324	9.767626011103862e-4	0.1264981565604701	-1.8865751249595446	groupLEC_10GY - groupLEC_0GY	252
9538	2261	EI24	etoposide induced 2.4	11	0.29019857759679457	7.532781387291341	3.7795915342527047	9.763124988204225e-4	0.1264981565604701	-0.9257307660222835	groupLEC_10GY - groupLEC_0GY	139
142940	3412	TRUB1	TruB pseudouridine (psi) synthase homolog 1 (E. coli)	10	0.3911632463543375	4.6433091746557675	3.765747918865577	0.0010101800235291435	0.1283573261432332	-0.8058695033203467	groupLEC_10GY - groupLEC_0GY	129
3837	4201	KPNB1	karyopherin (importin) beta 1	17	-0.27199910918366754	8.36936814026519	-3.764357991930182	0.0010136436987035087	0.1283573261432332	-0.9663478431218708	groupLEC_10GY - groupLEC_0GY	141
4338	1578	MOCS2	molybdenum cofactor synthesis 2	5	0.23143669720064342	5.308407663029895	3.7686810584729686	0.0010029089268445341	0.1283573261432332	-0.8468704916851157	groupLEC_10GY - groupLEC_0GY	132
54478	1483	FAM64A	family with sequence similarity 64, member A	17	-2.901097469579707	1.1732432974478457	-3.7384526874808395	0.0010803832732761668	0.13098689401883737	-1.4821437956270476	groupLEC_10GY - groupLEC_0GY	194
3156	4582	HMGCR	3-hydroxy-3-methylglutaryl-CoA reductase	5	-0.560942322657521	7.88155938138767	-3.747125097357717	0.0010575722209961837	0.13098689401883737	-1.0001132064130926	groupLEC_10GY - groupLEC_0GY	145
11257	710	TP53TG1	TP53 target 1 (non-protein coding)	7	0.55122634216617294	3.548353578110702	3.7432147359601267	0.0010677983121745323	0.13098689401883737	-0.7464045747806987	groupLEC_10GY - groupLEC_0GY	124
253430	1793	IPMK	inositol polyphosphate multikinase	10	0.49741471674435944	2.456081608838903	3.747234993426257	0.001057286226991161	0.13098689401883737	-0.7301352097138327	groupLEC_10GY - groupLEC_0GY	120
84287	1979	ZDHHC16	zinc finger, DHHC-type containing 16	10	0.2520699613755619	5.46965605025657	3.751476595963345	0.0010463058939316294	0.13098689401883737	-0.9047247806360961	groupLEC_10GY - groupLEC_0GY	137
3276	1478	PRMT1	protein arginine methyltransferase 1	19	-0.2356807157118057	6.949855596063616	-3.7388271664797315	0.001079388344439508	0.13098689401883737	-0.9994199387168603	groupLEC_10GY - groupLEC_0GY	144
9853	5799	RUSC2	RUN and SH3 domain containing 2	9	0.4644454172117527	6.38815442046543	3.7124058105910223	0.001151847158079395	0.13579880805080868	-1.0658540441725828	groupLEC_10GY - groupLEC_0GY	149
23228	4367	PLCL2	phospholipase C-like 2	3	0.45272420043096817	2.8171593921401366	3.712752955278873	0.0011508647842352572	0.13579880805080868	-0.8314936063740177	groupLEC_10GY - groupLEC_0GY	131
6426	5643	SRSF1	serine/arginine-rich splicing factor 1	17	-0.35355001671662656	7.485440765904635	-3.7180522613872893	0.001135970421874444	0.13579880805080868	-1.0651365361949816	groupLEC_10GY - groupLEC_0GY	148
55624	3337	POMGNT1	protein O-linked mannose beta1,2-N-acetylglucosaminyltransferase	1	0.19655182516941228	6.250218035761828	3.715814937688977	0.0011422354146685084	0.13579880805080868	-1.035503532206552	groupLEC_10GY - groupLEC_0GY	146
79783	1728	C7orf10	chromosome 7 open reading frame 10	7	0.8058297831234156	1.811075089944596	3.70765672833251	0.0011653695953864243	0.1364520084461022	-0.7990590299555267	groupLEC_10GY - groupLEC_0GY	128
4817	3196	NIT1	nitrilase 1	1	0.3261091375441012	4.025083841978484	3.7032430113960917	0.0011780771182446073	0.13700155330878613	-0.8593234709691417	groupLEC_10GY - groupLEC_0GY	135
221468	2897	TMEM217	transmembrane protein 217	6	1.0174453129543464	2.5361959482672423	3.6814032648349797	0.001242989652228126	0.13979544805815666	-0.8712833821197279	groupLEC_10GY - groupLEC_0GY	136
10105	2201	PPIF	peptidylprolyl isomerase F	10	-0.5298473842977414	6.254298432474901	-3.6850006351760842	0.001232060545496101	0.13979544805815666	-1.0779947359335518	groupLEC_10GY - groupLEC_0GY	150
84964	977	ALKBH6	alkB, alkylation repair homolog 6 (E. coli)	19	0.3769639491129966	3.0881557317623543	3.6817397909771525	0.0012419632293250318	0.13979544805815666	-0.8556222609762978	groupLEC_10GY - groupLEC_0GY	133
79892	4241	MCMBP	minichromosome maintenance complex binding protein	10	-0.3175108189758964	6.486620760158802	-3.6848549487906053	0.0012325013109927274	0.13979544805815666	-1.1140933361522007	groupLEC_10GY - groupLEC_0GY	153
6049	3884	RNF6	ring finger protein (C3H2C3 type) 6	13	0.2622706651521627	6.234600382118005	3.6867502635156413	0.001226779243376196	0.13979544805815666	-1.1055194392046648	groupLEC_10GY - groupLEC_0GY	151
94241	5652	TP53INP1	tumor protein p53 inducible nuclear protein 1	8	0.5669353679707294	6.85747360822275	3.6725751994262725	0.0012702156646879764	0.14047720757330592	-1.1650189802081448	groupLEC_10GY - groupLEC_0GY	160
653121	7333	ZBTB8A	zinc finger and BTB domain containing 8A	1	-0.4206427172896321	3.9877471521053462	-3.6714576229106384	0.0012737038417000536	0.14047720757330592	-0.9768066103173485	groupLEC_10GY - groupLEC_0GY	142
25942	6991	SIN3A	SIN3 transcription regulator homolog A (yeast)	15	-0.2989141832414175	5.65636222477164	-3.673841252492971	0.0012662754076033466	0.14047720757330592	-1.1107081236735947	groupLEC_10GY - groupLEC_0GY	152
1820	2823	ARID3A	AT rich interactive domain 3A (BRIGHT-like)	19	0.5542619703630862	3.8812906523735475	3.668096570476894	0.0012842511916338565	0.14073252641654344	-0.934014157970509	groupLEC_10GY - groupLEC_0GY	140
1880	1785	GPR183	G protein-coupled receptor 183	13	-1.0021434128102849	-1.8123180268171741	-3.6585889413391497	0.001314554258930398	0.1422297788380706	-1.5082902559798947	groupLEC_10GY - groupLEC_0GY	198
81563	10308	C1orf21	chromosome 1 open reading frame 21	1	-0.34530001173183233	5.509341092867719	-3.660438843897747	0.001308603634238236	0.1422297788380706	-1.1337649007363693	groupLEC_10GY - groupLEC_0GY	155
100506072	21684	NA	NA	NA	1.4485872622076195	-3.1800106679869664	3.630192812943864	0.0014093033724155038	0.1469026899478234	-1.9567358140889457	groupLEC_10GY - groupLEC_0GY	265
2736	6769	GLI2	GLI family zinc finger 2	2	-0.5677736284820059	1.2963733898695036	-3.631412519077114	0.0014050991124604693	0.1469026899478234	-1.053670740369836	groupLEC_10GY - groupLEC_0GY	147
60492	1574	CCDC90B	coiled-coil domain containing 90B	11	0.4547061975291262	5.45189784402226	3.639271495814609	0.0013783034635894418	0.1469026899478234	-1.1791716730892912	groupLEC_10GY - groupLEC_0GY	161
340526	4339	RGAG4	retrotransposon gag domain containing 4	X	0.3869366814920805	2.5620866453911657	3.6390874702173663	0.0013789251337705992	0.1469026899478234	-0.9853507275753257	groupLEC_10GY - groupLEC_0GY	143
63893	5355	UBE2O	ubiquitin-conjugating enzyme E2O	17	-0.3153330532722016	5.31387102279366	-3.6357487935161013	0.00139025169479228	0.1469026899478234	-1.1516158334299131	groupLEC_10GY - groupLEC_0GY	159
7536	4227	SF1	splicing factor 1	11	-0.2161729725976933	7.093618508200691	-3.6335348336963937	0.0013978129487500662	0.1469026899478234	-1.2586138538325429	groupLEC_10GY - groupLEC_0GY	165
740	2089	MRPL49	mitochondrial ribosomal protein L49	11	0.3073120101634821	5.874923421788143	3.6212292011222096	0.0014405816395017237	0.14925298865019374	-1.2407522707073566	groupLEC_10GY - groupLEC_0GY	163
23130	6373	ATG2A	autophagy related 2A	11	0.2863939424498163	5.058066516368857	3.6127984544491563	0.0014706218276790512	0.15144747074803241	-1.1851233088894961	groupLEC_10GY - groupLEC_0GY	162
57185	5426	NIPAL3	NIPA-like domain containing 3	1	0.463089736919299	5.424138595836296	3.606240506697534	0.0014944131931667653	0.15297600920470572	-1.2480544754886722	groupLEC_10GY - groupLEC_0GY	164
379	1585	ARL4D	ADP-ribosylation factor-like 4D	17	0.4265633247395213	2.9946372911000787	3.599582037767241	0.0015189555073020218	0.15336171084886777	-1.1161285008970872	groupLEC_10GY - groupLEC_0GY	154
10743	7662	RAI1	retinoic acid induced 1	17	-0.33765660866476477	6.115192940883924	-3.597932991422089	0.001525094521457006	0.15336171084886777	-1.2942757384222414	groupLEC_10GY - groupLEC_0GY	169
10492	8334	SYNCRIP	synaptotagmin binding, cytoplasmic RNA interacting protein	6	-0.25494804846643593	7.651424273257431	-3.598629989571244	0.0015224967964609815	0.15336171084886777	-1.349839109019757	groupLEC_10GY - groupLEC_0GY	176
24139	3099	EML2	echinoderm microtubule associated protein like 2	19	0.6640213324482813	4.432792106131304	3.5850482955669376	0.0015739064780106577	0.1566083119738831	-1.1497002370558578	groupLEC_10GY - groupLEC_0GY	158
84272	1965	YIPF4	Yip1 domain family, member 4	2	0.24887706277143984	5.5448695093100975	3.5845817851005837	0.0015757022322028602	0.1566083119738831	-1.3076160533277124	groupLEC_10GY - groupLEC_0GY	172
22824	3266	HSPA4L	heat shock 70kDa protein 4-like	4	1.0939476574191231	4.168675254758987	3.5818391601640927	0.0015863002017553153	0.15675030028327813	-1.1459145451183028	groupLEC_10GY - groupLEC_0GY	156
11285	1729	B4GALT7	xylosylprotein beta 1,4-galactosyltransferase, polypeptide 7	5	0.21096352038599164	5.027375807970796	3.5743948099768352	0.001615419955400677	0.15871036860675045	-1.2777595571296292	groupLEC_10GY - groupLEC_0GY	166
5362	11444	PLXNA2	plexin A2	1	0.453211023173143	5.908799667850498	3.556478584498854	0.0016876667742330347	0.16415002537110984	-1.2838751244621118	groupLEC_10GY - groupLEC_0GY	167
79631	3685	EFTUD1	elongation factor Tu GTP binding domain containing 1	15	0.25526667448793905	4.9576359773077945	3.5559146483634856	0.001689991486710461	0.16415002537110984	-1.3046553784551849	groupLEC_10GY - groupLEC_0GY	171
11335	1934	CBX3	chromobox homolog 3	7	-0.20258259842572812	7.17451600499152	-3.5525688380989435	0.0017038485644970775	0.16456096728857367	-1.447748423687787	groupLEC_10GY - groupLEC_0GY	188
91607	5281	SLFN11	schlafen family member 11	17	-0.6546619787494254	5.008654699331747	-3.5348193708255455	0.0017792419106158668	0.1677641487579961	-1.427536516429079	groupLEC_10GY - groupLEC_0GY	186
93129	2188	ORAI3	ORAI calcium release-activated calcium modulator 3	16	0.5261444990132222	5.044899997083263	3.524836917691154	0.0018230687386492242	0.1677641487579961	-1.3953145238415665	groupLEC_10GY - groupLEC_0GY	180
153241	4711	CEP120	centrosomal protein 120kDa	5	0.4059883187785349	4.535179219659112	3.5342729524111705	0.001781613985053903	0.1677641487579961	-1.3380151616773386	groupLEC_10GY - groupLEC_0GY	175
121457	3859	IKBIP	IKBKB interacting protein	12	0.3812481270218644	6.56672324148376	3.519937468673617	0.0018449640226091413	0.1677641487579961	-1.5093405789346637	groupLEC_10GY - groupLEC_0GY	199
1385	9779	CREB1	cAMP responsive element binding protein 1	2	0.3522925597222031	5.784962572016254	3.5403465994096677	0.001755420638417371	0.1677641487579961	-1.4199348048641731	groupLEC_10GY - groupLEC_0GY	183
23548	5506	TTC33	tetratricopeptide repeat domain 33	5	0.33837079809463555	4.001052059350492	3.520645155055221	0.0018417855966262797	0.1677641487579961	-1.287495146774579	groupLEC_10GY - groupLEC_0GY	168
4775	4547	NFATC3	nuclear factor of activated T-cells, cytoplasmic, calcineurin-dependent 3	16	0.31496915767325806	4.827366903940422	3.5228200963813108	0.0018320508016623157	0.1677641487579961	-1.3877673630710365	groupLEC_10GY - groupLEC_0GY	178
84340	3220	GFM2	G elongation factor, mitochondrial 2	5	0.26337560095101864	5.2343628384236	3.526178204514809	0.001817119094619286	0.1677641487579961	-1.3897848327978712	groupLEC_10GY - groupLEC_0GY	179
3185	3369	HNRNPF	heterogeneous nuclear ribonucleoprotein F	10	-0.26261366308785483	7.889980077346837	-3.525758119506307	0.0018189804496750001	0.1677641487579961	-1.5218492436252271	groupLEC_10GY - groupLEC_0GY	202
23524	9353	SRRM2	serine/arginine repetitive matrix 2	16	-0.26054856458576126	8.424170067786566	-3.5287643745308137	0.0018057010276808694	0.1677641487579961	-1.5172321271901223	groupLEC_10GY - groupLEC_0GY	200
1203	2800	CLN5	ceroid-lipofuscinosis, neuronal 5	13	0.2483280328011821	5.656318403994384	3.521751292487403	0.0018368283402873374	0.1677641487579961	-1.460473628912565	groupLEC_10GY - groupLEC_0GY	190
174	2032	AFP	alpha-fetoprotein	4	1.7914489668113438	-3.202904031217185	3.515667526776293	0.0018642557724679978	0.1686214414303726	-2.3090552824751724	groupLEC_10GY - groupLEC_0GY	334
6223	849	RPS19	ribosomal protein S19	19	0.25876708480139143	8.033218673609417	3.4968145830788795	0.0019518195352860232	0.17561239450376087	-1.5908559123511843	groupLEC_10GY - groupLEC_0GY	212
9687	10340	GREB1	growth regulation by estrogen in breast cancer 1	2	1.4088589516459784	0.08644060333103998	3.49060563651387	0.001981528242079105	0.17693829676665992	-1.419227838027001	groupLEC_10GY - groupLEC_0GY	182
27350	1127	APOBEC3C	apolipoprotein B mRNA editing enzyme, catalytic polypeptide-like 3C	22	0.7782143833244746	4.511920756524034	3.4849983767784387	0.0020087375494615466	0.17693829676665992	-1.4495026353535856	groupLEC_10GY - groupLEC_0GY	189
598	2559	BCL2L1	BCL2-like 1	20	0.6377474096716815	7.524272922991674	3.4830438323747632	0.0020183075676805315	0.17693829676665992	-1.607125631083564	groupLEC_10GY - groupLEC_0GY	214
282991	2102	BLOC1S2	biogenesis of lysosomal organelles complex-1, subunit 2	10	0.5432809782801034	6.242106291108793	3.48620314944224	0.002002860741121905	0.17693829676665992	-1.5717487967168546	groupLEC_10GY - groupLEC_0GY	206
3146	3428	HMGB1	high mobility group box 1	13	-0.3278353388671329	7.945616370264237	-3.4850938932808795	0.002008271011249872	0.17693829676665992	-1.6158296101012732	groupLEC_10GY - groupLEC_0GY	215
79690	2540	GAL3ST4	galactose-3-O-sulfotransferase 4	7	0.98070235564155	1.4498909183155253	3.4696267022495575	0.0020852150140056747	0.1779173247814151	-1.3015429272152899	groupLEC_10GY - groupLEC_0GY	170
653583	2489	PHLDB3	pleckstrin homology-like domain, family B, member 3	19	0.8733909265036912	2.9245740908940494	3.469117834839346	0.0020877947875307576	0.1779173247814151	-1.319206734193382	groupLEC_10GY - groupLEC_0GY	173
23513	5218	SCRIB	scribbled homolog (Drosophila)	8	0.4079623204950318	6.0754282159978885	3.4721561658214197	0.00207243769041103	0.1779173247814151	-1.5831386959818143	groupLEC_10GY - groupLEC_0GY	209
54913	2333	RPP25	ribonuclease P/MRP 25kDa subunit	15	-0.39051167980008117	4.31976697513682	-3.478320638264146	0.0020416180125600023	0.1779173247814151	-1.4806099112049864	groupLEC_10GY - groupLEC_0GY	192
84280	2508	BTBD10	BTB (POZ) domain containing 10	11	0.2983563571068668	5.849310111343563	3.468305286624492	0.002091920578009034	0.1779173247814151	-1.5755963664207338	groupLEC_10GY - groupLEC_0GY	207
54915	3253	YTHDF1	YTH domain family, member 1	20	-0.19606251026428723	5.960227465237332	-3.473752127843977	0.0020644152429159907	0.1779173247814151	-1.5833461743925685	groupLEC_10GY - groupLEC_0GY	210
55279	4957	ZNF654	zinc finger protein 654	3	0.3299201420685032	4.756636614698184	3.4653130186862566	0.002107182880738534	0.1783281749813131	-1.5179834834972512	groupLEC_10GY - groupLEC_0GY	201
627	7731	BDNF	brain-derived neurotrophic factor	11	1.0397003262315567	2.3758788721107766	3.4604285460081408	0.0021323304953585398	0.17956743752785337	-1.3228727237954505	groupLEC_10GY - groupLEC_0GY	174
134147	4047	CMBL	carboxymethylenebutenolidase homolog (Pseudomonas)	5	0.8457968555597155	4.309460574842756	3.452798021994477	0.0021722037368991772	0.18026127612762832	-1.538618741203738	groupLEC_10GY - groupLEC_0GY	204
285343	5471	TCAIM	T cell activation inhibitor, mitochondrial	3	0.41461097635819444	4.854277592326625	3.4542937858887863	0.002164330695011643	0.18026127612762832	-1.4811351452207182	groupLEC_10GY - groupLEC_0GY	193
148156	3014	ZNF558	zinc finger protein 558	19	0.4086229368340515	2.681732356948697	3.4536311655801004	0.0021678149929318814	0.18026127612762832	-1.373761691356811	groupLEC_10GY - groupLEC_0GY	177
84142	2825	FAM175A	family with sequence similarity 175, member A	4	0.3409894278540615	3.6750290886297874	3.4384331597092466	0.002249251654700122	0.18575341563815742	-1.427512404994454	groupLEC_10GY - groupLEC_0GY	185
26152	3197	ZNF337	zinc finger protein 337	20	0.39791245936093755	3.9136411197199035	3.4317747395020803	0.002285863510386373	0.18786940725988002	-1.491347976055863	groupLEC_10GY - groupLEC_0GY	195
442213	5177	PTCHD4	patched domain containing 4	6	1.029417092953802	1.6318798963396401	3.423789858217376	0.0023305361858191242	0.18881761183212287	-1.4262997578769712	groupLEC_10GY - groupLEC_0GY	184
79751	3233	SLC25A22	solute carrier family 25 (mitochondrial carrier: glutamate), member 22	11	-0.5174151087850323	4.4467983557924695	-3.425339579167077	0.0023217999443361473	0.18881761183212287	-1.4955412963463077	groupLEC_10GY - groupLEC_0GY	196
284942	1864	RPL23AP82	ribosomal protein L23a pseudogene 82	22	0.4286186343128695	3.5145798433044546	3.4241494859184436	0.0023285060042295253	0.18881761183212287	-1.4744247654952076	groupLEC_10GY - groupLEC_0GY	191
643085	1734	LOC643085	uncharacterized LOC643085	2	0.6957262304503433	1.1985949809470537	3.4193266450400914	0.0023558761725017193	0.18907841863341263	-1.4349539749107176	groupLEC_10GY - groupLEC_0GY	187
3551	4507	IKBKB	inhibitor of kappa light polypeptide gene enhancer in B-cells, kinase beta	8	0.22295248851667093	5.261537940308578	3.41968888474283	0.0023538095694907025	0.18907841863341263	-1.64307914562215	groupLEC_10GY - groupLEC_0GY	218
84627	13203	ZNF469	zinc finger protein 469	16	-0.6102032367991681	3.4692990602081397	-3.4122309883539397	0.0023967160102020086	0.1910880572316586	-1.6352158623571507	groupLEC_10GY - groupLEC_0GY	217
3422	2137	IDI1	isopentenyl-diphosphate delta isomerase 1	10	-0.5521121018408062	7.786480475870531	-3.4111029470509395	0.002403271851699713	0.1910880572316586	-1.7787997204918948	groupLEC_10GY - groupLEC_0GY	235
283933	2013	ZNF843	zinc finger protein 843	16	1.0755191694167199	-1.6656324705369958	3.388045913308324	0.0025411671844960608	0.19160910491360064	-1.8754873197769308	groupLEC_10GY - groupLEC_0GY	250
257236	2153	CCDC96	coiled-coil domain containing 96	4	-0.7767174711232154	1.183374119366304	-3.387878328507692	0.002542197132329297	0.19160910491360064	-1.56561699265314	groupLEC_10GY - groupLEC_0GY	205
100506881	2530	LOC100506881	uncharacterized LOC100506881	7	0.6486333535413455	1.0287494959022738	3.3896227368208045	0.002531496178562966	0.19160910491360064	-1.528631334633273	groupLEC_10GY - groupLEC_0GY	203
23210	5714	JMJD6	jumonji domain containing 6	17	-0.49668455944007395	4.963192448117906	-3.3895922557187497	0.0025316827855759367	0.19160910491360064	-1.6933900867954694	groupLEC_10GY - groupLEC_0GY	223
55633	3462	TBC1D22B	TBC1 domain family, member 22B	6	0.4714962984120614	4.475129925365826	3.3854874402915462	0.0025569354853946973	0.19160910491360064	-1.6436060025507802	groupLEC_10GY - groupLEC_0GY	219
9419	1918	CRIPT	cysteine-rich PDZ-binding protein	2	0.34272769751575893	3.9409088773299996	3.394931577429149	0.002499198751826856	0.19160910491360064	-1.5912332865602785	groupLEC_10GY - groupLEC_0GY	213
6428	3144	SRSF3	serine/arginine-rich splicing factor 3	6	-0.3211579181668167	7.337582878293974	-3.3970800977090256	0.002486242219089283	0.19160910491360064	-1.809786936513639	groupLEC_10GY - groupLEC_0GY	244
4528	3018	MTIF2	mitochondrial translational initiation factor 2	2	0.3041815245774142	4.881501284381211	3.3939527687902915	0.0025051231944089765	0.19160910491360064	-1.65710808646193	groupLEC_10GY - groupLEC_0GY	222
79871	3112	RPAP2	RNA polymerase II associated protein 2	1	0.2947197082314803	4.038682609765799	3.389858942907728	0.0025300505658552045	0.19160910491360064	-1.5802015359190067	groupLEC_10GY - groupLEC_0GY	208
10915	4201	TCERG1	transcription elongation regulator 1	5	-0.2848367002041785	5.856830966836579	-3.3920007991343852	0.0025169787777311495	0.19160910491360064	-1.7550382215281815	groupLEC_10GY - groupLEC_0GY	232
57602	5234	USP36	ubiquitin specific peptidase 36	17	-0.25948692041769483	5.4925645750018175	-3.3954393158309952	0.002496130939481491	0.19160910491360064	-1.729076545484837	groupLEC_10GY - groupLEC_0GY	229
84896	3034	ATAD1	ATPase family, AAA domain containing 1	10	0.2406195403916085	5.746434655574648	3.3839037439337796	0.0025667437862073443	0.19160910491360064	-1.7903572939041048	groupLEC_10GY - groupLEC_0GY	238
55739	2662	CARKD	carbohydrate kinase domain containing	13	0.20611986693966955	5.224050354924205	3.3872691460397486	0.0025459444915530917	0.19160910491360064	-1.7312426710658935	groupLEC_10GY - groupLEC_0GY	230
23065	4238	EMC1	ER membrane protein complex subunit 1	1	0.1977959943268388	6.678925096780906	3.3950611934466304	0.0024984152482785734	0.19160910491360064	-1.800586566157583	groupLEC_10GY - groupLEC_0GY	241
200150	2729	PLD5	phospholipase D family, member 5	1	1.6119081979587042	-2.9552193850676574	3.3781338308929123	0.002602789485012348	0.19197847326804207	-2.3492409030349015	groupLEC_10GY - groupLEC_0GY	343
55924	6077	FAM212B	family with sequence similarity 212, member B	1	0.7032735437620259	5.260647037348082	3.375470218959813	0.002619595408541525	0.19197847326804207	-1.8006145490054024	groupLEC_10GY - groupLEC_0GY	242
84455	2361	EFCAB7	EF-hand calcium binding domain 7	1	0.49674948677105624	2.2344186737549405	3.3716096301236207	0.00264414128484576	0.19197847326804207	-1.5080332731082837	groupLEC_10GY - groupLEC_0GY	197
23312	10599	DMXL2	Dmx-like 2	15	0.2908862317752581	4.843471760204727	3.3743111365555185	0.0026269415299575395	0.19197847326804207	-1.6568643065689717	groupLEC_10GY - groupLEC_0GY	221
221294	3129	NT5DC1	5'-nucleotidase domain containing 1	6	0.28775704958170323	4.77789614353029	3.37410388560739	0.0026282571731491016	0.19197847326804207	-1.719748050907075	groupLEC_10GY - groupLEC_0GY	227
271	4573	AMPD2	adenosine monophosphate deaminase 2	1	-0.2390309300941693	5.650697179367911	-3.380119256733993	0.002590330885267076	0.19197847326804207	-1.7884719842590249	groupLEC_10GY - groupLEC_0GY	236
10921	2072	RNPS1	RNA binding protein S1, serine-rich domain	16	-0.19957589021687117	6.471927551889873	-3.370646083593951	0.0026503024095500395	0.19197847326804207	-1.8398167391660847	groupLEC_10GY - groupLEC_0GY	246
2701	1622	GJA4	gap junction protein, alpha 4, 37kDa	1	-2.0888712995168035	-2.042177739068929	-3.358643145644749	0.0027282329199231196	0.19322348560144384	-2.0303533244706893	groupLEC_10GY - groupLEC_0GY	278
8351	864	HIST1H3D	histone cluster 1, H3d	6	1.3207312848499213	-0.8604916221000749	3.358920489297906	0.002726407317393096	0.19322348560144384	-2.2272419663408667	groupLEC_10GY - groupLEC_0GY	317
642819	1491	ZNF487P	zinc finger protein 487, pseudogene	10	-0.8130394476435063	0.5199381897682408	-3.3558612540299424	0.0027466105294618806	0.19322348560144384	-1.7095101907633588	groupLEC_10GY - groupLEC_0GY	226
2784	1923	GNB3	guanine nucleotide binding protein (G protein), beta polypeptide 3	12	-0.6196663933758755	1.1877017604241438	-3.3564616282911803	0.002742634198609494	0.19322348560144384	-1.6341675491896126	groupLEC_10GY - groupLEC_0GY	216
23564	1331	DDAH2	dimethylarginine dimethylaminohydrolase 2	6	-0.30318084270868173	5.754382792518005	-3.357427981376968	0.0027362457193173505	0.19322348560144384	-1.8597050349020048	groupLEC_10GY - groupLEC_0GY	249
51193	3013	ZNF639	zinc finger protein 639	3	-0.25101663738197644	4.612951521761362	-3.361548629139479	0.002709166604586953	0.19322348560144384	-1.7218671352336186	groupLEC_10GY - groupLEC_0GY	228
3190	3095	HNRNPK	heterogeneous nuclear ribonucleoprotein K	9	-0.1575091434313176	8.388149865170309	-3.3608983915170234	0.0027134222878293732	0.19322348560144384	-1.9031746550592556	groupLEC_10GY - groupLEC_0GY	258
100505931	1188	NA	NA	NA	0.9689220302929722	-0.2799603522636572	3.3525550248089138	0.002768608674081849	0.1933224943161944	-1.8434458045884123	groupLEC_10GY - groupLEC_0GY	247
11185	2559	INMT	indolethylamine N-methyltransferase	7	-0.5007764131873023	-0.6959560305234559	-3.3522517125996973	0.0027706353382549067	0.1933224943161944	-1.5886855876761556	groupLEC_10GY - groupLEC_0GY	211
8793	3535	TNFRSF10D	tumor necrosis factor receptor superfamily, member 10d, decoy with truncated death domain	8	0.4066342552416895	6.060082191063182	3.345052330077211	0.0028191658903943943	0.195909109334521	-1.8946464308396784	groupLEC_10GY - groupLEC_0GY	255
255967	5632	PAN3	PAN3 poly(A) specific ribonuclease subunit homolog (S. cerevisiae)	13	-0.2603819747304179	4.884113990027124	-3.3426079362788235	0.0028358306410635817	0.19626933121045317	-1.789149103552047	groupLEC_10GY - groupLEC_0GY	237
11044	4087	PAPD7	PAP associated domain containing 7	5	-0.32031655289804206	5.096256430128849	-3.3334326110899912	0.002899242689174798	0.1990464006885268	-1.8180481524643923	groupLEC_10GY - groupLEC_0GY	245
27000	2212	DNAJC2	DnaJ (Hsp40) homolog, subfamily C, member 2	7	-0.2727716067277841	4.959071610843902	-3.3346339772575155	0.0028908620896009587	0.1990464006885268	-1.798836120426226	groupLEC_10GY - groupLEC_0GY	239
373	3900	TRIM23	tripartite motif containing 23	5	0.26564631551508633	4.348401098715819	3.3311823763282393	0.0029150036815166827	0.19932795174211074	-1.7780151903866717	groupLEC_10GY - groupLEC_0GY	234
84852	2635	ATP1A1OS	ATP1A1 opposite strand	1	1.0033548237180903	-0.23359657835660774	3.3255240029526405	0.0029550047403999894	0.2012581913830192	-1.8950368982992831	groupLEC_10GY - groupLEC_0GY	256
5111	1442	PCNA	proliferating cell nuclear antigen	20	0.7435543323866618	6.5162671207702285	3.315860573051601	0.0030245557652285085	0.2047522629949559	-1.9711894433727322	groupLEC_10GY - groupLEC_0GY	269
5728	5547	PTEN	phosphatase and tensin homolog	10	0.2943001940056176	6.420177098966874	3.3150774093866793	0.003030261628413211	0.2047522629949559	-1.9809940744333003	groupLEC_10GY - groupLEC_0GY	270
115572	2374	FAM46B	family with sequence similarity 46, member B	1	-0.9061392359573262	1.1052461338851178	-3.302503072446268	0.0031233184404854727	0.20535818746191983	-1.6467222243961421	groupLEC_10GY - groupLEC_0GY	220
51278	2342	IER5	immediate early response 5	1	0.5755562640536152	6.1194479516326625	3.304671762448973	0.003107073280957382	0.20535818746191983	-1.9610835536315703	groupLEC_10GY - groupLEC_0GY	266
22861	6099	NLRP1	NLR family, pyrin domain containing 1	17	0.4456933275824664	5.398205763561995	3.3062187617969663	0.0030955352392493104	0.20535818746191983	-1.8895849749152136	groupLEC_10GY - groupLEC_0GY	253
389072	9807	PLEKHM3	pleckstrin homology domain containing, family M, member 3	2	0.32391756951164563	3.927848401582832	3.306866898481486	0.003090713596701642	0.20535818746191983	-1.774234719976156	groupLEC_10GY - groupLEC_0GY	233
9221	3936	NOLC1	nucleolar and coiled-body phosphoprotein 1	10	-0.30918204020676754	6.688150629801509	-3.3027868722950933	0.003121187879571915	0.20535818746191983	-1.999991817023684	groupLEC_10GY - groupLEC_0GY	273
90639	4891	COX19	cytochrome c oxidase assembly homolog 19 (S. cerevisiae)	7	0.2789756992928192	3.999662531553823	3.3117327728457417	0.0030547474269060374	0.20535818746191983	-1.7548321656296224	groupLEC_10GY - groupLEC_0GY	231
6612	1807	SUMO3	SMT3 suppressor of mif two 3 homolog 3 (S. cerevisiae)	21	-0.24477917865696774	6.977756207075218	-3.307911187431191	0.003082960224014806	0.20535818746191983	-2.0077411582869447	groupLEC_10GY - groupLEC_0GY	274
27079	1839	RPUSD2	RNA pseudouridylate synthase domain containing 2	15	-0.3519148038137989	3.276615857522188	-3.3006806494076497	0.0031370335454850703	0.20546968758646467	-1.6945880077162467	groupLEC_10GY - groupLEC_0GY	224
2295	2187	FOXF2	forkhead box F2	6	-0.6154037341559802	0.14939501717870543	-3.2896848945959944	0.0032210340973020547	0.20857415868704024	-1.694947006462467	groupLEC_10GY - groupLEC_0GY	225
53373	5350	TPCN1	two pore segment channel 1	12	0.34354638317564135	5.531474162538574	3.289878576086287	0.003219535776776439	0.20857415868704024	-1.9708570943433292	groupLEC_10GY - groupLEC_0GY	268
10390	2348	CEPT1	choline/ethanolamine phosphotransferase 1	1	0.34270808524841456	4.842013120423465	3.2923544328616363	0.003200442038236177	0.20857415868704024	-1.8936297686550922	groupLEC_10GY - groupLEC_0GY	254
8570	3254	KHSRP	KH-type splicing regulatory protein	19	-0.21363039665408134	6.895894787999902	-3.2789204602965563	0.0033053802512750226	0.21322820903979817	-2.0668551216626687	groupLEC_10GY - groupLEC_0GY	288
55632	5581	G2E3	G2/M-phase specific E3 ubiquitin protein ligase	14	-0.4654504721694357	4.36924320636458	-3.2758819926671836	0.003329573851940426	0.21398144736436683	-1.8487817936389543	groupLEC_10GY - groupLEC_0GY	248
494514	844	C18orf56	chromosome 18 open reading frame 56	18	1.0449502754965387	-0.14108006633295447	3.269679407407498	0.00337949593795669	0.21637634104632814	-2.015894339031599	groupLEC_10GY - groupLEC_0GY	275
644943	1848	RASSF10	Ras association (RalGDS/AF-6) domain family (N-terminal) member 10	11	-1.343088858968179	-3.3319133750416876	-3.2634386045345836	0.0034304579828522003	0.21881969857036704	-2.634467518762307	groupLEC_10GY - groupLEC_0GY	425
83890	1229	SPATA9	spermatogenesis associated 9	5	-1.250864940525	-1.6195216383330604	-3.261548474730518	0.0034460391534500557	0.21899642872947472	-2.163016036910895	groupLEC_10GY - groupLEC_0GY	308
6814	2503	STXBP3	syntaxin binding protein 3	1	0.2434555401406433	5.662712953636369	3.2593897118293844	0.0034639187254517003	0.21931737263554377	-2.0478081648469324	groupLEC_10GY - groupLEC_0GY	284
8970	481	HIST1H2BJ	histone cluster 1, H2bj	6	1.3928543877534918	-0.4666037945594317	3.2517830509267545	0.003527639084179904	0.2210864279465491	-2.124963606728409	groupLEC_10GY - groupLEC_0GY	297
10140	1830	TOB1	transducer of ERBB2, 1	17	0.4653456720989464	5.356254749906769	3.251225848047778	0.0035323511252920467	0.2210864279465491	-2.0534741848033935	groupLEC_10GY - groupLEC_0GY	286
266747	2885	RGL4	ral guanine nucleotide dissociation stimulator-like 4	22	0.3982998615757931	2.9129470797863313	3.2498996738904884	0.0035435905970959023	0.2210864279465491	-1.8020264494774212	groupLEC_10GY - groupLEC_0GY	243
6907	6018	TBL1X	transducin (beta)-like 1X-linked	X	-0.3262781691490275	5.067912733523976	-3.253790993468596	0.0035107091999777473	0.2210864279465491	-1.9945178416480571	groupLEC_10GY - groupLEC_0GY	272
23030	5604	KDM4B	lysine (K)-specific demethylase 4B	19	0.43327587087336905	5.431716503925938	3.244705046159675	0.00358795031026048	0.22142964098881918	-2.0853613125333643	groupLEC_10GY - groupLEC_0GY	292
339448	1666	C1orf174	chromosome 1 open reading frame 174	1	-0.2552513133098513	4.1264094432856115	-3.2450916637947835	0.0035846303259617473	0.22142964098881918	-1.9145713243857525	groupLEC_10GY - groupLEC_0GY	260
3192	6846	HNRNPU	heterogeneous nuclear ribonucleoprotein U (scaffold attachment factor A)	1	-0.17744995101485905	8.44219309335944	-3.245901327635514	0.0035776871772652996	0.22142964098881918	-2.164635313084694	groupLEC_10GY - groupLEC_0GY	309
2305	3626	FOXM1	forkhead box M1	12	-1.2852941005254022	4.203077126505923	-3.2431931979775293	0.003600961563362596	0.2214332299485021	-1.7997577079157834	groupLEC_10GY - groupLEC_0GY	240
3475	2520	IFRD1	interferon-related developmental regulator 1	7	0.46896523961044156	5.887421023462041	3.2384427937336353	0.0036421426060153595	0.22316282383452535	-2.1401839335547344	groupLEC_10GY - groupLEC_0GY	302
23013	12227	SPEN	spen homolog, transcriptional regulator (Drosophila)	1	-0.29841862334686287	6.8145682039254165	-3.233118587303416	0.0036888401282357355	0.2244153807551242	-2.166465370321455	groupLEC_10GY - groupLEC_0GY	310
6883	1451	TAF12	TAF12 RNA polymerase II, TATA box binding protein (TBP)-associated factor, 20kDa	1	0.2569921621738338	4.6189612796544885	3.23379791872545	0.0036828497345915883	0.2244153807551242	-1.9871575229107092	groupLEC_10GY - groupLEC_0GY	271
11227	3131	GALNT5	UDP-N-acetyl-alpha-D-galactosamine:polypeptide N-acetylgalactosaminyltransferase 5 (GalNAc-T5)	2	0.6693900887373703	1.146628671726692	3.2314709991361643	0.003703407902136458	0.2245026882518537	-1.8855815445158202	groupLEC_10GY - groupLEC_0GY	251
11100	4298	HNRNPUL1	heterogeneous nuclear ribonucleoprotein U-like 1	19	-0.19780419407606153	7.730654862398003	-3.2210203826165897	0.003797116675826946	0.22936999849209064	-2.217340746428045	groupLEC_10GY - groupLEC_0GY	316
400710	1436	FLJ26850	FLJ26850 protein	19	1.4210122888837375	-3.3170135935652607	3.214885563136626	0.003853191399101903	0.23059776077349436	-2.4659875335804653	groupLEC_10GY - groupLEC_0GY	377
29085	1251	PHPT1	phosphohistidine phosphatase 1	9	0.3965503883969159	6.2155148684983965	3.214162232482497	0.0038598555133203057	0.23059776077349436	-2.193872056894132	groupLEC_10GY - groupLEC_0GY	315
1629	10815	DBT	dihydrolipoamide branched chain transacylase E2	1	0.28097250921884687	4.511330559641462	3.217300164709686	0.003831025973287454	0.23059776077349436	-2.033345417664931	groupLEC_10GY - groupLEC_0GY	281
7307	1020	U2AF1	U2 small nuclear RNA auxiliary factor 1	21	-0.21045573487305624	5.848126552029105	-3.2129121982888305	0.003871398499092886	0.23059776077349436	-2.1568816138820974	groupLEC_10GY - groupLEC_0GY	305
2566	4077	GABRG2	gamma-aminobutyric acid (GABA) A receptor, gamma 2	5	1.0276841811105655	-4.270105848008395	3.1969559234580456	0.004021706968668041	0.23135933765438732	-2.8326112151849188	groupLEC_10GY - groupLEC_0GY	504
100507345	582	NA	NA	NA	0.6981138125152333	-0.2920381493227806	3.2057204304246145	0.003938459947583242	0.23135933765438732	-2.092780368287167	groupLEC_10GY - groupLEC_0GY	294
55145	2167	THAP1	THAP domain containing, apoptosis associated protein 1	8	0.4455717180327712	3.56724304377587	3.2075882612743616	0.0039209356325767475	0.23135933765438732	-1.903257764372591	groupLEC_10GY - groupLEC_0GY	259
54704	4599	PDP1	pyruvate dehyrogenase phosphatase catalytic subunit 1	8	0.4305881297889478	5.842674340829421	3.197404691875246	0.004017403450844267	0.23135933765438732	-2.1572240842063053	groupLEC_10GY - groupLEC_0GY	306
83860	2790	TAF3	TAF3 RNA polymerase II, TATA box binding protein (TBP)-associated factor, 140kDa	10	0.3658091329831148	3.403584964527177	3.199020375253851	0.004001946512658892	0.23135933765438732	-1.9028252897170974	groupLEC_10GY - groupLEC_0GY	257
120526	3000	DNAJC24	DnaJ (Hsp40) homolog, subfamily C, member 24	11	0.32327374339710424	3.7472695888668337	3.205693180885781	0.003938716167434489	0.23135933765438732	-1.9668246410118693	groupLEC_10GY - groupLEC_0GY	267
83696	4598	TRAPPC9	trafficking protein particle complex 9	8	-0.2979729520158001	3.931987679373149	-3.198953211083046	0.00400258791229928	0.23135933765438732	-1.9542535694746546	groupLEC_10GY - groupLEC_0GY	264
84285	2836	EIF1AD	eukaryotic translation initiation factor 1A domain containing	11	-0.28676202345243507	4.536406064640249	-3.202137821534996	0.003972284885247495	0.23135933765438732	-2.0440102446244595	groupLEC_10GY - groupLEC_0GY	283
9923	8992	ZBTB40	zinc finger and BTB domain containing 40	1	0.28153467170687296	5.383156610931785	3.2004798857770975	0.003988033107410177	0.23135933765438732	-2.153097127349594	groupLEC_10GY - groupLEC_0GY	304
414241	3290	FAM35BP	family with sequence similarity 35, member A pseudogene	10	-0.2651510040431617	4.3249693593871354	-3.195774735241678	0.004033055432641557	0.23135933765438732	-2.062481873579019	groupLEC_10GY - groupLEC_0GY	287
51117	1572	COQ4	coenzyme Q4 homolog (S. cerevisiae)	9	0.2572969340228397	4.268842738096192	3.198833503278182	0.004003731335928507	0.23135933765438732	-2.0231292174948736	groupLEC_10GY - groupLEC_0GY	276
10947	3670	AP3M2	adaptor-related protein complex 3, mu 2 subunit	8	-0.30667926543650204	4.304497884028312	-3.19304488602768	0.004059401521250169	0.2320918695845205	-2.080139834430419	groupLEC_10GY - groupLEC_0GY	290
57405	1346	SPC25	SPC25, NDC80 kinetochore complex component, homolog (S. cerevisiae)	2	-2.8820566021185994	0.5826600088310331	-3.1770949815770737	0.004216694012538427	0.23867810502111322	-2.4422873387287405	groupLEC_10GY - groupLEC_0GY	366
1058	1431	CENPA	centromere protein A	2	-1.8679906708874932	1.0503612800983753	-3.179670211820092	0.004190905191998988	0.23867810502111322	-2.190368318860229	groupLEC_10GY - groupLEC_0GY	313
3017	898	HIST1H2BD	histone cluster 1, H2bd	6	0.8760166656206694	2.021739592530142	3.171666192660216	0.004271562157072919	0.23867810502111322	-1.9198303203806675	groupLEC_10GY - groupLEC_0GY	261
3014	1594	H2AFX	H2A histone family, member X	11	-0.7601021802152834	4.863051605248099	-3.1706750814226874	0.004281653382811953	0.23867810502111322	-2.082970856125532	groupLEC_10GY - groupLEC_0GY	291
4354	2197	MPP1	membrane protein, palmitoylated 1, 55kDa	X	-0.3891872508322223	3.990197754194551	-3.1708699905680646	0.004279667053400081	0.23867810502111322	-2.0507434514187475	groupLEC_10GY - groupLEC_0GY	285
6840	8547	SVIL	supervillin	10	0.326012040001153	6.224409915916066	3.1758907117681647	0.004228806342958434	0.23867810502111322	-2.2534362299471375	groupLEC_10GY - groupLEC_0GY	321
51593	3013	SRRT	serrate RNA effector molecule homolog (Arabidopsis)	7	-0.3052844589585817	6.125508718712099	-3.170220161120229	0.004286292965281179	0.23867810502111322	-2.277655023542345	groupLEC_10GY - groupLEC_0GY	326
5814	9069	PURB	purine-rich element binding protein B	7	-0.21108408381350063	6.271788799461557	-3.171253201549369	0.004275764325236883	0.23867810502111322	-2.287069190952466	groupLEC_10GY - groupLEC_0GY	329
503542	3173	SPRN	shadow of prion protein homolog (zebrafish)	10	0.5853870014097646	2.0082631678037686	3.16105051663652	0.0043808531700017745	0.24159327383930196	-1.9320311316316388	groupLEC_10GY - groupLEC_0GY	262
50628	3741	GEMIN4	gem (nuclear organelle) associated protein 4	17	-0.4173995833410178	4.80182697418453	-3.163019402631288	0.00436038108434894	0.24159327383930196	-2.1315569616834837	groupLEC_10GY - groupLEC_0GY	299
25782	7329	RAB3GAP2	RAB3 GTPase activating protein subunit 2 (non-catalytic)	1	0.16296452300243836	6.253761888244597	3.161032386785429	0.0043810421111543495	0.24159327383930196	-2.313376484612604	groupLEC_10GY - groupLEC_0GY	335
79156	1740	PLEKHF1	pleckstrin homology domain containing, family F (with FYVE domain) member 1	19	0.49628150831375706	3.3308455189552415	3.1552798893917418	0.004441391033789502	0.2425737371330081	-2.0786183072052618	groupLEC_10GY - groupLEC_0GY	289
439965	3294	FAM35DP	family with sequence similarity 35, member A pseudogene	10	-0.46858683298656967	1.8462013616625776	-3.15744867258026	0.004418544867868086	0.2425737371330081	-1.9385632439492997	groupLEC_10GY - groupLEC_0GY	263
25821	3119	MTO1	mitochondrial translation optimization 1 homolog (S. cerevisiae)	6	0.23085665900499652	4.494183607327012	3.1552855687149455	0.0044413310586081025	0.2425737371330081	-2.1509105184554285	groupLEC_10GY - groupLEC_0GY	303
64409	3250	WBSCR17	Williams-Beuren syndrome chromosome region 17	7	1.1506246462257537	-3.884789803824896	3.1467303624102643	0.004532568318754564	0.24676514461499768	-2.3038054890517357	groupLEC_10GY - groupLEC_0GY	333
55355	3050	HJURP	Holliday junction recognition protein	2	-2.465266143613915	2.35394496136751	-3.13581207353078	0.004651636416719215	0.25164469792346517	-2.1039141965773065	groupLEC_10GY - groupLEC_0GY	295
9635	4025	CLCA2	chloride channel accessory 2	1	1.12645331801459	0.41169377343855673	3.1366052230512813	0.004642886147895546	0.25164469792346517	-2.0327388402547846	groupLEC_10GY - groupLEC_0GY	280
22929	2600	SEPHS1	selenophosphate synthetase 1	10	-0.22937699608077988	5.206077255265759	-3.1330806655014607	0.0046818920216162435	0.2524824735316394	-2.2902026612349173	groupLEC_10GY - groupLEC_0GY	330
441528	1389	LOC441528	uncharacterized LOC441528	X	1.270252766480279	-1.024275111328479	3.129771374735838	0.004718803110564388	0.2536727647015667	-2.4060449743264805	groupLEC_10GY - groupLEC_0GY	355
8027	2966	STAM	signal transducing adaptor molecule (SH3 domain and ITAM motif) 1	10	0.2644399148144032	5.504909956334403	3.128308334629749	0.004735210840815683	0.25375683173587493	-2.3392285016381447	groupLEC_10GY - groupLEC_0GY	340
2077	2705	ERF	Ets2 repressor factor	19	-0.5359465548346947	6.038039469441647	-3.1267252555898244	0.004753026750132249	0.25391560091722126	-2.3832337707202935	groupLEC_10GY - groupLEC_0GY	350
100506538	1365	LOC100506538	uncharacterized LOC100506538	8	0.88030157710202	0.06997835911791578	3.118775983283963	0.0048434689744759635	0.2568551262531862	-2.1575789369585308	groupLEC_10GY - groupLEC_0GY	307
79891	2434	ZNF671	zinc finger protein 671	19	0.4553958850724307	1.774090466990723	3.118035539159611	0.004851977272458978	0.2568551262531862	-2.029062022842837	groupLEC_10GY - groupLEC_0GY	277
94239	4704	H2AFV	H2A histone family, member V	7	-0.30906927873677503	6.133167092886026	-3.1166313472950664	0.004868152144254596	0.2568551262531862	-2.4005498002358845	groupLEC_10GY - groupLEC_0GY	353
4750	5501	NEK1	NIMA-related kinase 1	4	0.3057135623515421	4.342730364295383	3.1168411987124496	0.004865731569331648	0.2568551262531862	-2.252305472989476	groupLEC_10GY - groupLEC_0GY	320
3949	5265	LDLR	low density lipoprotein receptor	19	-0.4711950094857862	8.546750748217795	-3.114947474674973	0.004887617184722009	0.2570886639163777	-2.4571030075513756	groupLEC_10GY - groupLEC_0GY	372
6920	1586	TCEA3	transcription elongation factor A (SII), 3	1	1.0850752228889866	1.576191852299257	3.1100547170081647	0.004944602437819396	0.2580331665841776	-2.0320288379500067	groupLEC_10GY - groupLEC_0GY	279
55357	3317	TBC1D2	TBC1 domain family, member 2	9	0.5694523800266911	5.568177592140237	3.1093918245353627	0.004952372120575373	0.2580331665841776	-2.360851479992249	groupLEC_10GY - groupLEC_0GY	345
79953	2437	SYNDIG1	synapse differentiation inducing 1	20	-0.41284631406755024	-2.205468030521272	-3.106920859743454	0.00498143777015771	0.2580331665841776	-2.0376369425838368	groupLEC_10GY - groupLEC_0GY	282
54834	9664	GDAP2	ganglioside induced differentiation associated protein 2	1	0.2755555201402755	3.8488901869819054	3.11059123950251	0.004938322523099391	0.2580331665841776	-2.167042942787045	groupLEC_10GY - groupLEC_0GY	311
7884	1725	SLBP	stem-loop binding protein	4	-0.25396513199614557	6.072714427468955	-3.105676434320781	0.004996137943220988	0.2580331665841776	-2.4158960597279826	groupLEC_10GY - groupLEC_0GY	360
3839	4474	KPNA3	karyopherin alpha 3 (importin alpha 4)	13	-0.17814496065807717	6.57541572029495	-3.1070691502567724	0.004979688821963336	0.2580331665841776	-2.445368287488021	groupLEC_10GY - groupLEC_0GY	368
131965	2499	METTL6	methyltransferase like 6	3	0.27531240282025315	3.7593406241319234	3.101441728262283	0.005046475448452802	0.2591428372236776	-2.1928726903974725	groupLEC_10GY - groupLEC_0GY	314
1802	2497	DPH2	DPH2 homolog (S. cerevisiae)	1	-0.24796167995405494	4.576021852275074	-3.1013189817147233	0.005047941783883278	0.2591428372236776	-2.271899003059729	groupLEC_10GY - groupLEC_0GY	325
150776	3788	LOC150776	sphingomyelin phosphodiesterase 4, neutral membrane (neutral sphingomyelinase-3) pseudogene	2	0.2967397751585086	4.415746622065198	3.0988644381236714	0.005077350153893066	0.2598721583257544	-2.2783276895936977	groupLEC_10GY - groupLEC_0GY	327
9294	3584	S1PR2	sphingosine-1-phosphate receptor 2	19	-0.4483939367865748	2.3612518774019264	-3.090641917759687	0.005177072596301183	0.26261737695480336	-2.1826409264203703	groupLEC_10GY - groupLEC_0GY	312
9682	4509	KDM4A	lysine (K)-specific demethylase 4A	1	0.1886363350642366	5.862999097584764	3.0907452767520507	0.005175807438900003	0.26261737695480336	-2.4366216150160973	groupLEC_10GY - groupLEC_0GY	365
5928	8018	RBBP4	retinoblastoma binding protein 4	1	-0.16573317558122191	5.870240452397643	-3.0913790162253942	0.005168056706622923	0.26261737695480336	-2.4433857258137666	groupLEC_10GY - groupLEC_0GY	367
83464	4193	APH1B	anterior pharynx defective 1 homolog B (C. elegans)	15	0.33858502016198244	4.6680561540581875	3.088966548312566	0.0051976213880587634	0.26287969712681825	-2.3405661855621798	groupLEC_10GY - groupLEC_0GY	341
1759	3253	DNM1	dynamin 1	9	0.7889247134043598	0.46966098447996435	3.0830417922563544	0.005270921443834563	0.2639247398942882	-2.129834982390807	groupLEC_10GY - groupLEC_0GY	298
118433	1873	RPL23AP7	ribosomal protein L23a pseudogene 7	2	0.5394316171426992	2.3122873591683115	3.0821389724487567	0.0052821779554499985	0.2639247398942882	-2.0917239734902116	groupLEC_10GY - groupLEC_0GY	293
5411	3606	PNN	pinin, desmosome associated protein	14	-0.3177254266487184	6.396827598273057	-3.081074685305816	0.005295477378399582	0.2639247398942882	-2.4947342179484506	groupLEC_10GY - groupLEC_0GY	384
65065	9058	NBEAL1	neurobeachin-like 1	2	0.2737633110115407	4.377229842006519	3.0825558106855127	0.00527697787345473	0.2639247398942882	-2.322745608468483	groupLEC_10GY - groupLEC_0GY	338
55763	3582	EXOC1	exocyst complex component 1	4	0.19211872450267453	5.876477968435979	3.085297999759825	0.005242891501561281	0.2639247398942882	-2.464929823715729	groupLEC_10GY - groupLEC_0GY	375
5365	6377	PLXNB3	plexin B3	X	0.4041040998343406	3.8599362754238493	3.076927199766357	0.005347612793442496	0.2652221372879251	-2.245215648495685	groupLEC_10GY - groupLEC_0GY	318
153129	2533	SLC38A9	solute carrier family 38, member 9	5	0.31776800541700734	4.136204585190855	3.0765374010438578	0.005352538014877693	0.2652221372879251	-2.26963409989569	groupLEC_10GY - groupLEC_0GY	324
5876	1496	RABGGTB	Rab geranylgeranyltransferase, beta subunit	1	0.2928884979593507	5.854384459601217	3.073963914770702	0.005385164449564363	0.26530082497205415	-2.4828532698709633	groupLEC_10GY - groupLEC_0GY	382
11052	6616	CPSF6	cleavage and polyadenylation specific factor 6, 68kDa	12	-0.15238307022878317	6.1952008050939265	-3.074009928380562	0.005384579416913331	0.26530082497205415	-2.4960646826908333	groupLEC_10GY - groupLEC_0GY	385
79682	2550	MLF1IP	MLF1 interacting protein	4	-1.604497280658143	2.6988833282839377	-3.069868369433425	0.005437482225968867	0.26634314800268705	-2.1336001386956713	groupLEC_10GY - groupLEC_0GY	300
139735	1251	ZFP92	ZFP92 zinc finger protein	X	0.9831863798036142	-1.817879607552458	3.070249053515332	0.005432598714990436	0.26634314800268705	-2.4683124052397267	groupLEC_10GY - groupLEC_0GY	379
55165	2658	CEP55	centrosomal protein 55kDa	10	-2.2011769751210783	3.59974777131636	-3.067825017574656	0.0054637670894196605	0.2668659954103688	-2.1178595293246647	groupLEC_10GY - groupLEC_0GY	296
23420	4247	NOMO1	NODAL modulator 1	16	0.19821073518618704	8.740010536651178	3.066231764498485	0.005484346798831461	0.2671080014986434	-2.5661324315237657	groupLEC_10GY - groupLEC_0GY	400
55486	1412	PARL	presenilin associated, rhomboid-like	3	-0.19639383585001902	5.028651597014385	-3.063888308556348	0.005514752215352702	0.2678258213677683	-2.411797467159807	groupLEC_10GY - groupLEC_0GY	356
81607	3502	PVRL4	poliovirus receptor-related 4	1	1.6367696481444727	1.0034603380975966	3.0602426819214923	0.005562375196347031	0.2688529162984462	-2.1391204209072567	groupLEC_10GY - groupLEC_0GY	301
9774	7263	BCLAF1	BCL2-associated transcription factor 1	6	-0.23978524457670503	7.094908679305927	-3.059863209308812	0.005567354920716582	0.2688529162984462	-2.5640542502926094	groupLEC_10GY - groupLEC_0GY	399
400680	3760	LOC400680	uncharacterized LOC400680	19	1.318218794648381	-2.391282352292481	3.050945950448111	0.0056856149605397045	0.2730213139056917	-2.3582128956504342	groupLEC_10GY - groupLEC_0GY	344
51523	1447	CXXC5	CXXC finger protein 5	5	-0.4192817415384509	3.918567395445223	-3.0511373814174947	0.005683051048230905	0.2730213139056917	-2.418639247590953	groupLEC_10GY - groupLEC_0GY	361
408050	4315	NOMO3	NODAL modulator 3	16	0.20552015380768385	6.133783870355323	3.043562542303916	0.00578535641495378	0.2770326832314702	-2.552585418934982	groupLEC_10GY - groupLEC_0GY	395
126393	1457	HSPB6	heat shock protein, alpha-crystallin-related, B6	19	-0.2687851243726733	3.6128984689086434	-3.042264305305311	0.00580306700050341	0.2771045541162173	-2.4656810629483616	groupLEC_10GY - groupLEC_0GY	376
6382	3373	SDC1	syndecan 1	2	0.5934795497103966	4.741643185926485	3.0356391309188355	0.005894261764521942	0.2806752224637955	-2.466982384214483	groupLEC_10GY - groupLEC_0GY	378
149297	1481	FAM78B	family with sequence similarity 78, member B	1	-1.436557137762905	-2.4270454858845225	-3.031529578237005	0.005951519156249127	0.28131760093656283	-2.6204734797802236	groupLEC_10GY - groupLEC_0GY	420
154810	8999	AMOTL1	angiomotin like 1	11	-0.23232758083088978	6.8091662324938795	-3.031969899231911	0.005945358822015836	0.28131760093656283	-2.6153626992506207	groupLEC_10GY - groupLEC_0GY	415
996	5611	CDC27	cell division cycle 27	17	-0.2136855523301362	6.9215149438148895	-3.0311296059609334	0.005957120300616305	0.28131760093656283	-2.6178783282213876	groupLEC_10GY - groupLEC_0GY	419
10499	6157	NCOA2	nuclear receptor coactivator 2	8	0.3282033159864639	4.532460154368623	3.028544138188316	0.005993449024361925	0.2822534740260802	-2.472726401001676	groupLEC_10GY - groupLEC_0GY	380
6443	4279	SGCB	sarcoglycan, beta (43kDa dystrophin-associated glycoprotein)	4	0.29701681374451194	6.368292217876779	3.0236404512973554	0.00606293630880029	0.2847414730740136	-2.6239868930369523	groupLEC_10GY - groupLEC_0GY	422
56987	8899	BBX	bobby sox homolog (Drosophila)	3	0.2047619847499158	6.150035419771035	3.0185302197078334	0.006136172827577177	0.2873914369518681	-2.6236640525318795	groupLEC_10GY - groupLEC_0GY	421
9363	1108	RAB33A	RAB33A, member RAS oncogene family	X	-0.5371286607425638	0.1907839417743517	-3.014434985072335	0.00619547497180857	0.2885875875832902	-2.2510884252609276	groupLEC_10GY - groupLEC_0GY	319
25909	8633	AHCTF1	AT hook containing transcription factor 1	1	-0.19847793584393436	6.11448530458423	-3.0155948969568755	0.0061786229795843615	0.2885875875832902	-2.602857107038257	groupLEC_10GY - groupLEC_0GY	412
79723	3350	SUV39H2	suppressor of variegation 3-9 homolog 2 (Drosophila)	10	-0.48719142665036985	3.3703391850672473	-3.012633142717495	0.006221740842559076	0.28902353180311796	-2.2626636110149794	groupLEC_10GY - groupLEC_0GY	323
55285	6397	RBM41	RNA binding motif protein 41	X	0.2664325170456685	4.176051921238164	3.009405021690351	0.00626906521786909	0.29043270975466695	-2.4147943135785326	groupLEC_10GY - groupLEC_0GY	359
26001	1708	RNF167	ring finger protein 167	17	0.2273072135140488	5.69354969318787	3.0082334316009858	0.006286326003151177	0.2904452514158632	-2.589813962728948	groupLEC_10GY - groupLEC_0GY	407
55212	4120	BBS7	Bardet-Biedl syndrome 7	4	0.3073178258041249	4.738611951730774	3.0067559081473463	0.006308159025458605	0.2906684057687732	-2.514246333575739	groupLEC_10GY - groupLEC_0GY	389
9055	3113	PRC1	protein regulator of cytokinesis 1	15	-1.5582803712735764	4.670977770670888	-3.0024779988276675	0.006371783482621327	0.2920258408456075	-2.3138681050111556	groupLEC_10GY - groupLEC_0GY	336
91392	3273	ZNF502	zinc finger protein 502	3	0.45493708195035953	2.3666714980314163	3.003354199751597	0.006358702029701518	0.2920258408456075	-2.2610618576833663	groupLEC_10GY - groupLEC_0GY	322
3096	8874	HIVEP1	human immunodeficiency virus type I enhancer binding protein 1	6	0.5444857053686567	5.560864607614121	2.9998286395260165	0.006411494863197993	0.2921323431776235	-2.641310270689911	groupLEC_10GY - groupLEC_0GY	429
10472	4383	ZBTB18	zinc finger and BTB domain containing 18	1	0.2721493240956301	4.300872196772325	3.0000913301915304	0.006407546808279613	0.2921323431776235	-2.508231078753317	groupLEC_10GY - groupLEC_0GY	387
27037	2905	TRMT2A	tRNA methyltransferase 2 homolog A (S. cerevisiae)	22	0.22888971679779146	4.957821907080223	2.9989064253190567	0.006425373561555217	0.2921323431776235	-2.557047031306322	groupLEC_10GY - groupLEC_0GY	396
84254	4478	CAMKK1	calcium/calmodulin-dependent protein kinase kinase 1, alpha	17	-0.9366067336304988	2.7214721659384535	-2.993415523521245	0.006508605938179621	0.29338125270940185	-2.2921257373311668	groupLEC_10GY - groupLEC_0GY	332
2157	9205	F8	coagulation factor VIII, procoagulant component	X	0.43883386772935795	2.4596817468023855	2.9925715555718537	0.006521490262039935	0.29338125270940185	-2.3653361733000255	groupLEC_10GY - groupLEC_0GY	346
729086	922	LOC729086	vesicular, overexpressed in cancer, prosurvival protein 1 pseudogene	1	0.24924456630430125	5.165195698933666	2.9926262757832878	0.0065206541428175354	0.29338125270940185	-2.6174142349237517	groupLEC_10GY - groupLEC_0GY	417
283820	4253	NOMO2	NODAL modulator 2	16	0.1776384319444988	6.695103971893072	2.9927091830639436	0.00651938752378656	0.29338125270940185	-2.6918938050037884	groupLEC_10GY - groupLEC_0GY	440
9181	4291	ARHGEF2	Rho/Rac guanine nucleotide exchange factor (GEF) 2	1	0.5450473310451818	6.669323916432607	2.990090967981814	0.006559501459619741	0.2937510900316231	-2.715346628261624	groupLEC_10GY - groupLEC_0GY	445
1503	3199	CTPS1	CTP synthase 1	1	-0.365193218296187	5.781360157843974	-2.9886771048286116	0.006581261625160084	0.2937510900316231	-2.625235252698223	groupLEC_10GY - groupLEC_0GY	423
7531	1860	YWHAE	tyrosine 3-monooxygenase/tryptophan 5-monooxygenase activation protein, epsilon polypeptide	17	-0.15775366265196133	8.839118766814165	-2.9896162629465097	0.0065667997443420245	0.2937510900316231	-2.7343987204444615	groupLEC_10GY - groupLEC_0GY	456
3833	2706	KIFC1	kinesin family member C1	6	-2.3535828932599347	2.7119902797044784	-2.98280626226181	0.006672359276951273	0.2958077108515444	-2.3465990031286963	groupLEC_10GY - groupLEC_0GY	342
388407	1530	C17orf82	chromosome 17 open reading frame 82	17	1.4402420177051292	-1.5340215725315647	2.981822760777245	0.0066877378723895755	0.2958077108515444	-2.5233319134312397	groupLEC_10GY - groupLEC_0GY	390
55888	3976	ZKSCAN7	zinc finger with KRAB and SCAN domains 7	3	0.5308134617507103	1.2857629694512076	2.979057377313099	0.006731161130228182	0.2958077108515444	-2.2845281616062274	groupLEC_10GY - groupLEC_0GY	328
8370	396	HIST2H4A	histone cluster 2, H4a	1	0.47829441516256965	0.9865609410430007	2.97974150703275	0.006720393559071555	0.2958077108515444	-2.2918546622200995	groupLEC_10GY - groupLEC_0GY	331
7374	2266	UNG	uracil-DNA glycosylase	12	-0.41605105846040846	4.645714035603879	-2.9809187977284366	0.006701902694698428	0.2958077108515444	-2.5116536142370665	groupLEC_10GY - groupLEC_0GY	388
3181	3702	HNRNPA2B1	heterogeneous nuclear ribonucleoprotein A2/B1	7	-0.2930682636922093	9.07642484293918	-2.9825275538730955	0.006676713879204463	0.2958077108515444	-2.749808280510837	groupLEC_10GY - groupLEC_0GY	463
8329	469	HIST1H2AI	histone cluster 1, H2ai	6	1.434059460152036	-1.8730579702074577	2.973582663771226	0.006817925124312949	0.2961096136390148	-2.8196183385945774	groupLEC_10GY - groupLEC_0GY	501
344595	4014	LOC344595	uncharacterized LOC344595	3	0.5686792785976884	3.244894324044061	2.970996592827081	0.006859280900909614	0.2961096136390148	-2.381526761379717	groupLEC_10GY - groupLEC_0GY	349
100128596	471	LOC100128596	NADH dehydrogenase (ubiquinone) 1 beta subcomplex, 9, 22kDa pseudogene	7	-0.3464689583519269	2.918019569360458	-2.975372862474338	0.006789436662242195	0.2961096136390148	-2.3176494812875	groupLEC_10GY - groupLEC_0GY	337
10668	1323	CGRRF1	cell growth regulator with ring finger domain 1	14	0.3222051201034781	3.3564254375913167	2.9716095287728437	0.006849457329914208	0.2961096136390148	-2.4136985551811816	groupLEC_10GY - groupLEC_0GY	358
11157	787	LSM6	LSM6 homolog, U6 small nuclear RNA associated (S. cerevisiae)	4	-0.31183986833231936	3.5931041981311758	-2.9740778179053984	0.006810034022783403	0.2961096136390148	-2.378612521176385	groupLEC_10GY - groupLEC_0GY	348
51135	4341	IRAK4	interleukin-1 receptor-associated kinase 4	12	0.23057457676822146	4.636171855997096	2.973027658743336	0.0068267804539460155	0.2961096136390148	-2.57026685730435	groupLEC_10GY - groupLEC_0GY	401
5716	1546	PSMD10	proteasome (prosome, macropain) 26S subunit, non-ATPase, 10	X	0.21753972330204085	5.714196086513966	2.9744785923280856	0.006803653421900788	0.2961096136390148	-2.667375979867509	groupLEC_10GY - groupLEC_0GY	436
51512	3112	GTSE1	G-2 and S-phase expressed 1	22	-1.9993281239940772	2.2503764264946082	-2.9619409598953745	0.007005996933802404	0.29798875150808407	-2.387153185731827	groupLEC_10GY - groupLEC_0GY	351
5947	1954	RBP1	retinol binding protein 1, cellular	3	-0.7037777744232399	0.6868809635018079	-2.9630308487097614	0.006988181277847667	0.29798875150808407	-2.33028798553193	groupLEC_10GY - groupLEC_0GY	339
54149	5433	C21orf91	chromosome 21 open reading frame 91	21	0.5883426214462757	4.126154506864193	2.964114383169339	0.006970512468051509	0.29798875150808407	-2.572094913086397	groupLEC_10GY - groupLEC_0GY	402
8496	6199	PPFIBP1	PTPRF interacting protein, binding protein 1 (liprin beta 1)	12	0.39587819979221983	7.012798430645894	2.9662559597486675	0.006935716207875856	0.29798875150808407	-2.7541248058629337	groupLEC_10GY - groupLEC_0GY	468
1121	7934	CHM	choroideremia (Rab escort protein 1)	X	0.2128101725784921	5.44801590988033	2.961855327696007	0.007007398543799346	0.29798875150808407	-2.6874739623381947	groupLEC_10GY - groupLEC_0GY	439
51132	10629	RLIM	ring finger protein, LIM domain interacting	X	-0.17626482397950038	6.389336983554255	-2.9628610435934437	0.00699095411061257	0.29798875150808407	-2.753648997256916	groupLEC_10GY - groupLEC_0GY	467
80332	3519	ADAM33	ADAM metallopeptidase domain 33	20	-0.4047056786431167	1.5242273120523249	-2.9590200824140025	0.007053957034793758	0.2982302375428041	-2.572580161772654	groupLEC_10GY - groupLEC_0GY	403
261734	5002	NPHP4	nephronophthisis 4	1	-0.2771250482404337	3.515174560046323	-2.958325161112469	0.007065413641698488	0.2982302375428041	-2.483063704648878	groupLEC_10GY - groupLEC_0GY	383
9895	9068	TECPR2	tectonin beta-propeller repeat containing 2	14	0.24086625313732224	5.383739042616262	2.9603068270795663	0.007032790417614137	0.2982302375428041	-2.676238119152653	groupLEC_10GY - groupLEC_0GY	438
2632	3099	GBE1	glucan (1,4-alpha-), branching enzyme 1	3	0.3535725135065988	7.4955269435341325	2.95144864380654	0.0071797448596013945	0.30122068295271925	-2.8108381072200586	groupLEC_10GY - groupLEC_0GY	492
729852	2273	LOC729852	uncharacterized LOC729852	7	0.29249697206736025	3.4362182702895527	2.951644366846307	0.007176466379557071	0.30122068295271925	-2.453667998239341	groupLEC_10GY - groupLEC_0GY	371
3609	7473	ILF3	interleukin enhancer binding factor 3, 90kDa	19	-0.20372556955212762	7.9587024187995485	-2.9508893131144815	0.007189121886207046	0.30122068295271925	-2.8149476821412334	groupLEC_10GY - groupLEC_0GY	497
7326	4208	UBE2G1	ubiquitin-conjugating enzyme E2G 1	17	-0.2067265994765659	6.354983254587759	-2.949690277393865	0.007209262870744307	0.3013260361256086	-2.7702202006159125	groupLEC_10GY - groupLEC_0GY	477
54537	3404	FAM35A	family with sequence similarity 35, member A	10	-0.2562321140233603	3.998523307858261	-2.946102465922896	0.007269852451152071	0.3031173845181577	-2.562621131883739	groupLEC_10GY - groupLEC_0GY	398
23786	3367	BCL2L13	BCL2-like 13 (apoptosis facilitator)	22	0.28190881059688344	6.004580685150818	2.942576936647078	0.007329864275241632	0.3038071765036049	-2.768420758523289	groupLEC_10GY - groupLEC_0GY	475
3191	2159	HNRNPL	heterogeneous nuclear ribonucleoprotein L	19	-0.1650162654385987	6.976209261445058	-2.9424867351512973	0.007331405887603535	0.3038071765036049	-2.8122936513678614	groupLEC_10GY - groupLEC_0GY	495
6602	3429	SMARCD1	SWI/SNF related, matrix associated, actin dependent regulator of chromatin, subfamily d, member 1	12	-0.1645196679369425	6.050993874896502	-2.94200109039964	0.007339711254518212	0.3038071765036049	-2.751805249825091	groupLEC_10GY - groupLEC_0GY	465
7153	5753	TOP2A	topoisomerase (DNA) II alpha 170kDa	17	-1.753059581833635	5.224730534858123	-2.937973706046541	0.007408933873859105	0.3056851949518848	-2.4353190864266794	groupLEC_10GY - groupLEC_0GY	364
5753	2519	PTK6	protein tyrosine kinase 6	20	-1.2504741983201204	-1.249306011598055	-2.936823097051814	0.007428824834089234	0.3056851949518848	-2.8940264652849317	groupLEC_10GY - groupLEC_0GY	531
2852	3082	GPER	G protein-coupled estrogen receptor 1	7	-0.548071573516761	1.6401778254830741	-2.9362513850310403	0.00743872717753636	0.3056851949518848	-2.377820606656073	groupLEC_10GY - groupLEC_0GY	347
1375	3141	CPT1B	carnitine palmitoyltransferase 1B (muscle)	22	1.4445522290002804	-2.641527273663565	2.933225759266884	0.007491342907643211	0.30579225927488213	-2.8967460987936993	groupLEC_10GY - groupLEC_0GY	533
166815	2085	TIGD2	tigger transposable element derived 2	4	0.45551088678334084	2.6482229957796037	2.9310538013791305	0.007529332369206318	0.30579225927488213	-2.423682826448383	groupLEC_10GY - groupLEC_0GY	362
23479	1173	ISCU	iron-sulfur cluster scaffold homolog (E. coli)	12	0.43371299615003434	6.503672752402766	2.930971720561195	0.007530771638182238	0.30579225927488213	-2.8427479096062114	groupLEC_10GY - groupLEC_0GY	509
8125	2467	ANP32A	acidic (leucine-rich) nuclear phosphoprotein 32 family, member A	15	-0.3816614300744856	5.802178635942097	-2.9330070817986713	0.007495159463186498	0.30579225927488213	-2.760292248121979	groupLEC_10GY - groupLEC_0GY	469
2531	5198	KDSR	3-ketodihydrosphingosine reductase	18	0.1820005905942752	6.576727809478979	2.9348438932113763	0.007463159430033998	0.30579225927488213	-2.8255390856651714	groupLEC_10GY - groupLEC_0GY	502
1649	1178	DDIT3	DNA-damage-inducible transcript 3	12	0.7951333419644921	4.876497492433238	2.929446196670941	0.007557569245879369	0.3060034219118788	-2.7622277936818143	groupLEC_10GY - groupLEC_0GY	470
91734	1359	IDI2	isopentenyl-diphosphate delta isomerase 2	10	-0.7140542856521723	1.6189122336649104	-2.9272197017121293	0.007596843769641685	0.3060034219118788	-2.3879965081667605	groupLEC_10GY - groupLEC_0GY	352
147965	1275	FAM98C	family with sequence similarity 98, member C	19	0.44867986107421887	2.837344645988855	2.928131665240413	0.007580733565398893	0.3060034219118788	-2.434280278675186	groupLEC_10GY - groupLEC_0GY	363
51582	4348	AZIN1	antizyme inhibitor 1	8	-0.20986182249433405	7.069367039674518	-2.9256036224726274	0.007625472812779197	0.3060034219118788	-2.8575551501826935	groupLEC_10GY - groupLEC_0GY	515
396	2185	ARHGDIA	Rho GDP dissociation inhibitor (GDI) alpha	17	-0.1483160090929445	8.40217018420149	-2.9260133291619277	0.007618205073380993	0.3060034219118788	-2.873047241299512	groupLEC_10GY - groupLEC_0GY	521
284129	3053	SLC26A11	solute carrier family 26, member 11	17	0.2184961441678448	4.255356106178416	2.9240350553921983	0.007653358693648396	0.3064032010958298	-2.616388062870852	groupLEC_10GY - groupLEC_0GY	416
26508	4114	HEYL	hairy/enhancer-of-split related with YRPW motif-like	1	-1.3151751645364116	-2.468088239899369	-2.9160163449411396	0.007797442782749063	0.3082100312705122	-2.5808157994819285	groupLEC_10GY - groupLEC_0GY	406
9824	5882	ARHGAP11A	Rho GTPase activating protein 11A	15	-1.2843692005280598	3.7618591693529724	-2.911347384556247	0.007882525939906068	0.3082100312705122	-2.4744275323887015	groupLEC_10GY - groupLEC_0GY	381
29931	2113	LINC00312	long intergenic non-protein coding RNA 312	3	-1.171598693495166	0.2947511844847442	-2.9200180963279267	0.007725216640215149	0.3082100312705122	-2.4131356272575855	groupLEC_10GY - groupLEC_0GY	357
128497	719	SPATA25	spermatogenesis associated 25	20	0.9190578625062036	-1.1767131875592391	2.910568176482995	0.007896811564579371	0.3082100312705122	-2.674675277817202	groupLEC_10GY - groupLEC_0GY	437
644353	3047	ZCCHC18	zinc finger, CCHC domain containing 18	X	-0.793659308063422	-0.9567814345995717	-2.912033529758347	0.007869966909038895	0.3082100312705122	-2.5076689458594386	groupLEC_10GY - groupLEC_0GY	386
375513	770	GUSBP4	glucuronidase, beta pseudogene 4	6	0.6914176295264585	0.15584910556405904	2.9158798791407508	0.0077999171347058706	0.3082100312705122	-2.4643819120438297	groupLEC_10GY - groupLEC_0GY	374
149837	3591	LINC00654	long intergenic non-protein coding RNA 654	20	0.4702251598289977	0.5813342053378445	2.917130732344884	0.007777265109273611	0.3082100312705122	-2.4056353350226374	groupLEC_10GY - groupLEC_0GY	354
57486	8661	NLN	neurolysin (metallopeptidase M3 family)	5	-0.33549806220159617	5.748336927515346	-2.9188713851164754	0.007745847656630237	0.3082100312705122	-2.7977169601874476	groupLEC_10GY - groupLEC_0GY	487
57026	2005	PDXP	pyridoxal (pyridoxine, vitamin B6) phosphatase	22	-0.30854851934337235	3.293653477314546	-2.9128606522424443	0.00785485285060121	0.3082100312705122	-2.5259408464667366	groupLEC_10GY - groupLEC_0GY	391
10362	1584	HMG20B	high mobility group 20B	19	-0.20448620704841858	5.705578359050181	-2.9154455217392607	0.007807797747314516	0.3082100312705122	-2.8078974886777424	groupLEC_10GY - groupLEC_0GY	490
10923	3507	SUB1	SUB1 homolog (S. cerevisiae)	5	-0.1753431667367522	6.870266903322643	-2.9112228287932007	0.007884807827845218	0.3082100312705122	-2.882969813840321	groupLEC_10GY - groupLEC_0GY	525
100505493	1763	NA	NA	NA	-0.7821901151434564	1.144977872088141	-2.9077229344961832	0.007949184959801518	0.3095474188788313	-2.452918609683706	groupLEC_10GY - groupLEC_0GY	370
26149	4025	ZNF658	zinc finger protein 658	9	0.5666667284394445	0.7757076252481371	2.9047464287585862	0.008004329221752714	0.3095792037236712	-2.44748774309153	groupLEC_10GY - groupLEC_0GY	369
9988	4442	DMTF1	cyclin D binding myb-like transcription factor 1	7	0.30393079987449134	5.209738292695121	2.9065322390722788	0.007971200750991567	0.3095792037236712	-2.7937804100368773	groupLEC_10GY - groupLEC_0GY	486
10801	6575	SEPT9	septin 9	17	-0.21865774487954415	8.075739271043227	-2.9048731737795266	0.008001973657754725	0.3095792037236712	-2.915293695873796	groupLEC_10GY - groupLEC_0GY	542
100507420	731	LOC100507420	uncharacterized LOC100507420	8	0.7751455886543248	-1.0536890602098037	2.9027387301965484	0.008041730771355574	0.3103236738968928	-2.6015652899474686	groupLEC_10GY - groupLEC_0GY	410
50617	3357	ATP6V0A4	ATPase, H+ transporting, lysosomal V0 subunit a4	7	1.3494089113626813	-2.495707395822562	2.897655752797852	0.008137168637557327	0.31310301406531366	-2.975306089964626	groupLEC_10GY - groupLEC_0GY	564
11272	993	PRR4	proline rich 4 (lacrimal)	12	-0.9861910244279248	-0.9339639559959085	-2.89513295601416	0.008184936786965859	0.31310301406531366	-2.7281423600074115	groupLEC_10GY - groupLEC_0GY	453
10606	3519	PAICS	phosphoribosylaminoimidazole carboxylase, phosphoribosylaminoimidazole succinocarboxamide synthetase	4	-0.4124129292867984	6.829369211395816	-2.8952840257160637	0.008182068831805913	0.31310301406531366	-2.9012084073086766	groupLEC_10GY - groupLEC_0GY	534
387119	8043	CEP85L	centrosomal protein 85kDa-like	6	0.30764327303136074	3.5672139068493136	2.895023437903611	0.00818701651285143	0.31310301406531366	-2.5974089630977657	groupLEC_10GY - groupLEC_0GY	409
153222	8711	CREBRF	CREB3 regulatory factor	5	0.5740368714581718	4.849467602256806	2.8924336656882623	0.008236342830726138	0.3137335509040365	-2.786218898394765	groupLEC_10GY - groupLEC_0GY	482
8325	3186	FZD8	frizzled family receptor 8	10	0.38855401412283364	3.6247964167944353	2.892038018363996	0.008243903467032517	0.3137335509040365	-2.7307740526582744	groupLEC_10GY - groupLEC_0GY	454
91316	3417	GUSBP11	glucuronidase, beta pseudogene 11	22	0.37437279298921444	3.310524300241753	2.8912719829048	0.008258560860299293	0.3137335509040365	-2.6024576477409185	groupLEC_10GY - groupLEC_0GY	411
23304	8881	UBR2	ubiquitin protein ligase E3 component n-recognin 2	6	0.156606578433661	5.829639715674233	2.889879309236744	0.008285272071914887	0.31405039039774946	-2.8801740414056956	groupLEC_10GY - groupLEC_0GY	524
4288	12497	MKI67	antigen identified by monoclonal antibody Ki-67	10	-2.950857496154076	4.538942747951738	-2.884675294811556	0.00838581470782738	0.3141583888345501	-2.4617582920149674	groupLEC_10GY - groupLEC_0GY	373
51175	2297	TUBE1	tubulin, epsilon 1	6	0.5378736932634389	3.5388112339159363	2.8880661467104414	0.008320171606458338	0.3141583888345501	-2.6132955612798114	groupLEC_10GY - groupLEC_0GY	414
29965	2742	CDIP1	cell death-inducing p53 target 1	16	0.372320718948556	5.2927174630853075	2.8866934398951076	0.008346686455845026	0.3141583888345501	-2.8043102115163085	groupLEC_10GY - groupLEC_0GY	489
51379	2941	CRLF3	cytokine receptor-like factor 3	17	0.2752974707635252	4.06243268178198	2.884034804324407	0.008398269182596204	0.3141583888345501	-2.6357856132384385	groupLEC_10GY - groupLEC_0GY	427
8780	4035	RIOK3	RIO kinase 3	18	0.2226831680170127	6.811346490055879	2.8840288761665978	0.008398384539186276	0.3141583888345501	-2.9420517446446643	groupLEC_10GY - groupLEC_0GY	556
80013	2375	FAM188A	family with sequence similarity 188, member A	10	0.22008473243570492	4.914923903725213	2.887128214397932	0.008338279761628542	0.3141583888345501	-2.811155436727147	groupLEC_10GY - groupLEC_0GY	493
5884	3558	RAD17	RAD17 homolog (S. pombe)	5	0.24636683789610903	4.720197183314364	2.8830813000224618	0.008416842937600533	0.31416141925388885	-2.7917152963858998	groupLEC_10GY - groupLEC_0GY	485
27436	5549	EML4	echinoderm microtubule associated protein like 4	2	-0.19891817672857837	6.094132848623451	-2.8781572438512555	0.00851338559604208	0.31707260732971543	-2.913964362703389	groupLEC_10GY - groupLEC_0GY	540
136259	1493	KLF14	Kruppel-like factor 14	7	1.2223738270037665	-3.297178258374625	2.873148082045505	0.008612678820769042	0.3194839870208279	-2.8653526905623847	groupLEC_10GY - groupLEC_0GY	518
283392	6030	TRHDE-AS1	TRHDE antisense RNA 1	12	-0.8606597204330001	-1.5235585378647245	-2.864647582326914	0.008783707159975965	0.3194839870208279	-2.749504005356552	groupLEC_10GY - groupLEC_0GY	462
2237	2249	FEN1	flap structure-specific endonuclease 1	11	-0.8344274034138266	4.760525214811506	-2.870146167560355	0.008672711294192025	0.3194839870208279	-2.7016276088278013	groupLEC_10GY - groupLEC_0GY	442
196968	3831	DNM1P46	DNM1 pseudogene 46	15	0.8270365090610163	0.3584146750087694	2.8673145332087944	0.008729703541819607	0.3194839870208279	-2.530826101012235	groupLEC_10GY - groupLEC_0GY	392
90139	4235	TSPAN18	tetraspanin 18	11	-0.5868851662266072	3.238781888753308	-2.8687390307947993	0.008700988277481567	0.3194839870208279	-2.7455619389137724	groupLEC_10GY - groupLEC_0GY	460
4067	3092	LYN	v-yes-1 Yamaguchi sarcoma viral related oncogene homolog	8	-0.38600887588821253	5.42454086062996	-2.86495339302939	0.008777498632157125	0.3194839870208279	-2.7641861160406873	groupLEC_10GY - groupLEC_0GY	472
1718	4286	DHCR24	24-dehydrocholesterol reductase	1	-0.3628403318319453	8.444020768725602	-2.8674240710505496	0.008727492260806106	0.3194839870208279	-2.9943583629587285	groupLEC_10GY - groupLEC_0GY	573
57505	4782	AARS2	alanyl-tRNA synthetase 2, mitochondrial	6	0.3535372090189184	4.04529415902208	2.867195833105384	0.008732100387054352	0.3194839870208279	-2.722959746954273	groupLEC_10GY - groupLEC_0GY	452
54955	2355	C1orf109	chromosome 1 open reading frame 109	1	0.24995514229041849	4.009495663865488	2.869457203692274	0.008686545350737436	0.3194839870208279	-2.7213002904521626	groupLEC_10GY - groupLEC_0GY	447
9439	5575	MED23	mediator complex subunit 23	6	0.22186659877996995	5.646632234170034	2.872023113080244	0.008635129506820763	0.3194839870208279	-2.908620192695933	groupLEC_10GY - groupLEC_0GY	537
57708	5786	MIER1	mesoderm induction early response 1 homolog (Xenopus laevis)	1	0.17452106109141852	5.546663970804263	2.8657719549111755	0.008760900849788691	0.3194839870208279	-2.9118726552822105	groupLEC_10GY - groupLEC_0GY	539
5051	3581	PAFAH2	platelet-activating factor acetylhydrolase 2, 40kDa	1	0.35172539816467596	3.577845182127025	2.8614529522868084	0.008848814541545345	0.32116875708644943	-2.6036025174378015	groupLEC_10GY - groupLEC_0GY	413
10403	2172	NDC80	NDC80 kinetochore complex component	18	-1.8041549587011012	2.320908506787072	-2.859573140773745	0.0088873399878832	0.3218836379086087	-2.534622091199912	groupLEC_10GY - groupLEC_0GY	393
3224	2290	HOXC8	homeobox C8	12	-0.40381205418268173	1.2445401636646405	-2.8556988535590353	0.008967244966164632	0.32313540837673776	-2.7753419213479553	groupLEC_10GY - groupLEC_0GY	479
57541	5807	ZNF398	zinc finger protein 398	7	-0.31890331765694935	4.090048769043234	-2.8551505305427445	0.008978608890257412	0.32313540837673776	-2.7527093644882985	groupLEC_10GY - groupLEC_0GY	466
9670	4027	IPO13	importin 13	1	0.2499100995044543	5.363304581237567	2.85630861869379	0.0089546237345876	0.32313540837673776	-2.911541385750773	groupLEC_10GY - groupLEC_0GY	538
4808	2680	NHLH2	nescient helix loop helix 2	1	1.3741402472225928	-3.519187576316773	2.8517583169501757	0.00904921726205413	0.3249923720479314	-3.088490578155045	groupLEC_10GY - groupLEC_0GY	621
55089	3983	SLC38A4	solute carrier family 38, member 4	12	-0.605076273764114	1.4598406571581561	-2.849833721269222	0.009089511955631272	0.32507365456384224	-2.574499743733436	groupLEC_10GY - groupLEC_0GY	404
8675	4948	STX16	syntaxin 16	20	0.22157378711034958	6.5096037647895315	2.8504849298295847	0.009075858726107966	0.32507365456384224	-3.002974425889542	groupLEC_10GY - groupLEC_0GY	577
199953	6542	TMEM201	transmembrane protein 201	1	-0.4944039340218058	3.4990904889636907	-2.848547097995255	0.009116544735491174	0.3253597750589178	-2.6353810954226065	groupLEC_10GY - groupLEC_0GY	426
54964	2053	C1orf56	chromosome 1 open reading frame 56	1	0.4395512798819956	1.4848985905010852	2.8448221390753474	0.009195240342895579	0.3256851256587309	-2.5377419115934132	groupLEC_10GY - groupLEC_0GY	394
3182	1816	HNRNPAB	heterogeneous nuclear ribonucleoprotein A/B	5	-0.2549981089753164	7.403926441078618	-2.844601746610622	0.009199916665198676	0.3256851256587309	-3.038612140514174	groupLEC_10GY - groupLEC_0GY	592
85365	2989	ALG2	ALG2, alpha-1,3/1,6-mannosyltransferase	9	-0.24803436446341642	5.855671295573874	-2.8445098617487594	0.009201866960700031	0.3256851256587309	-2.9790918793137613	groupLEC_10GY - groupLEC_0GY	566
9889	6886	ZBED4	zinc finger, BED-type containing 4	22	-0.22177203851682226	5.310622499481631	-2.84523011566782	0.009186589795321201	0.3256851256587309	-2.9080271275445537	groupLEC_10GY - groupLEC_0GY	536
79596	3534	RNF219	ring finger protein 219	13	-0.34851942596852403	4.106253869486139	-2.8428802611468362	0.009236521317628199	0.32623622298523564	-2.7629383776427514	groupLEC_10GY - groupLEC_0GY	471
890	2798	CCNA2	cyclin A2	4	-1.7102207468120425	3.8158957268680838	-2.8386897854952258	0.009326204830061587	0.3280482954113227	-2.580547317991181	groupLEC_10GY - groupLEC_0GY	405
26354	2142	GNL3	guanine nucleotide binding protein-like 3 (nucleolar)	3	-0.20873680477238654	6.693722350779771	-2.8390418080875226	0.00931863919327238	0.3280482954113227	-3.030938401976008	groupLEC_10GY - groupLEC_0GY	587
9133	1513	CCNB2	cyclin B2	15	-1.5413418446582179	2.9581926574157404	-2.8370179067300403	0.009362216483718334	0.32863879012148856	-2.5578973302976182	groupLEC_10GY - groupLEC_0GY	397
79733	3717	E2F8	E2F transcription factor 8	11	-2.8324208068473506	-0.16221504063755252	-2.834154597040356	0.009424198344243568	0.33013662027631924	-2.9319064508213084	groupLEC_10GY - groupLEC_0GY	552
9787	3084	DLGAP5	discs, large (Drosophila) homolog-associated protein 5	14	-2.4004342478628344	2.690266941848247	-2.8320829768109235	0.009469285508033288	0.33103770094034574	-2.6176298298717886	groupLEC_10GY - groupLEC_0GY	418
100422943	73	MIR3189	microRNA 3189	19	1.3285524362765448	-0.9105900992178192	2.829915668005566	0.00951667462707908	0.331339211303293	-2.7223606715184236	groupLEC_10GY - groupLEC_0GY	449
5586	6104	PKN2	protein kinase N2	1	0.20575208080500396	6.294115743237316	2.8303448282741868	0.00950727299978061	0.331339211303293	-3.0173572819634695	groupLEC_10GY - groupLEC_0GY	582
116988	4146	AGAP3	ArfGAP with GTPase domain, ankyrin repeat and PH domain 3	7	-0.2845367901943785	6.309296526370844	-2.828481335476512	0.009548160736208108	0.3317597719217024	-3.041460593589202	groupLEC_10GY - groupLEC_0GY	596
100507025	690	NA	NA	NA	0.8305732596018072	0.3141620858399118	2.82201774500573	0.009691279786413735	0.33539897118013207	-2.6329200398861325	groupLEC_10GY - groupLEC_0GY	424
221078	2426	NSUN6	NOP2/Sun domain family, member 6	10	0.4811743686021759	2.2312461597060023	2.819347559664326	0.009750996705266197	0.33539897118013207	-2.590014372099681	groupLEC_10GY - groupLEC_0GY	408
286128	4786	ZFP41	ZFP41 zinc finger protein	8	0.34983953260158307	3.4829874415278037	2.819414664481961	0.009749491679317303	0.33539897118013207	-2.745039417886943	groupLEC_10GY - groupLEC_0GY	459
8411	8003	EEA1	early endosome antigen 1	12	0.2702120719715815	6.537469406232535	2.8207337183854917	0.009719952703973196	0.33539897118013207	-3.077997312853582	groupLEC_10GY - groupLEC_0GY	617
51096	1886	UTP18	UTP18 small subunit (SSU) processome component homolog (yeast)	17	-0.24978377714007305	5.068141509862047	-2.820091531300617	0.009734323248847918	0.33539897118013207	-2.9274114143500745	groupLEC_10GY - groupLEC_0GY	550
55065	2415	SLC52A1	solute carrier family 52, riboflavin transporter, member 1	17	1.7371770477611181	-1.2584643375877953	2.8105544275180656	0.009950128745503006	0.33616097016674684	-2.769559672920293	groupLEC_10GY - groupLEC_0GY	476
284697	1443	BTBD8	BTB (POZ) domain containing 8	1	0.9820732098436791	-0.9788878300238024	2.811934442931728	0.00991862312877603	0.33616097016674684	-2.772424522021929	groupLEC_10GY - groupLEC_0GY	478
55901	3348	THSD1	thrombospondin, type I, domain containing 1	13	0.8698225678375131	4.586766981078698	2.8149693496122628	0.009849669304660861	0.33616097016674684	-2.9261121964386434	groupLEC_10GY - groupLEC_0GY	549
100507557	4617	LOC100507557	uncharacterized LOC100507557	6	0.6922217731869534	-0.23706640240873048	2.8166583264259595	0.009811492697592093	0.33616097016674684	-2.651508178020175	groupLEC_10GY - groupLEC_0GY	434
1969	3964	EPHA2	EPH receptor A2	1	0.4475296556970081	6.848527551746055	2.812120781659952	0.009914376297150484	0.33616097016674684	-3.0432045548131277	groupLEC_10GY - groupLEC_0GY	597
23598	4817	PATZ1	POZ (BTB) and AT hook containing zinc finger 1	22	-0.4306257610454973	3.6767634041691215	-2.811194930261761	0.00993549433619621	0.33616097016674684	-2.7824354007128362	groupLEC_10GY - groupLEC_0GY	480
83594	3488	NUDT12	nudix (nucleoside diphosphate linked moiety X)-type motif 12	5	0.36666723949362323	3.360079711479718	2.811196201262708	0.009935465316285806	0.33616097016674684	-2.731854420029829	groupLEC_10GY - groupLEC_0GY	455
9188	4153	DDX21	DEAD (Asp-Glu-Ala-Asp) box helicase 21	10	-0.29815546358858835	7.639897198004133	-2.8134795757878996	0.009883460269251318	0.33616097016674684	-3.1065305490742685	groupLEC_10GY - groupLEC_0GY	634
84284	902	NTPCR	nucleoside-triphosphatase, cancer-related	1	0.2761004246260317	4.406499168567697	2.811478462407387	0.009929022629821083	0.33616097016674684	-2.8868452183617332	groupLEC_10GY - groupLEC_0GY	528
60468	9280	BACH2	BTB and CNC homology 1, basic leucine zipper transcription factor 2	6	-0.7414321377010507	1.2608717046807785	-2.8094151055159955	0.009976210913460995	0.33637736797951817	-2.6496857880993456	groupLEC_10GY - groupLEC_0GY	432
4751	2130	NEK2	NIMA-related kinase 2	1	-1.977502087982736	0.9761515419743694	-2.8017739763707157	0.010152821118557661	0.3376701887582553	-2.8337364017037223	groupLEC_10GY - groupLEC_0GY	506
255488	5036	RNF144B	ring finger protein 144B	6	0.7891901024201049	2.3036408676522795	2.803529749149968	0.010111979169544903	0.3376701887582553	-2.642641283739232	groupLEC_10GY - groupLEC_0GY	430
10193	3443	RNF41	ring finger protein 41	12	0.304809486543113	5.812872149597211	2.8059790652749843	0.010055264682706441	0.3376701887582553	-3.064669310819467	groupLEC_10GY - groupLEC_0GY	611
54876	4548	DCAF16	DDB1 and CUL4 associated factor 16	4	-0.2641645376811077	4.607033936219686	-2.8042178078895263	0.010096016427571698	0.3376701887582553	-2.9142211671759553	groupLEC_10GY - groupLEC_0GY	541
10612	3037	TRIM3	tripartite motif containing 3	11	0.25047780189366	4.124860303502102	2.8019746381917736	0.010148145510322327	0.3376701887582553	-2.8853323528197246	groupLEC_10GY - groupLEC_0GY	526
23503	9675	ZFYVE26	zinc finger, FYVE domain containing 26	14	0.23264501161375595	5.819223520030329	2.8035474191893277	0.010111568930885375	0.3376701887582553	-3.064934643053208	groupLEC_10GY - groupLEC_0GY	612
54467	6081	ANKIB1	ankyrin repeat and IBR domain containing 1	7	0.21439170574796051	6.376078465685777	2.80207319798124	0.01014584972313796	0.3376701887582553	-3.1118074061681553	groupLEC_10GY - groupLEC_0GY	637
343521	1270	TCTEX1D4	Tctex1 domain containing 4	1	1.0878807137867899	0.008117502067233447	2.7985595132747956	0.010228000264237414	0.3379681251070131	-2.7225364419107767	groupLEC_10GY - groupLEC_0GY	450
100506582	804	NA	NA	NA	0.9604781183890556	0.23459254798510926	2.798269046081422	0.010234819598008631	0.3379681251070131	-2.737116236840784	groupLEC_10GY - groupLEC_0GY	457
4616	1375	GADD45B	growth arrest and DNA-damage-inducible, beta	19	0.43684601667003875	5.836315624591587	2.798884267780475	0.01022038106593215	0.3379681251070131	-3.1101718806500327	groupLEC_10GY - groupLEC_0GY	635
5565	5423	PRKAB2	protein kinase, AMP-activated, beta 2 non-catalytic subunit	1	0.4151889617527509	5.420159824915777	2.7980119425944006	0.010240859245711189	0.3379681251070131	-3.067545119154017	groupLEC_10GY - groupLEC_0GY	613
5347	2169	PLK1	polo-like kinase 1	16	-1.962320352616882	2.752584015776868	-2.794438977250232	0.010325142867213118	0.33943907175963123	-2.6358987593673	groupLEC_10GY - groupLEC_0GY	428
100131089	2317	LOC100131089	uncharacterized LOC100131089	15	0.6507488064475009	0.2272127596839097	2.7948585447541494	0.010315211597161072	0.33943907175963123	-2.722771413299314	groupLEC_10GY - groupLEC_0GY	451
1870	5192	E2F2	E2F transcription factor 2	1	-2.2999723426809693	-0.5575465733820428	-2.789925096374651	0.010432562629638561	0.3398992725284133	-3.0023614937152896	groupLEC_10GY - groupLEC_0GY	576
664701	636	ZNF826P	zinc finger protein 826, pseudogene	19	-1.429305941529705	-2.814749908441001	-2.7895133135984973	0.010442414655792308	0.3398992725284133	-3.062166509757577	groupLEC_10GY - groupLEC_0GY	608
1773	3098	DNASE1	deoxyribonuclease I	16	0.6523576257953411	1.3520970678303725	2.78751688400649	0.010490305000769575	0.3398992725284133	-2.643451944657564	groupLEC_10GY - groupLEC_0GY	431
55038	2453	CDCA4	cell division cycle associated 4	14	-0.6312714176073708	4.355159621517575	-2.7924189714782823	0.010373083962304531	0.3398992725284133	-2.7845630596329993	groupLEC_10GY - groupLEC_0GY	481
8790	3426	FPGT	fucose-1-phosphate guanylyltransferase	1	0.33949904881341064	3.703736531297752	2.7898271167261512	0.010434906022815185	0.3398992725284133	-2.8006519307708686	groupLEC_10GY - groupLEC_0GY	488
4905	3983	NSF	N-ethylmaleimide-sensitive factor	17	0.23927370819760263	5.706626215951106	2.7887644836881678	0.010460353243366692	0.3398992725284133	-3.0984534813705267	groupLEC_10GY - groupLEC_0GY	622
55035	4435	NOL8	nucleolar protein 8	9	0.17982898226150024	5.288514752238413	2.7879373930260014	0.010480200556488729	0.3398992725284133	-3.0529081542589807	groupLEC_10GY - groupLEC_0GY	603
60496	2861	AASDHPPT	aminoadipate-semialdehyde dehydrogenase-phosphopantetheinyl transferase	11	0.16480348459667926	5.591493484143374	2.7871883796089567	0.010498205083065353	0.3398992725284133	-3.0619772591007757	groupLEC_10GY - groupLEC_0GY	607
64802	3781	NMNAT1	nicotinamide nucleotide adenylyltransferase 1	1	0.34363576338611024	3.8921308531799266	2.7862534434913533	0.01052071989617956	0.33998432254289146	-2.8543152868005013	groupLEC_10GY - groupLEC_0GY	513
57722	6485	IGDCC4	immunoglobulin superfamily, DCC subclass, member 4	15	0.6765543287547289	0.21996103147447532	2.7824346020282484	0.01061316006008763	0.3423244740135812	-2.649991555226248	groupLEC_10GY - groupLEC_0GY	433
3015	947	H2AFZ	H2A histone family, member Z	4	-0.40265662949880454	7.199159584556753	-2.781246553596462	0.010642074988149937	0.3426106815864843	-3.148283048904545	groupLEC_10GY - groupLEC_0GY	657
55332	3543	DRAM1	DNA-damage regulated autophagy modulator 1	12	0.46407935442022996	7.031756159204126	2.7793936614840087	0.01068732003598914	0.3430279909806687	-3.1651245805763804	groupLEC_10GY - groupLEC_0GY	668
100507602	804	LOC100507602	uncharacterized LOC100507602	5	-0.44401812264918306	1.893804225645642	-2.779072972216166	0.010695169300537962	0.3430279909806687	-2.6580379306370014	groupLEC_10GY - groupLEC_0GY	435
100507514	662	NA	NA	NA	-0.9271499096316761	-0.5737282979005471	-2.7749520275799053	0.010796521758537925	0.34559067497109525	-2.8921794464990804	groupLEC_10GY - groupLEC_0GY	530
8623	4556	ASMTL	acetylserotonin O-methyltransferase-like	X	-0.22515559158363985	4.968599746690941	-2.7741843652205933	0.010815502258527988	0.34559067497109525	-3.027351982019297	groupLEC_10GY - groupLEC_0GY	584
23076	5087	RRP1B	ribosomal RNA processing 1 homolog B (S. cerevisiae)	21	-0.28549598861648384	5.837877781724268	-2.7718508847058128	0.010873391947233062	0.3467922301081142	-3.1019445428438086	groupLEC_10GY - groupLEC_0GY	629
80139	2174	ZNF703	zinc finger protein 703	8	-0.4136261203597229	2.896028757668559	-2.769544884518305	0.010930888092824583	0.3479767820239036	-2.8475199062303798	groupLEC_10GY - groupLEC_0GY	511
100507455	771	NA	NA	NA	1.1045776991718932	-0.5261138367826036	2.7666147700963717	0.011004360818818629	0.3496645877280752	-2.817980579750235	groupLEC_10GY - groupLEC_0GY	499
55143	2303	CDCA8	cell division cycle associated 8	1	-1.7818629740785963	2.6762966161791195	-2.7649461921814065	0.011046409161005345	0.3503494705146315	-2.6924339725024553	groupLEC_10GY - groupLEC_0GY	441
65250	11199	C5orf42	chromosome 5 open reading frame 42	5	0.22929415763389827	4.973771196432507	2.761670846876955	0.011129390914706841	0.35232766238317303	-3.082777995059533	groupLEC_10GY - groupLEC_0GY	619
10112	3471	KIF20A	kinesin family member 20A	5	-2.3521393211707857	3.0599692147294926	-2.7530674991475794	0.01135017812294357	0.35371972985990946	-2.7195122142746575	groupLEC_10GY - groupLEC_0GY	446
54821	4207	ERCC6L	excision repair cross-complementing rodent repair deficiency, complementation group 6-like	X	-2.316108393122071	1.1034422070957086	-2.750038521927103	0.011428892118649756	0.35371972985990946	-2.8949001604232203	groupLEC_10GY - groupLEC_0GY	532
29128	4222	UHRF1	ubiquitin-like with PHD and ring finger domains 1	19	-1.7563433800679638	2.662480086982074	-2.753635889608448	0.011335464628886481	0.35371972985990946	-2.702049966641714	groupLEC_10GY - groupLEC_0GY	443
100287036	1205	LOC100287036	uncharacterized LOC100287036	16	-1.1653766530182113	-1.6119384455837644	-2.7563878991964383	0.011264480273362373	0.35371972985990946	-3.0616662116267492	groupLEC_10GY - groupLEC_0GY	606
80034	12040	CSRNP3	cysteine-serine-rich nuclear protein 3	2	1.044374966680751	-1.8804000321530754	2.753087541483906	0.011349658994975823	0.35371972985990946	-2.917673576577035	groupLEC_10GY - groupLEC_0GY	544
220965	3769	FAM13C	family with sequence similarity 13, member C	10	0.8117142917091018	-0.45724218108338716	2.749024247640416	0.011455365249825131	0.35371972985990946	-2.709278015946962	groupLEC_10GY - groupLEC_0GY	444
51807	2124	TUBA8	tubulin, alpha 8	22	-0.7783926276206763	0.5503213497427459	-2.7496047901759018	0.011440205672838741	0.35371972985990946	-2.7876175396042004	groupLEC_10GY - groupLEC_0GY	484
64787	3141	EPS8L2	EPS8-like 2	11	0.6902239565093602	4.624672566643429	2.751865475829006	0.01138135351690949	0.35371972985990946	-3.0631481972566075	groupLEC_10GY - groupLEC_0GY	609
2619	2828	GAS1	growth arrest-specific 1	9	-0.47407174095953053	1.6413168148719317	-2.7524462290399447	0.011366281138169574	0.35371972985990946	-2.9791632577292835	groupLEC_10GY - groupLEC_0GY	567
147906	2834	DACT3	dapper, antagonist of beta-catenin, homolog 3 (Xenopus laevis)	19	-0.45834449430339586	1.0188292044059402	-2.7481457938727014	0.011478340245221779	0.35371972985990946	-2.836196008769907	groupLEC_10GY - groupLEC_0GY	507
3652	3461	IPP	intracisternal A particle-promoted polypeptide	1	0.3325053744953861	3.3706675675314828	2.747923119318048	0.011484170973618979	0.35371972985990946	-2.8430524875468652	groupLEC_10GY - groupLEC_0GY	510
9213	8496	XPR1	xenotropic and polytropic retrovirus receptor 1	1	0.24702209347927795	5.857085597701271	2.753822959877254	0.011330626030232573	0.35371972985990946	-3.1748433276570998	groupLEC_10GY - groupLEC_0GY	670
91445	3477	RNF185	ring finger protein 185	22	0.21137870512957324	6.333685467108038	2.754794488917624	0.011305528704376837	0.35371972985990946	-3.208887286443503	groupLEC_10GY - groupLEC_0GY	686
22827	1930	PUF60	poly-U binding splicing factor 60KDa	8	-0.2039474255353788	6.846110743792411	-2.74772241490169	0.011489428814492282	0.35371972985990946	-3.225870299944105	groupLEC_10GY - groupLEC_0GY	695
54822	10404	TRPM7	transient receptor potential cation channel, subfamily M, member 7	15	0.20288450887957676	6.371434955627547	2.7572219979844177	0.011243049016272889	0.35371972985990946	-3.2036830476225497	groupLEC_10GY - groupLEC_0GY	683
54832	13608	VPS13C	vacuolar protein sorting 13 homolog C (S. cerevisiae)	15	0.1808425197908461	6.4604916901470055	2.7471503968085753	0.011504426428903753	0.35371972985990946	-3.218421906323421	groupLEC_10GY - groupLEC_0GY	688
338739	2062	CSTF3-AS1	CSTF3 antisense RNA 1 (head to head)	11	0.6842096343867533	-0.547000669542644	2.7456332167421147	0.01154429475449099	0.35430829233038325	-2.878879776154662	groupLEC_10GY - groupLEC_0GY	523
9212	1236	AURKB	aurora kinase B	17	-2.312402981565081	1.8540018459735526	-2.73926558174519	0.011713052011524436	0.35486374283377986	-2.8138442290398458	groupLEC_10GY - groupLEC_0GY	496
100506737	581	LOC100506737	uncharacterized LOC100506737	22	1.1259538990024278	-3.1160869119517636	2.739346461543424	0.011710893959853523	0.35486374283377986	-3.1048890434489476	groupLEC_10GY - groupLEC_0GY	632
3619	4146	INCENP	inner centromere protein antigens 135/155kDa	11	-0.7256884251511875	3.8184233495724604	-2.7417001792048143	0.011648255942517172	0.35486374283377986	-2.866170327387163	groupLEC_10GY - groupLEC_0GY	519
57232	2908	ZNF630	zinc finger protein 630	X	0.6813425045311544	0.5125568882019421	2.7364112393782194	0.011789453323740484	0.35486374283377986	-2.7461177886844146	groupLEC_10GY - groupLEC_0GY	461
134	2919	ADORA1	adenosine A1 receptor	1	-0.6328617226998443	-1.179946276711789	-2.742072976579501	0.011638364020661575	0.35486374283377986	-2.721699618847149	groupLEC_10GY - groupLEC_0GY	448
256302	4786	C17orf103	chromosome 17 open reading frame 103	17	0.5144224449056143	5.114872002590882	2.737681183188761	0.0117554031460629	0.35486374283377986	-3.1947053146983486	groupLEC_10GY - groupLEC_0GY	678
10898	1826	CPSF4	cleavage and polyadenylation specific factor 4, 30kDa	7	0.4040944973338405	4.6730652206042675	2.738912862064265	0.011722467746647135	0.35486374283377986	-3.0831775929924903	groupLEC_10GY - groupLEC_0GY	620
51065	1084	RPS27L	ribosomal protein S27-like	15	0.32952931392979057	7.735915520878692	2.7382983171033706	0.01173888991441217	0.35486374283377986	-3.2708419912415554	groupLEC_10GY - groupLEC_0GY	716
835	4127	CASP2	caspase 2, apoptosis-related cysteine peptidase	7	-0.2746688442619387	4.5428842344999705	-2.7408438516494127	0.011671008110615702	0.35486374283377986	-3.041350363618893	groupLEC_10GY - groupLEC_0GY	595
64763	3130	ZNF574	zinc finger protein 574	19	-0.23862016272083464	3.8935469376565672	-2.7395842081007746	0.011704552532439608	0.35486374283377986	-2.922116253622227	groupLEC_10GY - groupLEC_0GY	547
23186	5519	RCOR1	REST corepressor 1	14	-0.2128725174860131	5.67153225418695	-2.736060249573914	0.01179888061343906	0.35486374283377986	-3.159510617110318	groupLEC_10GY - groupLEC_0GY	666
81552	2944	VOPP1	vesicular, overexpressed in cancer, prosurvival protein 1	7	0.20783610222313165	5.1301928111247115	2.7355910957404723	0.011811492814999752	0.35486374283377986	-3.156094156314759	groupLEC_10GY - groupLEC_0GY	663
3872	1574	KRT17	keratin 17	17	1.5415286420387595	1.9301030345553207	2.732867299913824	0.011884968324076633	0.35614336135141367	-2.7512325122398713	groupLEC_10GY - groupLEC_0GY	464
751071	1382	METTL12	methyltransferase like 12	11	0.541109266564376	1.5751551932205186	2.732468925692066	0.011895750765232947	0.35614336135141367	-2.7392139571233463	groupLEC_10GY - groupLEC_0GY	458
115548	4981	FCHO2	FCH domain only 2	5	0.3000420595437303	5.337528281486803	2.728822507628604	0.011994875498303973	0.3578575857652817	-3.1894079167480514	groupLEC_10GY - groupLEC_0GY	676
4784	5576	NFIX	nuclear factor I/X (CCAAT-binding transcription factor)	19	-0.27698984909472735	5.935378678713286	-2.7288229314363495	0.01199486393224725	0.3578575857652817	-3.235902410279749	groupLEC_10GY - groupLEC_0GY	700
4605	2713	MYBL2	v-myb myeloblastosis viral oncogene homolog (avian)-like 2	20	-2.7086937935915576	3.0828777789495017	-2.727250984693961	0.012037836155139934	0.35815115746039283	-2.7873825193152593	groupLEC_10GY - groupLEC_0GY	483
100289627	607	NA	NA	NA	-0.7453306552716297	-0.1885573233980705	-2.7269304334482154	0.012046616878603443	0.35815115746039283	-2.9020531547173793	groupLEC_10GY - groupLEC_0GY	535
55723	1731	ASF1B	ASF1 anti-silencing function 1 homolog B (S. cerevisiae)	19	-2.027518559595568	2.3693268923659576	-2.7163861767137374	0.012338846094798293	0.3584783619202568	-2.811749460019604	groupLEC_10GY - groupLEC_0GY	494
28999	2525	KLF15	Kruppel-like factor 15	3	1.234878126372909	0.19812912148652076	2.7181674054837037	0.012289014856394291	0.3584783619202568	-2.764513236691488	groupLEC_10GY - groupLEC_0GY	473
168474	4125	SEPHS1P1	selenophosphate synthetase 1 pseudogene 1	7	-1.11559022062755	-1.4415775181835626	-2.717374271939334	0.012311179866685677	0.3584783619202568	-3.0727409478537204	groupLEC_10GY - groupLEC_0GY	615
27063	1974	ANKRD1	ankyrin repeat domain 1 (cardiac muscle)	10	0.8433732057810506	5.214762272884065	2.715556223377811	0.012362129758386646	0.3584783619202568	-3.1572992092479906	groupLEC_10GY - groupLEC_0GY	664
158056	3660	MAMDC4	MAM domain containing 4	9	0.5739803602489182	1.4850945435095462	2.718292905743458	0.012285511064199228	0.3584783619202568	-2.764814467072895	groupLEC_10GY - groupLEC_0GY	474
5471	3746	PPAT	phosphoribosyl pyrophosphate amidotransferase	4	-0.49635012596531913	3.8684852105633047	-2.717729579466441	0.012301245735408802	0.3584783619202568	-2.9356379355581725	groupLEC_10GY - groupLEC_0GY	554
131578	5940	LRRC15	leucine rich repeat containing 15	3	0.479626278226009	0.7040650115871856	2.721935288519715	0.012184230755382636	0.3584783619202568	-2.917208726684353	groupLEC_10GY - groupLEC_0GY	543
81611	3553	ANP32E	acidic (leucine-rich) nuclear phosphoprotein 32 family, member E	1	-0.409945925866527	5.591069081158196	-2.7257105573053044	0.012080087772148349	0.3584783619202568	-3.181864459251082	groupLEC_10GY - groupLEC_0GY	671
22882	4359	ZHX2	zinc fingers and homeoboxes 2	8	-0.37192348459853	3.8984769511776083	-2.7169906592756266	0.012321913890070816	0.3584783619202568	-3.078742350897114	groupLEC_10GY - groupLEC_0GY	618
9580	4073	SOX13	SRY (sex determining region Y)-box 13	1	-0.3654271795428068	4.208119124047905	-2.7169686789421377	0.012322529198325131	0.3584783619202568	-3.064537011504132	groupLEC_10GY - groupLEC_0GY	610
142	3985	PARP1	poly (ADP-ribose) polymerase 1	1	-0.3394731366518613	6.674955612053356	-2.7199247716495427	0.01224003741736974	0.3584783619202568	-3.260661460424327	groupLEC_10GY - groupLEC_0GY	713
83855	2887	KLF16	Kruppel-like factor 16	19	-0.33728221463519326	4.706203429060977	-2.715495708584896	0.012363829072648895	0.3584783619202568	-3.1266595823027914	groupLEC_10GY - groupLEC_0GY	646
7343	4826	UBTF	upstream binding transcription factor, RNA polymerase I	17	-0.29127098285276887	6.459346323267367	-2.719035250098851	0.012264805125106429	0.3584783619202568	-3.278878373847263	groupLEC_10GY - groupLEC_0GY	720
29889	2402	GNL2	guanine nucleotide binding protein-like 2 (nucleolar)	1	-0.22910895847054746	6.038695888126307	-2.715198817355521	0.012372169261945102	0.3584783619202568	-3.259209920375755	groupLEC_10GY - groupLEC_0GY	711
148479	3670	PHF13	PHD finger protein 13	1	-0.21821546348233767	4.716488169063999	-2.721934333782477	0.012184257199271015	0.3584783619202568	-3.1302311158674057	groupLEC_10GY - groupLEC_0GY	649
113277	2795	TMEM106A	transmembrane protein 106A	17	0.42641860518214925	2.4665134861089615	2.712967230261714	0.01243502858040708	0.3596900399019612	-2.818608150723144	groupLEC_10GY - groupLEC_0GY	500
27252	3464	KLHL20	kelch-like family member 20	1	0.2229195478345778	5.223803083024711	2.711608299169177	0.012473454458380601	0.3601920675101628	-3.2050587884468063	groupLEC_10GY - groupLEC_0GY	684
124961	4995	ZFP3	ZFP3 zinc finger protein	17	0.5739403198646627	2.2715954949760935	2.7084500131178837	0.012563193128363088	0.36156193018411953	-2.8324884368414662	groupLEC_10GY - groupLEC_0GY	503
11159	2170	RABL2A	RAB, member of RAS oncogene family-like 2A	2	0.30786167461026004	1.9184676897023794	2.708752669815747	0.012554567206053266	0.36156193018411953	-2.8079539633592825	groupLEC_10GY - groupLEC_0GY	491
157638	5232	FAM84B	family with sequence similarity 84, member B	8	0.8662166600080585	3.604829369942858	2.7041713851159357	0.012685736732217763	0.36214418287979083	-3.1006315794196966	groupLEC_10GY - groupLEC_0GY	626
56911	1997	MAP3K7CL	MAP3K7 C-terminal like	21	0.505950917434169	3.3686371430550945	2.704045967744941	0.012689345747001738	0.36214418287979083	-2.8566956836997313	groupLEC_10GY - groupLEC_0GY	514
375287	3914	RBM43	RNA binding motif protein 43	2	0.44817241795953455	3.5370673162804422	2.704399487083494	0.01267917534330873	0.36214418287979083	-2.9944730948780385	groupLEC_10GY - groupLEC_0GY	574
1912	4175	PHC2	polyhomeotic homolog 2 (Drosophila)	1	-0.26175589127999377	6.807724445375097	-2.7048476311881573	0.012666293728992929	0.36214418287979083	-3.312570671966258	groupLEC_10GY - groupLEC_0GY	739
11234	4880	HPS5	Hermansky-Pudlak syndrome 5	11	0.1916291591413648	5.156876793387613	2.705422598076012	0.012649784753780122	0.36214418287979083	-3.223661582754672	groupLEC_10GY - groupLEC_0GY	693
2593	1371	GAMT	guanidinoacetate N-methyltransferase	19	0.4531060248007446	3.616835863357721	2.702265908490295	0.012740673320235452	0.3623990189840683	-2.9793513903419955	groupLEC_10GY - groupLEC_0GY	568
23133	7232	PHF8	PHD finger protein 8	X	0.22778304983508946	4.687214543425906	2.7027128728057543	0.012727766834463026	0.3623990189840683	-3.127086094874357	groupLEC_10GY - groupLEC_0GY	647
1299	2485	COL9A3	collagen, type IX, alpha 3	20	1.164647353727318	-1.2477919923572236	2.699592607143644	0.012818125274627792	0.36285784562314344	-3.0997327740652834	groupLEC_10GY - groupLEC_0GY	624
5334	6608	PLCL1	phospholipase C-like 1	2	0.41016486784202355	-0.01851899874548104	2.6999609197883796	0.012807428064484025	0.36285784562314344	-2.8164993756293746	groupLEC_10GY - groupLEC_0GY	498
27067	5904	STAU2	staufen, RNA binding protein, homolog 2 (Drosophila)	8	0.21342484370195347	5.047425174135638	2.699511504435171	0.012820481939536627	0.36285784562314344	-3.1936602566129646	groupLEC_10GY - groupLEC_0GY	677
1063	10296	CENPF	centromere protein F, 350/400kDa	1	-1.6685453433418278	4.266561248858465	-2.6979874255263048	0.01286484434112734	0.36344402514411184	-2.848295828361292	groupLEC_10GY - groupLEC_0GY	512
79986	2997	ZNF702P	zinc finger protein 702, pseudogene	19	0.5939372831320979	3.0914852785524802	2.6973406795750265	0.0128837133218679	0.36344402514411184	-2.8392772991790864	groupLEC_10GY - groupLEC_0GY	508
1655	3759	DDX5	DEAD (Asp-Glu-Ala-Asp) box helicase 5	17	-0.25307239088563094	9.391369724435947	-2.696173158786811	0.012917842126752536	0.3638064434214738	-3.360556813361128	groupLEC_10GY - groupLEC_0GY	768
56105	5298	PCDHGA11	protocadherin gamma subfamily A, 11	5	-0.32293309548355786	2.9246387345864906	-2.6948899712828385	0.012955450390843004	0.36426550070964003	-2.9289582195236235	groupLEC_10GY - groupLEC_0GY	551
9400	6009	RECQL5	RecQ protein-like 5	17	0.3417207184982405	3.759841331912257	2.692291279612045	0.013031930455635832	0.3658142054829139	-3.0053538511224134	groupLEC_10GY - groupLEC_0GY	580
64841	3928	GNPNAT1	glucosamine-phosphate N-acetyltransferase 1	14	-0.1876012307585695	5.787744183240218	-2.6915576511632637	0.013053598203768765	0.36582173982529026	-3.273159191236062	groupLEC_10GY - groupLEC_0GY	717
54457	2469	TAF7L	TAF7-like RNA polymerase II, TATA box binding protein (TBP)-associated factor, 50kDa	X	1.4411210170490976	-1.473832080357629	2.6899601470882266	0.01310089807575741	0.36654640360895735	-2.96549002559583	groupLEC_10GY - groupLEC_0GY	563
49856	1699	WRAP73	WD repeat containing, antisense to TP73	1	0.2731467590147427	3.943762124796758	2.688089015596288	0.01315650504860235	0.3675007415128385	-3.0502513787862093	groupLEC_10GY - groupLEC_0GY	601
57822	3424	GRHL3	grainyhead-like 3 (Drosophila)	1	1.7277783226384364	-1.715847986831307	2.6863609658163785	0.013208057336739645	0.3683388909813446	-3.0362373761181414	groupLEC_10GY - groupLEC_0GY	589
467	2490	ATF3	activating transcription factor 3	1	1.390326263007769	4.285793640592855	2.682857611273736	0.01331315622509479	0.36864871025237766	-3.0395740475395323	groupLEC_10GY - groupLEC_0GY	593
55812	2013	SPATA7	spermatogenesis associated 7	14	0.449655753212419	2.985156078964086	2.6837550546828113	0.013286158567980174	0.36864871025237766	-2.9360533001112894	groupLEC_10GY - groupLEC_0GY	555
4691	2717	NCL	nucleolin	2	-0.26578038039779983	9.365191179745619	-2.680969661040849	0.013370119938957247	0.36864871025237766	-3.3925369319881415	groupLEC_10GY - groupLEC_0GY	791
22884	4611	WDR37	WD repeat domain 37	10	-0.24599052555428536	5.406978511749054	-2.6810298369481154	0.013368300759732766	0.36864871025237766	-3.255091357956953	groupLEC_10GY - groupLEC_0GY	708
54470	1936	ARMCX6	armadillo repeat containing, X-linked 6	X	-0.22624587978914779	4.227685659360223	-2.681147729213596	0.01336473743170031	0.36864871025237766	-3.1457788391403043	groupLEC_10GY - groupLEC_0GY	655
204	3831	AK2	adenylate kinase 2	1	-0.1750428241524178	6.657990111270052	-2.6816222389676696	0.01335040428074922	0.36864871025237766	-3.3560262627222195	groupLEC_10GY - groupLEC_0GY	766
285527	11706	FRYL	FRY-like	4	0.16831194252415305	5.998285170155685	2.6830517112444623	0.013307312768502786	0.36864871025237766	-3.282398380388274	groupLEC_10GY - groupLEC_0GY	725
7292	3493	TNFSF4	tumor necrosis factor (ligand) superfamily, member 4	1	1.224416105753705	2.3089440688102028	2.67691787716246	0.01349314726399951	0.369042904630294	-2.8613660700940553	groupLEC_10GY - groupLEC_0GY	516
525	1939	ATP6V1B1	ATPase, H+ transporting, lysosomal 56/58kDa, V1 subunit B1	2	-0.931983027999429	-1.7972508505200862	-2.676236424130064	0.01351394315873437	0.369042904630294	-3.0044165983237887	groupLEC_10GY - groupLEC_0GY	578
1652	723	DDT	D-dopachrome tautomerase	22	-0.43018741711263075	1.5243503414680417	-2.6793413360959932	0.013419434471199723	0.369042904630294	-2.8328137619501566	groupLEC_10GY - groupLEC_0GY	505
51227	1236	PIGP	phosphatidylinositol glycan anchor biosynthesis, class P	21	0.3422126490506341	3.0977488019706843	2.6774969177228964	0.013475500373342546	0.369042904630294	-2.957545574280885	groupLEC_10GY - groupLEC_0GY	561
10073	1943	SNUPN	snurportin 1	15	0.2339572971758681	4.205999659667997	2.6768103097902745	0.013496427892311185	0.369042904630294	-3.1440563700408624	groupLEC_10GY - groupLEC_0GY	654
11051	4407	NUDT21	nudix (nucleoside diphosphate linked moiety X)-type motif 21	16	-0.1609806502165929	6.655834497281627	-2.6789815963920733	0.013430352423479874	0.369042904630294	-3.3608219735740907	groupLEC_10GY - groupLEC_0GY	769
9493	3618	KIF23	kinesin family member 23	15	-1.3764291088850844	3.988475645708374	-2.675195156583956	0.013545777802888341	0.36932228315849475	-2.947171748464925	groupLEC_10GY - groupLEC_0GY	558
79142	2037	PHF23	PHD finger protein 23	17	-0.24722315756984514	5.815446806650922	-2.6725745013547986	0.013626211760502029	0.3706459538463478	-3.3363854212361104	groupLEC_10GY - groupLEC_0GY	753
63875	2366	MRPL17	mitochondrial ribosomal protein L17	11	-0.2367621697837432	6.019430846915179	-2.6722017221673147	0.013637689673550907	0.3706459538463478	-3.3224012343965326	groupLEC_10GY - groupLEC_0GY	742
124	1456	ADH1A	alcohol dehydrogenase 1A (class I), alpha polypeptide	4	-1.4217045798735735	-2.6565223812510004	-2.668794116439864	0.013743032867952434	0.37114873124430786	-3.036544993472416	groupLEC_10GY - groupLEC_0GY	590
144233	3249	BCDIN3D	BCDIN3 domain containing	12	0.4375601969814995	1.9113961072049224	2.6705237360464404	0.013689467825617196	0.37114873124430786	-2.8647864171878545	groupLEC_10GY - groupLEC_0GY	517
51091	5645	SEPSECS	Sep (O-phosphoserine) tRNA:Sec (selenocysteine) tRNA synthase	4	0.29106160024025174	3.4862559224252236	2.6694452281934082	0.013722845307782457	0.37114873124430786	-3.0439621621143638	groupLEC_10GY - groupLEC_0GY	598
9638	2941	FEZ1	fasciculation and elongation protein zeta 1 (zygin I)	11	0.2794223057265235	5.957780900545336	2.6699012485665894	0.01370872312969859	0.37114873124430786	-3.3626764640515923	groupLEC_10GY - groupLEC_0GY	771
6783	1780	SULT1E1	sulfotransferase family 1E, estrogen-preferring, member 1	4	-1.0716722867988349	-3.585983188390957	-2.6647949231726	0.013867641160835045	0.3733343710936616	-3.3216081035052767	groupLEC_10GY - groupLEC_0GY	741
1272	3427	CNTN1	contactin 1	12	0.7960001003578756	-1.4200663618682183	2.6653171537879374	0.013851309177215512	0.3733343710936616	-2.886675174749598	groupLEC_10GY - groupLEC_0GY	527
995	2115	CDC25C	cell division cycle 25C	5	-2.0906243540205542	0.13572971360796382	-2.6623834602246323	0.013943291329351654	0.3735041742721611	-3.1319446341961337	groupLEC_10GY - groupLEC_0GY	650
22974	3662	TPX2	TPX2, microtubule-associated, homolog (Xenopus laevis)	20	-1.331116422780206	4.64598334533439	-2.661063619303753	0.01398486036756429	0.3735041742721611	-3.0052793542021807	groupLEC_10GY - groupLEC_0GY	579
93134	4540	ZNF561	zinc finger protein 561	19	0.4994381678639286	5.133242240227159	2.6583060176012894	0.014072088889466209	0.3735041742721611	-3.3283250428007785	groupLEC_10GY - groupLEC_0GY	748
157657	2254	C8orf37	chromosome 8 open reading frame 37	8	0.444089708721187	1.2875604678227515	2.659995148903384	0.014018597722991015	0.3735041742721611	-2.86666149419593	groupLEC_10GY - groupLEC_0GY	520
900	2468	CCNG1	cyclin G1	5	0.3604260643219135	7.747111256397754	2.6565877474244197	0.014126699733516733	0.3735041742721611	-3.4376443810451485	groupLEC_10GY - groupLEC_0GY	826
246330	2744	PELI3	pellino E3 ubiquitin protein ligase family member 3	11	0.35093065198504547	3.4487803513222484	2.6599047929258077	0.014021454254881096	0.3735041742721611	-3.1004288935944713	groupLEC_10GY - groupLEC_0GY	625
9987	3615	HNRPDL	heterogeneous nuclear ribonucleoprotein D-like	4	-0.3375679002544043	7.733213818364004	-2.658263691888529	0.014073431716139872	0.3735041742721611	-3.4359802494523106	groupLEC_10GY - groupLEC_0GY	824
79932	4812	KIAA0319L	KIAA0319-like	1	0.26169659489446495	5.906833733293834	2.656131180718384	0.01414124402239784	0.3735041742721611	-3.344014371439432	groupLEC_10GY - groupLEC_0GY	760
4144	2819	MAT2A	methionine adenosyltransferase II, alpha	2	-0.25567104814673147	7.444914984290047	-2.655606292213421	0.014157982154335207	0.3735041742721611	-3.436893627694596	groupLEC_10GY - groupLEC_0GY	825
284695	3919	ZNF326	zinc finger protein 326	1	0.22633566404854655	4.743750160832621	2.656675970857365	0.014123890929356033	0.3735041742721611	-3.2607848875945864	groupLEC_10GY - groupLEC_0GY	714
57724	12698	EPG5	ectopic P-granules autophagy protein 5 homolog (C. elegans)	18	0.21454954747291222	6.4276511889535515	2.6584386871084655	0.01406788059396633	0.3735041742721611	-3.403103374938993	groupLEC_10GY - groupLEC_0GY	797
537	2099	ATP6AP1	ATPase, H+ transporting, lysosomal accessory protein 1	X	0.15933259295905788	7.419778575568094	2.6573202973767107	0.014103393170665637	0.3735041742721611	-3.432319790956093	groupLEC_10GY - groupLEC_0GY	819
2782	3128	GNB1	guanine nucleotide binding protein (G protein), beta polypeptide 1	1	-0.1118390436098089	9.154004084294938	-2.6582005237139246	0.0140754360154429	0.3735041742721611	-3.439857649983084	groupLEC_10GY - groupLEC_0GY	829
699	3502	BUB1	BUB1 mitotic checkpoint serine/threonine kinase	2	-1.6766302336962395	3.1176499974209313	-2.6541921282795387	0.01420317108170138	0.3735433994487463	-2.8768049200997408	groupLEC_10GY - groupLEC_0GY	522
2055	7169	CLN8	ceroid-lipofuscinosis, neuronal 8 (epilepsy, progressive with mental retardation)	8	0.2988782555852625	4.998147041850075	2.6546520973274457	0.014188458132126528	0.3735433994487463	-3.311322773130141	groupLEC_10GY - groupLEC_0GY	738
440689	2386	HIST2H2BF	histone cluster 2, H2bf	1	0.5713475962391023	0.3048365435982309	2.6533924032551464	0.014228785903333926	0.3736422350499132	-2.923977685273324	groupLEC_10GY - groupLEC_0GY	548
64793	3935	CEP85	centrosomal protein 85kDa	1	-0.39514927289040047	3.642539777306427	-2.648552969777028	0.014384719631357823	0.37658006446870135	-3.03044113961283	groupLEC_10GY - groupLEC_0GY	586
7332	3016	UBE2L3	ubiquitin-conjugating enzyme E2L 3	22	-0.18866304236865705	6.143836093913263	-2.648672203484801	0.0143808585196479	0.37658006446870135	-3.400126140327721	groupLEC_10GY - groupLEC_0GY	795
83463	3161	MXD3	MAX dimerization protein 3	5	-0.9210882815277878	1.9022775759344843	-2.6475515894785504	0.014417185523299895	0.3768528845883971	-2.890374000990055	groupLEC_10GY - groupLEC_0GY	529
56992	4837	KIF15	kinesin family member 15	3	-1.8948568958768637	1.5978985466519948	-2.646768700443532	0.014442615631312099	0.3769412430798173	-2.958022663980395	groupLEC_10GY - groupLEC_0GY	562
220134	2918	SKA1	spindle and kinetochore associated complex subunit 1	18	-2.0389916928745455	1.3239068662183242	-2.638282496780202	0.014720985802477144	0.3803435030434986	-3.0373660047797513	groupLEC_10GY - groupLEC_0GY	591
401089	4075	C3orf72	chromosome 3 open reading frame 72	3	1.2315990539315371	-1.9545718135792958	2.6348355006507225	0.014835489386322842	0.3803435030434986	-3.101611299263394	groupLEC_10GY - groupLEC_0GY	627
196872	2518	LINC00638	long intergenic non-protein coding RNA 638	14	0.8426750845461382	-0.6519532360555937	2.6344883924468525	0.014847065990227306	0.3803435030434986	-2.9862981151062273	groupLEC_10GY - groupLEC_0GY	569
79866	2773	BORA	bora, aurora kinase A activator	13	-0.6816574280361347	2.312141444296579	-2.6374885422387937	0.014747285865742029	0.3803435030434986	-2.9210283190794755	groupLEC_10GY - groupLEC_0GY	546
999	4815	CDH1	cadherin 1, type 1, E-cadherin (epithelial)	16	-0.659592860421867	-0.7224650674921018	-2.6340347389568906	0.01486220883492583	0.3803435030434986	-3.0282874844970387	groupLEC_10GY - groupLEC_0GY	585
54584	1519	GNB1L	guanine nucleotide binding protein (G protein), beta polypeptide 1-like	22	-0.4896012640909788	1.935003360182128	-2.6384736681301852	0.014714659758631248	0.3803435030434986	-2.9201654138048942	groupLEC_10GY - groupLEC_0GY	545
5893	2673	RAD52	RAD52 homolog (S. cerevisiae)	12	0.4530305555384895	2.3594707725295074	2.636534227860127	0.014778956312390599	0.3803435030434986	-2.954286814953942	groupLEC_10GY - groupLEC_0GY	559
29923	1412	HILPDA	hypoxia inducible lipid droplet-associated	7	-0.37433482110969374	3.2324082137950887	-2.6357686873143935	0.014804408157603092	0.3803435030434986	-3.0729125862970585	groupLEC_10GY - groupLEC_0GY	616
83452	3869	RAB33B	RAB33B, member RAS oncogene family	4	0.3555639534317532	4.074642297020679	2.63737817579219	0.014750945290321492	0.3803435030434986	-3.1734205673964393	groupLEC_10GY - groupLEC_0GY	669
57647	4549	DHX37	DEAH (Asp-Glu-Ala-His) box polypeptide 37	12	-0.29642306373335625	4.893890360054844	-2.635245745721888	0.014821817997864467	0.3803435030434986	-3.2934927725278538	groupLEC_10GY - groupLEC_0GY	731
5757	1208	PTMA	prothymosin, alpha	2	-0.2574306977397205	7.555388882325829	-2.6352552913203104	0.014821500032347456	0.3803435030434986	-3.475606705383486	groupLEC_10GY - groupLEC_0GY	855
11017	1404	SNRNP27	small nuclear ribonucleoprotein 27kDa (U4/U6.U5)	2	0.18980927469835596	5.0492166165581045	2.6353202069313117	0.01481933785212992	0.3803435030434986	-3.340015728873186	groupLEC_10GY - groupLEC_0GY	757
9330	2938	GTF3C3	general transcription factor IIIC, polypeptide 3, 102kDa	2	0.17555392475780618	5.419981888472206	2.639528337386251	0.01467980561469002	0.3803435030434986	-3.346754762782753	groupLEC_10GY - groupLEC_0GY	762
55603	5612	FAM46A	family with sequence similarity 46, member A	6	0.6034475540712059	4.936444747541681	2.6331646483828943	0.01489129283867325	0.38051816304502123	-3.346106829779561	groupLEC_10GY - groupLEC_0GY	761
100049587	2113	SIGLEC14	sialic acid binding Ig-like lectin 14	19	1.2988449979121244	-3.4478075262395445	2.6314422302226004	0.014949024760011103	0.380768909956374	-3.3071356676392707	groupLEC_10GY - groupLEC_0GY	736
26147	4557	PHF19	PHD finger protein 19	9	-0.6822442966773563	4.517298679892485	-2.628521720912527	0.015047394692787978	0.380768909956374	-3.157537455098919	groupLEC_10GY - groupLEC_0GY	665
5866	2284	RAB3IL1	RAB3A interacting protein (rabin3)-like 1	11	-0.4201880778407352	3.4011660839265327	-2.6287326483416016	0.015040269830834825	0.380768909956374	-3.301325666824691	groupLEC_10GY - groupLEC_0GY	734
8408	5222	ULK1	unc-51-like kinase 1 (C. elegans)	12	0.29777083807000526	5.617637409222942	2.6321106736113755	0.014926595003484982	0.380768909956374	-3.4299307015044542	groupLEC_10GY - groupLEC_0GY	817
6929	4673	TCF3	transcription factor 3	19	-0.2908231346647989	6.26636687379179	-2.6304739167426145	0.014981572844376314	0.380768909956374	-3.425109467181626	groupLEC_10GY - groupLEC_0GY	814
3417	2329	IDH1	isocitrate dehydrogenase 1 (NADP+), soluble	2	-0.23142080512035879	7.301897767647574	-2.628236872673393	0.01505702153439654	0.380768909956374	-3.4901757441133934	groupLEC_10GY - groupLEC_0GY	870
3068	2798	HDGF	hepatoma-derived growth factor	1	-0.20068298686780928	8.100538349379251	-2.630127972793173	0.014993217237533286	0.380768909956374	-3.4951115267373356	groupLEC_10GY - groupLEC_0GY	880
4294	3436	MAP3K10	mitogen-activated protein kinase kinase kinase 10	19	0.31896256077172325	3.9362341056072534	2.62655041604662	0.015114136209406298	0.38164868316071	-3.1957769552024886	groupLEC_10GY - groupLEC_0GY	680
54443	4770	ANLN	anillin, actin binding protein	7	-1.760274071096452	4.988323841578536	-2.619933270425106	0.015340206672903584	0.38296938924235574	-3.047712419623704	groupLEC_10GY - groupLEC_0GY	599
23397	4495	NCAPH	non-SMC condensin I complex, subunit H	2	-1.7543474865232906	2.4496424832042485	-2.620515127650643	0.015320201393643275	0.38296938924235574	-2.944626585447759	groupLEC_10GY - groupLEC_0GY	557
337875	515	HIST2H2BA	histone cluster 2, H2ba (pseudogene)	1	0.5043850770799578	0.7237752263577564	2.6213387596303224	0.01529192531120296	0.38296938924235574	-2.9354553684631934	groupLEC_10GY - groupLEC_0GY	553
6427	2882	SRSF2	serine/arginine-rich splicing factor 2	17	-0.40177258934421634	7.5448759169289215	-2.6240837656798877	0.015198039729542985	0.38296938924235574	-3.497307245827729	groupLEC_10GY - groupLEC_0GY	882
23179	5113	RGL1	ral guanine nucleotide dissociation stimulator-like 1	1	0.35469735765036603	4.963729948003368	2.6210416645720866	0.015302119221866747	0.38296938924235574	-3.3869299121138208	groupLEC_10GY - groupLEC_0GY	787
59349	3338	KLHL12	kelch-like family member 12	1	0.2951564076840807	5.180986031829027	2.6197748271852808	0.015345658475051984	0.38296938924235574	-3.3820396708484077	groupLEC_10GY - groupLEC_0GY	783
23360	4112	FNBP4	formin binding protein 4	11	-0.26907475267696856	6.044305108109561	-2.6223087116710855	0.015258688703641983	0.38296938924235574	-3.4491064044780444	groupLEC_10GY - groupLEC_0GY	839
1266	2066	CNN3	calponin 3, acidic	1	-0.21481615971511658	8.625982269070862	-2.620805236056315	0.015310236100300662	0.38296938924235574	-3.5156993759919257	groupLEC_10GY - groupLEC_0GY	906
10024	2852	TROAP	trophinin associated protein	12	-2.219002112785585	1.1525640674055173	-2.6147441687283863	0.015519704040791655	0.3850072314083877	-3.1027969560763293	groupLEC_10GY - groupLEC_0GY	630
1745	2383	DLX1	distal-less homeobox 1	2	-0.9169538765621932	-2.1010894493245607	-2.6135768953766094	0.015560351929374182	0.3850072314083877	-3.1199491180742367	groupLEC_10GY - groupLEC_0GY	641
284561	4436	LOC284561	uncharacterized LOC284561	1	0.621708813958596	-0.22945178418632475	2.613516867350075	0.015562444978250711	0.3850072314083877	-2.9782962522511114	groupLEC_10GY - groupLEC_0GY	565
142891	7009	SAMD8	sterile alpha motif domain containing 8	10	0.24119886654444223	5.847924186207424	2.6141028677594025	0.01554202368362919	0.3850072314083877	-3.4462937541303744	groupLEC_10GY - groupLEC_0GY	834
6302	1740	TSPAN31	tetraspanin 31	12	0.19497792403702263	4.665662746425163	2.614411936282144	0.015531263202225087	0.3850072314083877	-3.326343688080357	groupLEC_10GY - groupLEC_0GY	745
116985	5646	ARAP1	ArfGAP with RhoGAP domain, ankyrin repeat and PH domain 1	11	0.1785297819816254	6.321442734603519	2.6147726214171425	0.015518714478830452	0.3850072314083877	-3.4939441263488296	groupLEC_10GY - groupLEC_0GY	878
990	3053	CDC6	cell division cycle 6	17	-1.6471663851605827	3.7362034467754213	-2.6107574735587935	0.015658944616375795	0.38551804275083357	-2.9894385771147363	groupLEC_10GY - groupLEC_0GY	570
286527	666	TMSB15B	thymosin beta 15B	X	-0.5744178683774941	0.7242338374968962	-2.6103483859712457	0.01567329860847203	0.38551804275083357	-2.9570380033543664	groupLEC_10GY - groupLEC_0GY	560
79934	2464	ADCK4	aarF domain containing kinase 4	19	0.3269400986376225	3.55989557485289	2.6112685177678356	0.01564103050309183	0.38551804275083357	-3.1246757470128768	groupLEC_10GY - groupLEC_0GY	645
57178	7555	ZMIZ1	zinc finger, MIZ-type containing 1	10	-0.30989352098503886	7.163726309180922	-2.6119664483114255	0.015616596324937226	0.38551804275083357	-3.5274825613976213	groupLEC_10GY - groupLEC_0GY	916
84932	3002	RAB2B	RAB2B, member RAS oncogene family	14	0.2189118834933641	4.231203981845271	2.6093441105167727	0.015708588774140674	0.38583092685910175	-3.2803932444052935	groupLEC_10GY - groupLEC_0GY	722
79714	1506	CCDC51	coiled-coil domain containing 51	3	0.5022336505192584	4.197839686569751	2.607282419607849	0.015781269986797988	0.3865054590606183	-3.3106519583048293	groupLEC_10GY - groupLEC_0GY	737
64927	3808	TTC23	tetratricopeptide repeat domain 23	15	0.24486465319061335	3.8265723998824206	2.607595481439878	0.015770213292736004	0.3865054590606183	-3.219150582405592	groupLEC_10GY - groupLEC_0GY	689
10734	4205	STAG3	stromal antigen 3	7	0.6343104353394028	0.11975121533484298	2.604956163444626	0.015863656394308423	0.38796739064478186	-2.9906182312387375	groupLEC_10GY - groupLEC_0GY	572
8365	374	HIST1H4H	histone cluster 1, H4h	6	0.9968279170422149	-0.3293034075146076	2.6036736687503055	0.015909249266644793	0.38832125024341246	-3.0318129615494924	groupLEC_10GY - groupLEC_0GY	588
5264	1937	PHYH	phytanoyl-CoA 2-hydroxylase	10	0.25899030091230113	4.611671199009666	2.6032719296938005	0.015923556386114777	0.38832125024341246	-3.38045074955789	groupLEC_10GY - groupLEC_0GY	782
143872	4752	ARHGAP42	Rho GTPase activating protein 42	11	0.5459339767660918	3.098119363876154	2.599839800916132	0.01604627705629244	0.3891028962819017	-3.110956646678535	groupLEC_10GY - groupLEC_0GY	636
5931	2021	RBBP7	retinoblastoma binding protein 7	X	-0.24199690958168762	6.733237164237019	-2.6003045194600003	0.016029608668570818	0.3891028962819017	-3.526565605202958	groupLEC_10GY - groupLEC_0GY	915
54815	5672	GATAD2A	GATA zinc finger domain containing 2A	19	-0.21616422536048407	6.557003233316191	-2.6013171719615573	0.01599334331749674	0.3891028962819017	-3.5203870196808524	groupLEC_10GY - groupLEC_0GY	910
374986	5259	FAM73A	family with sequence similarity 73, member A	1	0.16733590820038202	4.887039071592674	2.5998293103177708	0.016046653517329083	0.3891028962819017	-3.3682458631156496	groupLEC_10GY - groupLEC_0GY	776
79857	1630	FLJ13224	uncharacterized LOC79857	12	1.5595548674816948	-2.2405887114297585	2.5945870474232406	0.01623581363312228	0.38981914895818165	-3.259442083414082	groupLEC_10GY - groupLEC_0GY	712
57689	4054	LRRC4C	leucine rich repeat containing 4C	11	1.3520254295318566	-3.419128717418383	2.596154202746485	0.01617904718161426	0.38981914895818165	-3.057264640008577	groupLEC_10GY - groupLEC_0GY	605
5187	4709	PER1	period circadian clock 1	17	-0.6412504868116322	3.6658195134335245	-2.5977299414291166	0.01612215728131861	0.38981914895818165	-3.101659951901097	groupLEC_10GY - groupLEC_0GY	628
51768	4346	TM7SF3	transmembrane 7 superfamily member 3	12	0.33416615757121715	6.603648471776831	2.596136586106966	0.01617968426789107	0.38981914895818165	-3.5151902916648794	groupLEC_10GY - groupLEC_0GY	905
400657	3474	LOC400657	uncharacterized LOC400657	18	0.257447746020548	2.8889539282171652	2.597419386612179	0.016133354593884118	0.38981914895818165	-3.1168442085874264	groupLEC_10GY - groupLEC_0GY	639
10274	5166	STAG1	stromal antigen 1	3	-0.2037386952352982	5.628242988763591	-2.5948332466115764	0.016226883323742263	0.38981914895818165	-3.4922914962589218	groupLEC_10GY - groupLEC_0GY	875
5939	8486	RBMS2	RNA binding motif, single stranded interacting protein 2	12	0.15213836636308908	6.214371283684011	2.5947847043976573	0.016228643716758206	0.38981914895818165	-3.486904239523415	groupLEC_10GY - groupLEC_0GY	869
89958	3833	SAPCD2	suppressor APC domain containing 2	9	-2.1457963315761974	1.193509104899489	-2.5922252046165712	0.01632171821729328	0.3913320798381888	-3.1130961218962168	groupLEC_10GY - groupLEC_0GY	638
55872	1854	PBK	PDZ binding kinase	8	-2.4769395134186016	2.58241336496143	-2.5877173323295777	0.016486860383246794	0.39272772459456823	-3.02623142914313	groupLEC_10GY - groupLEC_0GY	583
9700	6623	ESPL1	extra spindle pole bodies homolog 1 (S. cerevisiae)	12	-1.4470087132502583	2.530798327807903	-2.588918929271942	0.016442688630862134	0.39272772459456823	-2.98971838605619	groupLEC_10GY - groupLEC_0GY	571
100288271	805	NA	NA	NA	1.4248217312386524	-3.1412619749919206	2.5884078421187633	0.016461463084278715	0.39272772459456823	-3.3203517758507486	groupLEC_10GY - groupLEC_0GY	740
441054	974	C4orf47	chromosome 4 open reading frame 47	4	1.2515470384284932	-2.4961296825263997	2.585922817902415	0.01655303515255898	0.39272772459456823	-3.1372527342819243	groupLEC_10GY - groupLEC_0GY	652
6491	5019	STIL	SCL/TAL1 interrupting locus	1	-0.8066936585679172	3.3477486071261926	-2.5850128230580602	0.01658668716918855	0.39272772459456823	-3.0712470510245904	groupLEC_10GY - groupLEC_0GY	614
100506367	1459	NA	NA	NA	0.6631778813688098	0.45678435273497625	2.5859048339838697	0.016553699586525028	0.39272772459456823	-3.0011966956405747	groupLEC_10GY - groupLEC_0GY	575
23087	4227	TRIM35	tripartite motif containing 35	8	0.2717018715055719	5.152444389255838	2.585057124387887	0.016585047404616	0.39272772459456823	-3.4572474360472256	groupLEC_10GY - groupLEC_0GY	842
8717	1483	TRADD	TNFRSF1A-associated via death domain	16	0.26453406792650647	4.428607137589172	2.588797165308987	0.01644715973090214	0.39272772459456823	-3.3281104816391593	groupLEC_10GY - groupLEC_0GY	747
8273	2129	SLC10A3	solute carrier family 10 (sodium/bile acid cotransporter family), member 3	X	0.1769182778920042	5.442568668576834	2.5861801312325947	0.016543531185777834	0.39272772459456823	-3.4869017001214857	groupLEC_10GY - groupLEC_0GY	868
259266	10888	ASPM	asp (abnormal spindle) homolog, microcephaly associated (Drosophila)	1	-1.899628795306139	3.634771046458433	-2.5808704605072235	0.01674068421643594	0.3947337885240999	-3.0166653967947656	groupLEC_10GY - groupLEC_0GY	581
440278	1649	CATSPER2P1	cation channel, sperm associated 2 pseudogene 1	15	0.947320352255509	-1.3970282568782586	2.5813863456169446	0.016721432930976613	0.3947337885240999	-3.15479172249784	groupLEC_10GY - groupLEC_0GY	661
54858	7084	PGPEP1	pyroglutamyl-peptidase I	19	0.4361486273009558	4.766381989719098	2.581645752064068	0.016711760488499768	0.3947337885240999	-3.349876911929463	groupLEC_10GY - groupLEC_0GY	763
54433	1267	GAR1	GAR1 ribonucleoprotein homolog (yeast)	4	-0.2644832312517682	4.333659759176182	-2.578721648102325	0.016821094738986693	0.3960834911335778	-3.3227431588390877	groupLEC_10GY - groupLEC_0GY	743
84904	3763	ARHGEF39	Rho guanine nucleotide exchange factor (GEF) 39	9	-0.8836755570757383	0.5185376564650584	-2.5769693976448207	0.016886932847800826	0.3970447709673483	-3.049862393959653	groupLEC_10GY - groupLEC_0GY	600
22930	4939	RAB3GAP1	RAB3 GTPase activating protein subunit 1 (catalytic)	2	0.15461173220284863	6.939467642587993	2.576400224171168	0.016908370474655137	0.3970447709673483	-3.5930592777571464	groupLEC_10GY - groupLEC_0GY	958
55070	2343	DET1	de-etiolated homolog 1 (Arabidopsis)	15	0.39850284233804034	2.464648714463262	2.573208466423333	0.01702905872121274	0.39933025903858954	-3.1061905306030266	groupLEC_10GY - groupLEC_0GY	633
57511	7005	COG6	component of oligomeric golgi complex 6	13	0.28627992480325126	5.247806867156439	2.5719481415740186	0.017076936192389904	0.39940343290439295	-3.505480613650859	groupLEC_10GY - groupLEC_0GY	891
51231	2100	VRK3	vaccinia related kinase 3	19	0.21462876759029115	4.3796151841649795	2.571896341719325	0.01707890666587372	0.39940343290439295	-3.3648357312171826	groupLEC_10GY - groupLEC_0GY	772
58517	4303	RBM25	RNA binding motif protein 25	14	-0.2995615145223933	6.821369257363069	-2.569801199808306	0.017158784571063773	0.4007232544294197	-3.5917579014244416	groupLEC_10GY - groupLEC_0GY	954
100506973	1132	NA	NA	NA	1.0639219654250338	-1.3375058513283697	2.5669427904126993	0.017268325669180823	0.40273127873758	-3.18473997450647	groupLEC_10GY - groupLEC_0GY	674
9319	2861	TRIP13	thyroid hormone receptor interactor 13	5	-1.2983154399751717	3.533129201404286	-2.563071564457024	0.017417722631457477	0.4041836292880571	-3.0562451361635707	groupLEC_10GY - groupLEC_0GY	604
100507620	3045	NA	NA	NA	-0.3878991686201907	4.663181158405908	-2.563464894478503	0.01740248843420724	0.4041836292880571	-3.3938798137485726	groupLEC_10GY - groupLEC_0GY	792
66035	2579	SLC2A11	solute carrier family 2 (facilitated glucose transporter), member 11	22	0.3160914485381996	2.6833261577890593	2.5646389042442905	0.017357091482529233	0.4041836292880571	-3.149414300008682	groupLEC_10GY - groupLEC_0GY	658
80324	2082	PUS1	pseudouridylate synthase 1	12	-0.27117336895419886	4.338203109193189	-2.5628793177234104	0.017425173137484533	0.4041836292880571	-3.337884855433862	groupLEC_10GY - groupLEC_0GY	756
2909	8889	ARHGAP35	Rho GTPase activating protein 35	19	-0.15759950945921553	7.061237174732916	-2.5621072359680617	0.017455125107547226	0.4043297611294307	-3.6262210403501722	groupLEC_10GY - groupLEC_0GY	987
2982	10105	GUCY1A3	guanylate cyclase 1, soluble, alpha 3	4	-1.4849900031097987	1.133886340645714	-2.5593508140933907	0.017562450017473082	0.4044019121341662	-3.0405295622444273	groupLEC_10GY - groupLEC_0GY	594
23092	9041	ARHGAP26	Rho GTPase activating protein 26	5	-0.5006900147537268	4.899261445521999	-2.561244197805871	0.017488662557968795	0.4044019121341662	-3.4820643937035536	groupLEC_10GY - groupLEC_0GY	861
122553	3351	TRAPPC6B	trafficking protein particle complex 6B	14	0.28560951000424417	5.150812046411492	2.558990605739593	0.01757652066192954	0.4044019121341662	-3.505460196802445	groupLEC_10GY - groupLEC_0GY	890
55191	2433	NADSYN1	NAD synthetase 1	11	0.2603722796482568	6.215452669535191	2.5601150312843792	0.017532632610090557	0.4044019121341662	-3.5816981190324895	groupLEC_10GY - groupLEC_0GY	949
4927	2358	NUP88	nucleoporin 88kDa	17	-0.24638316158099016	5.061125219200654	-2.5600923598934844	0.01753351649699062	0.4044019121341662	-3.434020113389943	groupLEC_10GY - groupLEC_0GY	821
83886	1462	PRSS27	protease, serine 27	16	0.8709102707055951	-1.2065244233031225	2.5581483739546753	0.01760946146329191	0.40461524692873013	-3.1368521154097295	groupLEC_10GY - groupLEC_0GY	651
701	3742	BUB1B	BUB1 mitotic checkpoint serine/threonine kinase B	15	-2.0703147740108006	2.8855244729182603	-2.5552318965396763	0.017723974877709513	0.4050686504471178	-3.0523631644090323	groupLEC_10GY - groupLEC_0GY	602
4175	3751	MCM6	minichromosome maintenance complex component 6	2	-0.7548671690693443	4.990845637019892	-2.5554310837999767	0.017716131856081136	0.4050686504471178	-3.428844029197125	groupLEC_10GY - groupLEC_0GY	815
201725	3525	C4orf46	chromosome 4 open reading frame 46	4	-0.501551345676007	3.7378887144348654	-2.555752710305918	0.017703474616934615	0.4050686504471178	-3.250463472195425	groupLEC_10GY - groupLEC_0GY	707
80218	3576	NAA50	N(alpha)-acetyltransferase 50, NatE catalytic subunit	3	-0.16953362338630829	7.489307676709923	-2.5569470416202233	0.017656546965557907	0.4050686504471178	-3.6409092674018	groupLEC_10GY - groupLEC_0GY	1002
151056	5181	PLB1	phospholipase B1	2	-1.259244416709274	-1.2314979147721397	-2.5529985382761438	0.017812135906785494	0.40606465965409494	-3.3432443312753986	groupLEC_10GY - groupLEC_0GY	759
54521	4147	WDR44	WD repeat domain 44	X	0.20421648680309445	5.0253369251311275	2.551725557808127	0.017862569409761882	0.40606465965409494	-3.5089756091595365	groupLEC_10GY - groupLEC_0GY	894
26057	9375	ANKRD17	ankyrin repeat domain 17	4	-0.1577106136467501	7.2480058692600515	-2.551815622723941	0.01785899679969087	0.40606465965409494	-3.6426148267294325	groupLEC_10GY - groupLEC_0GY	1003
60684	4526	TRAPPC11	trafficking protein particle complex 11	4	0.14299177005158015	5.520810569707728	2.552774029074218	0.01782102094350675	0.40606465965409494	-3.5476138995617506	groupLEC_10GY - groupLEC_0GY	930
283404	1053	LINC00592	long intergenic non-protein coding RNA 592	12	1.535092845003505	-3.298027950180459	2.549726896244846	0.01794202234265485	0.4073291792133927	-3.4169737300494516	groupLEC_10GY - groupLEC_0GY	807
92335	2883	STRADA	STE20-related kinase adaptor alpha	17	0.21456303835040913	4.4886043694690665	2.548750077668046	0.017980973796809453	0.4076720783242143	-3.3990302749117047	groupLEC_10GY - groupLEC_0GY	794
6548	4572	SLC9A1	solute carrier family 9, subfamily A (NHE1, cation proton antiporter 1), member 1	1	0.49923710765052753	6.2558175365126605	2.544930662568452	0.018134035134515395	0.4078964876638693	-3.608000364142697	groupLEC_10GY - groupLEC_0GY	972
5165	13136	PDK3	pyruvate dehydrogenase kinase, isozyme 3	X	0.3347429985970969	2.542954235287084	2.5461982200003543	0.018083104033621736	0.4078964876638693	-3.153691714932639	groupLEC_10GY - groupLEC_0GY	660
653635	1769	WASH7P	WAS protein family homolog 7 pseudogene	1	0.28310729922718103	2.7218185297947843	2.5468204006420874	0.018058153377779197	0.4078964876638693	-3.1464051829326585	groupLEC_10GY - groupLEC_0GY	656
55317	1832	AP5S1	adaptor-related protein complex 5, sigma 1 subunit	20	0.28134790979642954	3.65836051728906	2.546786961676756	0.01805949352795547	0.4078964876638693	-3.2928457407531755	groupLEC_10GY - groupLEC_0GY	729
79697	2462	C14orf169	chromosome 14 open reading frame 169	14	-0.2666157391282633	3.846717710047279	-2.5454288909817855	0.01811400011589237	0.4078964876638693	-3.3326479846967465	groupLEC_10GY - groupLEC_0GY	750
10902	4670	BRD8	bromodomain containing 8	5	0.14958055004556936	5.132659724644196	2.5452969659099867	0.01811930314333447	0.4078964876638693	-3.530686981147615	groupLEC_10GY - groupLEC_0GY	921
5613	6084	PRKX	protein kinase, X-linked	X	0.3762606325741076	4.5004021381547075	2.5440530250819893	0.018169377454786445	0.408004454789303	-3.3366081202551725	groupLEC_10GY - groupLEC_0GY	754
10011	1948	SRA1	steroid receptor RNA activator 1	5	0.2213593665164817	5.174965909895464	2.5436266957892277	0.018186568853433685	0.408004454789303	-3.5522358689056808	groupLEC_10GY - groupLEC_0GY	932
374928	2203	ZNF773	zinc finger protein 773	19	0.4329248398177281	2.1700693064574565	2.541872251792519	0.01825747532989124	0.4090583758381268	-3.1201693879567474	groupLEC_10GY - groupLEC_0GY	642
121053	622	C12orf45	chromosome 12 open reading frame 45	12	0.42576810670419185	2.9657748433215323	2.5398559661889006	0.018339282755434845	0.40981704405772373	-3.2006572480628486	groupLEC_10GY - groupLEC_0GY	682
127018	1892	LYPLAL1	lysophospholipase-like 1	1	0.31042676659665913	4.108418629159053	2.5402753800308724	0.018322237620656007	0.40981704405772373	-3.3501610471650864	groupLEC_10GY - groupLEC_0GY	764
3838	1980	KPNA2	karyopherin alpha 2 (RAG cohort 1, importin alpha 1)	17	-0.409113241811184	6.7031263313394085	-2.5367961181828997	0.018464084462017173	0.41153001809411155	-3.6228951129066638	groupLEC_10GY - groupLEC_0GY	984
1407	3258	CRY1	cryptochrome 1 (photolyase-like)	12	-0.35583219460878723	4.9361127497333985	-2.5369549457064324	0.018457586935995588	0.41153001809411155	-3.5038516829573534	groupLEC_10GY - groupLEC_0GY	887
126231	2707	ZNF573	zinc finger protein 573	19	0.6176777859602196	0.3159298557199761	2.530466294691371	0.01872477651787132	0.41463737638990966	-3.120301272587478	groupLEC_10GY - groupLEC_0GY	643
93099	2536	DMKN	dermokine	19	-0.5491663054742881	1.9974538075189927	-2.531413466912482	0.018685550355425278	0.41463737638990966	-3.485418830181234	groupLEC_10GY - groupLEC_0GY	866
55582	4653	KIF27	kinesin family member 27	9	0.43714553625443386	2.125633910139663	2.5305057489273546	0.018723141030143955	0.41463737638990966	-3.1611199325996115	groupLEC_10GY - groupLEC_0GY	667
7593	2921	MZF1	myeloid zinc finger 1	19	0.34803099062297527	3.046766803564501	2.5317174319946143	0.018672978201802977	0.41463737638990966	-3.2232517835632786	groupLEC_10GY - groupLEC_0GY	692
80169	7072	CTC1	CTS telomere maintenance complex component 1	17	0.31078624393560306	3.7757330489851335	2.5310723521534504	0.01869966843632857	0.41463737638990966	-3.2265429879901055	groupLEC_10GY - groupLEC_0GY	696
374393	3561	FAM111B	family with sequence similarity 111, member B	11	-3.0435315411937083	1.4703890402132196	-2.5281221741818403	0.018822186193497785	0.414645970332274	-3.2056989694437057	groupLEC_10GY - groupLEC_0GY	685
100505974	3137	NA	NA	NA	0.7022403576913538	0.6412732139589732	2.5290788578370025	0.01878237439357287	0.414645970332274	-3.0987428885412074	groupLEC_10GY - groupLEC_0GY	623
100506735	3874	LOC100506735	uncharacterized LOC100506735	16	-0.6849947310984228	-1.218232895407048	-2.5287003585914096	0.018798116012419368	0.414645970332274	-3.1043693755048913	groupLEC_10GY - groupLEC_0GY	631
4957	3932	ODF2	outer dense fiber of sperm tails 2	9	-0.15771253347087022	5.155954823475313	-2.528678685475273	0.018799017760039814	0.414645970332274	-3.5658685791334395	groupLEC_10GY - groupLEC_0GY	939
200407	3488	CREG2	cellular repressor of E1A-stimulated genes 2	2	-1.3871238223147828	-3.2958030355120047	-2.525628590057956	0.018926325156263617	0.4164035116426339	-3.4795303393359904	groupLEC_10GY - groupLEC_0GY	857
81027	3496	TUBB1	tubulin, beta 1 class VI	20	-0.9429711747779502	-0.7406594611194524	-2.5244929335484976	0.018973931058672025	0.4165321176259256	-3.238988506438769	groupLEC_10GY - groupLEC_0GY	701
283450	15336	HECTD4	HECT domain containing E3 ubiquitin protein ligase 4	12	0.15983626819619978	5.792993324392291	2.524326862156012	0.01898090199652507	0.4165321176259256	-3.6203121686074016	groupLEC_10GY - groupLEC_0GY	981
57506	11760	MAVS	mitochondrial antiviral signaling protein	20	0.1859796078792355	7.018688993064502	2.5232624601572504	0.019025637551743912	0.41697855634238745	-3.6994712547246227	groupLEC_10GY - groupLEC_0GY	1049
11091	3183	WDR5	WD repeat domain 5	9	-0.17382689644322724	5.625664803758343	-2.522083170941513	0.01907531639216625	0.41753205342392063	-3.606625701844606	groupLEC_10GY - groupLEC_0GY	970
51659	1180	GINS2	GINS complex subunit 2 (Psf2 homolog)	16	-1.5677936279490066	2.0530489836044064	-2.5212139964465003	0.019112008649655437	0.4175885900368238	-3.1193799004381493	groupLEC_10GY - groupLEC_0GY	640
5069	10970	PAPPA	pregnancy-associated plasma protein A, pappalysin 1	9	0.8598888091135635	4.768558016367533	2.5200522209330187	0.01916115576749716	0.4175885900368238	-3.5854387306362767	groupLEC_10GY - groupLEC_0GY	951
100507022	746	LOC100507022	FLJ00291 protein	19	0.7921559574952697	-0.5323225810680283	2.519711082955408	0.019175609428423907	0.4175885900368238	-3.183384828473851	groupLEC_10GY - groupLEC_0GY	672
2018	2896	EMX2	empty spiracles homeobox 2	10	-0.31270506845827306	-0.2638010637017742	-2.5200432125518644	0.01916153731273061	0.4175885900368238	-3.3423627223343724	groupLEC_10GY - groupLEC_0GY	758
6241	3434	RRM2	ribonucleotide reductase M2	2	-2.758820552567466	4.169395935367476	-2.508028075439552	0.019676778598619552	0.41905238968788794	-3.130076232161214	groupLEC_10GY - groupLEC_0GY	648
9156	3462	EXO1	exonuclease 1	1	-1.9985128978841924	1.7966547059831932	-2.5160246268984	0.01933244991695715	0.41905238968788794	-3.1437006874487823	groupLEC_10GY - groupLEC_0GY	653
115749	2069	C12orf56	chromosome 12 open reading frame 56	12	1.3058222086177618	-3.1106387362502113	2.513388290959187	0.01944534478160554	0.41905238968788794	-3.4712272353208804	groupLEC_10GY - groupLEC_0GY	851
9227	4888	LRAT	lecithin retinol acyltransferase (phosphatidylcholine--retinol O-acyltransferase)	4	-1.1891334763975001	-3.1404838857233734	-2.510852802263255	0.019554499909640283	0.41905238968788794	-3.446711825822806	groupLEC_10GY - groupLEC_0GY	835
10874	816	NMU	neuromedin U	4	-1.1413519097415632	-3.3859294348899533	-2.509064486447483	0.01963183131000529	0.41905238968788794	-3.502911641173406	groupLEC_10GY - groupLEC_0GY	886
375010	792	NA	NA	NA	1.1051103343744497	-1.9733884956549812	2.5068873610391034	0.01972636005186762	0.41905238968788794	-3.225607397858315	groupLEC_10GY - groupLEC_0GY	694
5143	5774	PDE4C	phosphodiesterase 4C, cAMP-specific	19	0.8739200208109343	-1.2046009223094254	2.51208951935592	0.019501187029526246	0.41905238968788794	-3.154824571863641	groupLEC_10GY - groupLEC_0GY	662
57523	7857	NYNRIN	NYN domain and retroviral integrase containing	14	0.7462542987277256	4.689584517619499	2.506169924304473	0.019757603163991673	0.41905238968788794	-3.6277496363512225	groupLEC_10GY - groupLEC_0GY	990
3215	1821	HOXB5	homeobox B5	17	-0.5507056887207331	-0.17471727061614273	-2.513752777215373	0.01942970003231587	0.41905238968788794	-3.1206969840457965	groupLEC_10GY - groupLEC_0GY	644
4091	3158	SMAD6	SMAD family member 6	15	-0.4591945711197498	2.6122416991533366	-2.5126931439649125	0.01947521491808453	0.41905238968788794	-3.4396151622462843	groupLEC_10GY - groupLEC_0GY	828
1595	3288	CYP51A1	cytochrome P450, family 51, subfamily A, polypeptide 1	7	-0.43951189759782583	6.765216886418241	-2.509783636044675	0.019600699263869755	0.41905238968788794	-3.7010691427809843	groupLEC_10GY - groupLEC_0GY	1051
581	1256	BAX	BCL2-associated X protein	19	0.25575482929449134	6.818071918924328	2.508396833634935	0.01966077525073135	0.41905238968788794	-3.723807643003635	groupLEC_10GY - groupLEC_0GY	1070
220064	2528	ORAOV1	oral cancer overexpressed 1	11	0.24275642953351806	4.245893746596931	2.5160038751386025	0.019333336173802496	0.41905238968788794	-3.448796074231987	groupLEC_10GY - groupLEC_0GY	838
51465	4342	UBE2J1	ubiquitin-conjugating enzyme E2, J1	6	-0.23840027059523727	7.519249654265184	-2.5092721437814927	0.019622837083529732	0.41905238968788794	-3.7341898808043092	groupLEC_10GY - groupLEC_0GY	1086
63892	6398	THADA	thyroid adenoma associated	2	0.23222202998273467	4.699705429343096	2.512927625083774	0.01946513460416585	0.41905238968788794	-3.527738790174071	groupLEC_10GY - groupLEC_0GY	917
9931	13830	HELZ	helicase with zinc finger	17	0.22717313455853727	5.944992600838763	2.510434627455773	0.01957255742617499	0.41905238968788794	-3.682775358506037	groupLEC_10GY - groupLEC_0GY	1033
100506723	132	TMSB10P1	thymosin beta 10 pseudogene 1	2	-0.2104692506098429	7.045314046188948	-2.5154777501099104	0.019355818329540125	0.41905238968788794	-3.7122266778986286	groupLEC_10GY - groupLEC_0GY	1057
129285	3215	PPP1R21	protein phosphatase 1, regulatory subunit 21	2	0.2097022229756389	4.4820713782442425	2.514635174862569	0.019391873626159815	0.41905238968788794	-3.5101664495882696	groupLEC_10GY - groupLEC_0GY	898
10444	4285	ZER1	zyg-11 related, cell cycle regulator	9	0.18273018672369457	5.700239326562817	2.506555385761505	0.019740811273453462	0.41905238968788794	-3.673045459108883	groupLEC_10GY - groupLEC_0GY	1025
55823	3222	VPS11	vacuolar protein sorting 11 homolog (S. cerevisiae)	11	0.18225496574781808	5.586331518402285	2.507553042760861	0.019697411909616012	0.41905238968788794	-3.6641503205818626	groupLEC_10GY - groupLEC_0GY	1021
54497	6792	HEATR5B	HEAT repeat containing 5B	2	0.16619434966174573	5.37416970478004	2.507780774179154	0.01968751775604473	0.41905238968788794	-3.6185464374921694	groupLEC_10GY - groupLEC_0GY	980
100129794	1769	LOC100129794	uncharacterized LOC100129794	14	1.2431823777010917	-0.8172495306700235	2.5054633723597473	0.019788417264759033	0.4191858651066365	-3.222711432266801	groupLEC_10GY - groupLEC_0GY	691
891	2093	CCNB1	cyclin B1	5	-1.3377361252279316	4.492660905217944	-2.502926896555601	0.01989940671123906	0.4200636465659187	-3.2843567575946575	groupLEC_10GY - groupLEC_0GY	726
339122	4447	RAB43	RAB43, member RAS oncogene family	3	-0.3307145131299083	3.776362733025637	-2.5032724770882884	0.019884251017933577	0.4200636465659187	-3.3863668370551294	groupLEC_10GY - groupLEC_0GY	786
85865	3412	GTPBP10	GTP-binding protein 10 (putative)	7	0.2860167645272105	3.585466943105189	2.5024202653703695	0.01992164483003187	0.4200636465659187	-3.352086560849193	groupLEC_10GY - groupLEC_0GY	765
6834	1037	SURF1	surfeit 1	9	0.28485422642534974	4.436716908113358	2.5022723056903393	0.019928143747584677	0.4200636465659187	-3.5328396834412197	groupLEC_10GY - groupLEC_0GY	923
23589	3054	CARHSP1	calcium regulated heat stable protein 1, 24kDa	16	-0.3060041837525249	6.122263504751901	-2.5014353749757716	0.019964941881237066	0.4203210362804774	-3.6878865230837294	groupLEC_10GY - groupLEC_0GY	1037
3832	5078	KIF11	kinesin family member 11	10	-1.502405385758789	3.6317684893850437	-2.4993092752589217	0.02005870658546575	0.42125748044046313	-3.2000926156433334	groupLEC_10GY - groupLEC_0GY	681
286343	2690	LURAP1L	leucine rich adaptor protein 1-like	9	0.7171470374373197	4.590958942305651	2.499613647683691	0.0200452581544482	0.42125748044046313	-3.55955937334239	groupLEC_10GY - groupLEC_0GY	937
8862	3224	APLN	apelin	X	0.8239864850349545	4.281354235893112	2.498532006632401	0.02009308761284668	0.4214617579651705	-3.332872891531084	groupLEC_10GY - groupLEC_0GY	751
7627	2124	ZNF75A	zinc finger protein 75a	16	0.31014664869899455	3.1948032342362813	2.4965050108210662	0.02018300599861528	0.421795217049301	-3.2788897356471502	groupLEC_10GY - groupLEC_0GY	721
3213	3618	HOXB3	homeobox B3	17	-0.3040643867356998	2.5041505673501003	-2.496688906364672	0.02017483290612449	0.421795217049301	-3.4911157786811557	groupLEC_10GY - groupLEC_0GY	873
8615	3859	USO1	USO1 vesicle transport factor	4	0.18759383389751338	7.40240385044054	2.497325828061808	0.020146549208252266	0.421795217049301	-3.759817107640074	groupLEC_10GY - groupLEC_0GY	1109
142678	3574	MIB2	mindbomb E3 ubiquitin protein ligase 2	1	0.3428889098933512	4.804012281625962	2.4953445918302504	0.020234650963057536	0.4223581907368359	-3.6029038509592852	groupLEC_10GY - groupLEC_0GY	967
163882	5564	CNST	consortin, connexin sorting protein	1	0.2522870210317878	5.221489659698293	2.4944781654435535	0.020273291754338216	0.4226486860248924	-3.6598143489673403	groupLEC_10GY - groupLEC_0GY	1017
11004	2881	KIF2C	kinesin family member 2C	1	-1.728939528985073	2.896660464371668	-2.492850249308793	0.02034607900329837	0.42364947693226024	-3.1517561608533624	groupLEC_10GY - groupLEC_0GY	659
7499	2934	XG	Xg blood group	X	0.5990168222870356	3.118196179128306	2.492188791260116	0.0203757234158586	0.4237505982896627	-3.5759540379864507	groupLEC_10GY - groupLEC_0GY	944
9096	4070	TBX18	T-box 18	6	0.3796355255849626	2.8773496324758834	2.4916299913354307	0.020400798306982732	0.42375655778599003	-3.5597368547490476	groupLEC_10GY - groupLEC_0GY	938
83479	2320	DDX59	DEAD (Asp-Glu-Ala-Asp) box polypeptide 59	1	0.2852180967160458	3.8522865103229673	2.4907266697022155	0.020441393509111346	0.42408449276487675	-3.418720716165828	groupLEC_10GY - groupLEC_0GY	809
116444	3254	GRIN3B	glutamate receptor, ionotropic, N-methyl-D-aspartate 3B	19	0.8428241589769476	0.2478560285302129	2.4884532564130963	0.020543893037760046	0.42569436543091876	-3.1836672086392093	groupLEC_10GY - groupLEC_0GY	673
332	2700	BIRC5	baculoviral IAP repeat containing 5	17	-2.198476040119558	1.6121662147527507	-2.4846785663850506	0.02071513495984073	0.42872304132987565	-3.245847909679103	groupLEC_10GY - groupLEC_0GY	703
6790	2547	AURKA	aurora kinase A	20	-1.173732447119207	2.9299128009679256	-2.4805144012540117	0.02090558370319694	0.4288631810659726	-3.1863957025752	groupLEC_10GY - groupLEC_0GY	675
899	4287	CCNF	cyclin F	16	-0.7236453073353948	3.2132196157214836	-2.4772533371467227	0.02105586311061619	0.4288631810659726	-3.284870512412754	groupLEC_10GY - groupLEC_0GY	727
60489	1834	APOBEC3G	apolipoprotein B mRNA editing enzyme, catalytic polypeptide-like 3G	22	0.5634585384862827	2.105255413138528	2.4801412242968923	0.02092273017834484	0.4288631810659726	-3.2220122105742024	groupLEC_10GY - groupLEC_0GY	690
157506	3531	RDH10	retinol dehydrogenase 10 (all-trans)	8	0.5509665256140206	5.6872616209174405	2.4816898095599615	0.020851662119795982	0.4288631810659726	-3.742070263624982	groupLEC_10GY - groupLEC_0GY	1089
4335	4842	MNT	MNT, MAX dimerization protein	17	-0.47327803735572704	4.652289247250801	-2.4761904741903638	0.021105059312189207	0.4288631810659726	-3.5994233388062806	groupLEC_10GY - groupLEC_0GY	962
79192	1858	IRX1	iroquois homeobox 1	5	0.4435848856757909	-1.2191166504727782	2.4794143888832014	0.02095616380762593	0.4288631810659726	-3.2931050284822905	groupLEC_10GY - groupLEC_0GY	730
79898	2439	ZNF613	zinc finger protein 613	19	0.3390230717703	2.1502815010858902	2.4796291495036233	0.020946279894385772	0.4288631810659726	-3.231553192658518	groupLEC_10GY - groupLEC_0GY	698
4598	2073	MVK	mevalonate kinase	12	-0.3300924091444699	5.174264186937483	-2.475722130801688	0.02112677114465432	0.4288631810659726	-3.613485763169258	groupLEC_10GY - groupLEC_0GY	977
10541	1617	ANP32B	acidic (leucine-rich) nuclear phosphoprotein 32 family, member B	9	-0.2601499090346673	6.684315174728799	-2.4780338202106256	0.0210198051163792	0.4288631810659726	-3.774223129049183	groupLEC_10GY - groupLEC_0GY	1122
1019	1443	CDK4	cyclin-dependent kinase 4	12	-0.25380548653713486	7.132291795679094	-2.4752563192450987	0.02114838617365399	0.4288631810659726	-3.799905573969148	groupLEC_10GY - groupLEC_0GY	1150
146705	2287	ENTHD2	ENTH domain containing 2	17	0.25078379887220015	3.651690557782487	2.4800461428149134	0.02092710100363634	0.4288631810659726	-3.4240146477777293	groupLEC_10GY - groupLEC_0GY	813
26528	2274	DAZAP1	DAZ associated protein 1	19	-0.24730533035969593	6.5186658062029	-2.4815217055569616	0.02085936592699596	0.4288631810659726	-3.7514351803674293	groupLEC_10GY - groupLEC_0GY	1101
56927	2380	GPR108	G protein-coupled receptor 108	19	0.2438831306347602	5.603690020474772	2.4800092615859235	0.020928796634676256	0.4288631810659726	-3.705003724424834	groupLEC_10GY - groupLEC_0GY	1053
606551	961	UBE2MP1	ubiquitin-conjugating enzyme E2M pseudogene 1	16	0.18083700734858477	3.9245207177857964	2.4788414043070786	0.02098255543628908	0.4288631810659726	-3.4540453547187058	groupLEC_10GY - groupLEC_0GY	840
29978	3418	UBQLN2	ubiquilin 2	X	-0.16599848225951863	5.71801271701053	-2.4769899707931424	0.02106804348246595	0.4288631810659726	-3.7168730082445878	groupLEC_10GY - groupLEC_0GY	1063
51497	2257	NELFCD	negative elongation factor complex member C/D	20	-0.14666028535337539	5.859414666228229	-2.4760517730655858	0.021111487168158773	0.4288631810659726	-3.728007774968523	groupLEC_10GY - groupLEC_0GY	1076
4247	2711	MGAT2	mannosyl (alpha-1,6-)-glycoprotein beta-1,2-N-acetylglucosaminyltransferase	14	-0.14472978251515478	6.586371988350363	-2.4792623140617134	0.020963165356078	0.4288631810659726	-3.769763959999395	groupLEC_10GY - groupLEC_0GY	1118
3786	3097	KCNQ3	potassium voltage-gated channel, KQT-like subfamily, member 3	8	0.9024133794859699	-1.9340315277622575	2.4719015761530643	0.021304663567691107	0.4289426634708772	-3.248677971273246	groupLEC_10GY - groupLEC_0GY	706
399474	2616	TMEM200B	transmembrane protein 200B	1	-0.435812210990437	0.9263528508432933	-2.471703917478412	0.021313904659557858	0.4289426634708772	-3.369971151803892	groupLEC_10GY - groupLEC_0GY	778
56063	1082	TMEM234	transmembrane protein 234	1	0.3157035232103893	3.21746322950186	2.4717727563378755	0.021310685829571303	0.4289426634708772	-3.3600437991304553	groupLEC_10GY - groupLEC_0GY	767
347344	7859	ZNF81	zinc finger protein 81	X	0.28667349085703053	3.0494737687746793	2.471968700795011	0.02130152615033429	0.4289426634708772	-3.365944354266954	groupLEC_10GY - groupLEC_0GY	774
1376	3094	CPT2	carnitine palmitoyltransferase 2	1	0.2748713330262271	4.296602032995056	2.473736130172903	0.021219070351165343	0.4289426634708772	-3.5110072565753265	groupLEC_10GY - groupLEC_0GY	900
5442	3800	POLRMT	polymerase (RNA) mitochondrial (DNA directed)	19	-0.26182024496446754	4.250495647324389	-2.4714037041365247	0.02132794758410328	0.4289426634708772	-3.5097010055252453	groupLEC_10GY - groupLEC_0GY	897
6185	2556	RPN2	ribophorin II	20	0.15473931793382611	8.65575375082135	2.472043386630017	0.021298035825558212	0.4289426634708772	-3.8182470593682427	groupLEC_10GY - groupLEC_0GY	1163
9618	2902	TRAF4	TNF receptor-associated factor 4	17	0.36035870820311633	5.602956710601964	2.4689873691133903	0.021441288351214217	0.4307154222843796	-3.750767141509185	groupLEC_10GY - groupLEC_0GY	1100
55388	4550	MCM10	minichromosome maintenance complex component 10	10	-2.558542497925016	1.9133322398787602	-2.464837655285319	0.02163724017517697	0.4317501571034774	-3.2462706464755993	groupLEC_10GY - groupLEC_0GY	704
100507263	1295	NA	NA	NA	-0.7848245425618031	-1.6264459674576246	-2.464688089022325	0.021644333702116415	0.4317501571034774	-3.2158559623081167	groupLEC_10GY - groupLEC_0GY	687
443	1483	ASPA	aspartoacylase	17	0.7518606249683275	-1.314436055994567	2.466397380230268	0.02156339501249698	0.4317501571034774	-3.230048778087944	groupLEC_10GY - groupLEC_0GY	697
283130	2286	SLC25A45	solute carrier family 25, member 45	11	0.6496759162878496	0.696966062418695	2.466201616419987	0.021572650598999186	0.4317501571034774	-3.1956821360454812	groupLEC_10GY - groupLEC_0GY	679
10602	3981	CDC42EP3	CDC42 effector protein (Rho GTPase binding) 3	2	0.5105777487049377	6.628622340599122	2.4662881990464824	0.021568556573833754	0.4317501571034774	-3.7965297606714774	groupLEC_10GY - groupLEC_0GY	1148
79077	1120	DCTPP1	dCTP pyrophosphatase 1	16	-0.36153612091620513	4.737239371255769	-2.4648082158549314	0.0216386362379493	0.4317501571034774	-3.5926284323935036	groupLEC_10GY - groupLEC_0GY	955
100506433	2886	LINC00648	long intergenic non-protein coding RNA 648	14	0.9685499723095816	-3.7026023658853795	2.459948067544554	0.021870260859549705	0.4321409945401774	-3.4823508174428452	groupLEC_10GY - groupLEC_0GY	862
81704	7505	DOCK8	dedicator of cytokinesis 8	9	0.8922627791353985	1.4868948868667564	2.460743627202057	0.021832189406047874	0.4321409945401774	-3.266897543119365	groupLEC_10GY - groupLEC_0GY	715
7805	2240	LAPTM5	lysosomal protein transmembrane 5	1	0.3635258620629238	3.087890890545362	2.4630771622189083	0.021720872513116118	0.4321409945401774	-3.5379524385093846	groupLEC_10GY - groupLEC_0GY	927
23468	11868	CBX5	chromobox homolog 5	12	-0.23935180929264188	6.464802623044029	-2.4605495709854885	0.02184147028135319	0.4321409945401774	-3.793394948340296	groupLEC_10GY - groupLEC_0GY	1144
91452	4066	ACBD5	acyl-CoA binding domain containing 5	10	0.1904195521356824	5.0684053045425435	2.4603137465804363	0.021852753674589987	0.4321409945401774	-3.697673171346783	groupLEC_10GY - groupLEC_0GY	1046
79832	9271	QSER1	glutamine and serine rich 1	11	-0.18709888670969477	5.58854706074283	-2.461983942642723	0.0217729567875177	0.4321409945401774	-3.7433133256142126	groupLEC_10GY - groupLEC_0GY	1092
89910	5730	UBE3B	ubiquitin protein ligase E3B	12	0.1842061129999717	5.705639988685379	2.463633056521526	0.021694432380261853	0.4321409945401774	-3.7482425912833692	groupLEC_10GY - groupLEC_0GY	1098
5571	1741	PRKAG1	protein kinase, AMP-activated, gamma 1 non-catalytic subunit	12	0.15877320707428755	6.102078580284479	2.459506133644988	0.021891436166820336	0.4321409945401774	-3.7834187851663725	groupLEC_10GY - groupLEC_0GY	1134
9782	5989	MATR3	matrin 3	5	-0.11089677315907132	7.918443814716026	-2.4616541298966026	0.021788692791211782	0.4321409945401774	-3.8375442714488064	groupLEC_10GY - groupLEC_0GY	1186
139285	8443	AMER1	APC membrane recruitment protein 1	X	-0.35655445334896596	2.9568286535643837	-2.4562614120805826	0.022047490503201504	0.4347195503485925	-3.364863573869598	groupLEC_10GY - groupLEC_0GY	773
161198	2256	CLEC14A	C-type lectin domain family 14, member A	14	-0.3522631042767266	2.1560717247082892	-2.4541746731917464	0.02214839611325957	0.4357040639311534	-3.48163598240661	groupLEC_10GY - groupLEC_0GY	860
285590	7777	SH3PXD2B	SH3 and PX domains 2B	5	-0.28679113300148096	6.656654246956926	-2.454312708361275	0.022141708133381927	0.4357040639311534	-3.8350350857947935	groupLEC_10GY - groupLEC_0GY	1182
4001	2882	LMNB1	lamin B1	5	-1.5702313596796162	3.5515635717374923	-2.4530538464646856	0.02220277096828211	0.4362716893135433	-3.246583094753537	groupLEC_10GY - groupLEC_0GY	705
112939	4491	NACC1	nucleus accumbens associated 1, BEN and BTB (POZ) domain containing	19	-0.20096046097390552	6.70281390382956	-2.4522541320623423	0.022241643253481908	0.4365337444526673	-3.8188763092376288	groupLEC_10GY - groupLEC_0GY	1165
2132	3852	EXT2	exostosin 2	11	0.16567873183524906	7.629670371934152	2.4516933726075125	0.02226893809651523	0.436568230229275	-3.854674835980442	groupLEC_10GY - groupLEC_0GY	1211
79089	2547	TMUB2	transmembrane and ubiquitin-like domain containing 2	17	0.16401662933408812	5.318866170710172	2.45099645471585	0.022302903685368844	0.43673326288817915	-3.743431906806523	groupLEC_10GY - groupLEC_0GY	1093
51203	2420	NUSAP1	nucleolar and spindle associated protein 1	15	-1.8128347751319702	3.7280171823379167	-2.4501467311763196	0.022344381492741674	0.43704485311031915	-3.2334971322728543	groupLEC_10GY - groupLEC_0GY	699
4670	2533	HNRNPM	heterogeneous nuclear ribonucleoprotein M	19	-0.20955455209672635	7.5056873869140075	-2.449590427776547	0.022371575200972032	0.437076660640705	-3.850444104249631	groupLEC_10GY - groupLEC_0GY	1201
84079	4453	ANKRD27	ankyrin repeat domain 27 (VPS9 domain)	19	-0.155086509055943	5.497022752827014	-2.4482832673160724	0.022435593689564003	0.43782702525467654	-3.7461476406269894	groupLEC_10GY - groupLEC_0GY	1096
203068	2487	TUBB	tubulin, beta class I	6	-0.41809327912352323	8.65111695941643	-2.447137717011182	0.022491836793029487	0.43842411627917793	-3.867561275243299	groupLEC_10GY - groupLEC_0GY	1222
8438	3146	RAD54L	RAD54-like (S. cerevisiae)	1	-1.6262754270076782	1.5576040149148263	-2.4437858057973054	0.02265715675009488	0.4393582012542679	-3.2556651768674234	groupLEC_10GY - groupLEC_0GY	710
149775	1157	GNAS-AS1	GNAS antisense RNA 1	20	-0.9181627865593367	-2.469985632365504	-2.441075133211022	0.02279167243360192	0.4393582012542679	-3.394856178502567	groupLEC_10GY - groupLEC_0GY	793
3835	2096	KIF22	kinesin family member 22	16	-0.8658053377340753	4.059621827315614	-2.4447862047306446	0.022607698517261552	0.4393582012542679	-3.4039128052450094	groupLEC_10GY - groupLEC_0GY	798
200298	2192	LINC00528	long intergenic non-protein coding RNA 528	22	-0.8519832260383797	-2.7486743639146893	-2.4441464019324073	0.02263931787487789	0.4393582012542679	-3.4462012778265345	groupLEC_10GY - groupLEC_0GY	833
100272217	2145	LOC100272217	uncharacterized LOC100272217	9	0.7127682121809636	-0.2120022077170902	2.4421231559678995	0.022739577409903386	0.4393582012542679	-3.2818142294553967	groupLEC_10GY - groupLEC_0GY	723
2662	2674	GDF10	growth differentiation factor 10	10	-0.7121444138492851	-3.702420086701793	-2.4427543346815948	0.02270825605927937	0.4393582012542679	-3.3015899436322425	groupLEC_10GY - groupLEC_0GY	735
79172	1625	CENPO	centromere protein O	2	-0.7041164383062718	2.3126259774275573	-2.4383379587924234	0.022928253331880734	0.4393582012542679	-3.255332616376333	groupLEC_10GY - groupLEC_0GY	709
4913	1067	NTHL1	nth endonuclease III-like 1 (E. coli)	16	-0.4702197293276664	3.0415257113420378	-2.4404109863332715	0.02282474297361117	0.4393582012542679	-3.337584533056216	groupLEC_10GY - groupLEC_0GY	755
51136	2016	RNFT1	ring finger protein, transmembrane 1	17	0.3360083205295754	3.3658610824568767	2.4412646792216104	0.02278224231817035	0.4393582012542679	-3.4676390601137803	groupLEC_10GY - groupLEC_0GY	849
63894	2969	VIPAS39	VPS33B interacting protein, apical-basolateral polarity regulator, spe-39 homolog	14	0.27665682890557264	4.632445052305194	2.439326643319976	0.022878832270649657	0.4393582012542679	-3.6847091311775966	groupLEC_10GY - groupLEC_0GY	1034
9656	7368	MDC1	mediator of DNA-damage checkpoint 1	6	-0.24360219635566072	4.716500967888561	-2.4381791346331583	0.022936201632541946	0.4393582012542679	-3.6770246189941744	groupLEC_10GY - groupLEC_0GY	1027
51000	2215	SLC35B3	solute carrier family 35, member B3	6	0.2260668900715208	5.178542935138025	2.4411036551876246	0.0227902532039743	0.4393582012542679	-3.7610239838899253	groupLEC_10GY - groupLEC_0GY	1110
147007	1449	TMEM199	transmembrane protein 199	17	0.20855677579969534	4.704362797529766	2.4388711374954855	0.02290158923162431	0.4393582012542679	-3.6562234179013946	groupLEC_10GY - groupLEC_0GY	1013
64282	8114	PAPD5	PAP associated domain containing 5	16	0.20149596879869858	4.6281746269345625	2.4433463439018333	0.022678914755723423	0.4393582012542679	-3.6567673519624337	groupLEC_10GY - groupLEC_0GY	1014
23041	10379	MON2	MON2 homolog (S. cerevisiae)	12	0.19682301651937095	5.9046605558671175	2.4403722620997	0.022826672578893637	0.4393582012542679	-3.8241827400887165	groupLEC_10GY - groupLEC_0GY	1168
6651	9203	SON	SON DNA binding protein	21	-0.16908517765920905	8.148550697760479	-2.437884117546684	0.02295097243170876	0.4393582012542679	-3.885086132897679	groupLEC_10GY - groupLEC_0GY	1241
283299	2503	LOC283299	uncharacterized LOC283299	11	1.1595114993927433	-3.901255993098721	2.4370169316847434	0.02299444135251139	0.43960851927440275	-3.5571909683902527	groupLEC_10GY - groupLEC_0GY	935
728039	2257	SSR4P1	signal sequence receptor, delta pseudogene 1	21	0.7730206794342933	0.7475256653478363	2.4363536925010263	0.023027738577457747	0.43960851927440275	-3.2436786635045407	groupLEC_10GY - groupLEC_0GY	702
1164	613	CKS2	CDC28 protein kinase regulatory subunit 2	9	-0.6719447201312665	4.555230057428103	-2.4355745642790234	0.023066910897288052	0.43960851927440275	-3.504301590380172	groupLEC_10GY - groupLEC_0GY	888
55628	9038	ZNF407	zinc finger protein 407	18	-0.23640408459645634	4.552437469777697	-2.4359569301614377	0.023047678942826832	0.43960851927440275	-3.643360534359136	groupLEC_10GY - groupLEC_0GY	1004
54856	7853	GON4L	gon-4-like (C. elegans)	1	0.178309964856334	5.217032939459795	2.433848786622492	0.023153897725615425	0.44077492385233374	-3.7531162735593906	groupLEC_10GY - groupLEC_0GY	1103
113510	3592	HELQ	helicase, POLQ-like	4	0.3308606130438627	3.511824525738613	2.432141829329518	0.02324023446986329	0.4419263718156985	-3.4838740320932824	groupLEC_10GY - groupLEC_0GY	864
8915	3105	BCL10	B-cell CLL/lymphoma 10	1	0.2689858081304948	5.0921556847887395	2.4294771715984593	0.023375606713674155	0.4440066630780663	-3.6616076162508446	groupLEC_10GY - groupLEC_0GY	1018
84681	652	HINT2	histidine triad nucleotide binding protein 2	9	0.2769778854435523	3.4470515547276355	2.4280013447686892	0.02345089649051443	0.4449423701502155	-3.4832643185566496	groupLEC_10GY - groupLEC_0GY	863
9655	4662	SOCS5	suppressor of cytokine signaling 5	2	-0.22146616639659822	5.563104650240196	-2.4272913921159813	0.02348719480576743	0.4451370235084193	-3.837395946778728	groupLEC_10GY - groupLEC_0GY	1185
284756	2732	C20orf197	chromosome 20 open reading frame 197	20	-1.3030997659787378	-3.271735641590243	-2.4256375571924953	0.02357195336838831	0.44624866315902345	-3.518232741732892	groupLEC_10GY - groupLEC_0GY	909
3149	3556	HMGB3	high mobility group box 3	X	-0.4533133972241856	4.974954737890563	-2.423875759255852	0.023662556126518495	0.4464728672610219	-3.699073672719808	groupLEC_10GY - groupLEC_0GY	1047
28960	1479	DCPS	decapping enzyme, scavenger	11	-0.3763309465492819	3.8575143460026333	-2.422870788610459	0.023714382186195256	0.4464728672610219	-3.500289699652497	groupLEC_10GY - groupLEC_0GY	884
6256	5522	RXRA	retinoid X receptor, alpha	9	-0.1947519948915657	6.094664830584017	-2.4240874741203204	0.02365165141402069	0.4464728672610219	-3.8531699277270306	groupLEC_10GY - groupLEC_0GY	1209
55156	3042	ARMC1	armadillo repeat containing 1	8	0.16062037349182212	5.496854350136055	2.4228753260405207	0.023714147956485163	0.4464728672610219	-3.803547200917586	groupLEC_10GY - groupLEC_0GY	1152
10549	921	PRDX4	peroxiredoxin 4	X	0.14372714514456764	6.8062575957984315	2.42461398342651	0.02362455285627362	0.4464728672610219	-3.893884496339737	groupLEC_10GY - groupLEC_0GY	1249
63967	8484	CLSPN	claspin	1	-2.2110492356685363	2.237868651798255	-2.412672177763147	0.02424629010779934	0.44773262317162515	-3.2862597177338606	groupLEC_10GY - groupLEC_0GY	728
79801	3234	SHCBP1	SHC SH2-domain binding protein 1	16	-1.686921434118549	3.2496977010061925	-2.4201234952657087	0.02385659544923538	0.44773262317162515	-3.281839257342458	groupLEC_10GY - groupLEC_0GY	724
157313	3720	CDCA2	cell division cycle associated 2	8	-1.6185096876190754	2.191008376029593	-2.4147691785292906	0.02413602897912345	0.44773262317162515	-3.2766686977199835	groupLEC_10GY - groupLEC_0GY	719
345079	2921	SOWAHB	sosondowah ankyrin repeat domain family member B	4	0.9932838474449719	-3.718954994011448	2.417158571732527	0.02401095858011834	0.44773262317162515	-3.5671689814564185	groupLEC_10GY - groupLEC_0GY	940
26271	2465	FBXO5	F-box protein 5	6	-0.8546175327099164	3.046850463086187	-2.4112645826632892	0.024320562845123603	0.44773262317162515	-3.3804391512370593	groupLEC_10GY - groupLEC_0GY	781
284440	2372	LINC00663	long intergenic non-protein coding RNA 663	19	0.7657858710784002	-0.341624473174474	2.4098531191977917	0.024395250693490703	0.44773262317162515	-3.295901898164508	groupLEC_10GY - groupLEC_0GY	732
55815	2446	TSNAXIP1	translin-associated factor X interacting protein 1	16	0.575406486983967	-0.33150564994573284	2.4129892859371544	0.024229586621813185	0.44773262317162515	-3.297155177953309	groupLEC_10GY - groupLEC_0GY	733
169270	3059	ZNF596	zinc finger protein 596	8	0.4959728588038912	1.6804247636319127	2.418274027968451	0.02395277645856542	0.44773262317162515	-3.3270645836990984	groupLEC_10GY - groupLEC_0GY	746
338773	2701	TMEM119	transmembrane protein 119	12	-0.41256364983474647	1.7270978134027983	-2.4090950458318945	0.02443545167967185	0.44773262317162515	-3.742994041121746	groupLEC_10GY - groupLEC_0GY	1091
100009676	2788	LOC100009676	uncharacterized LOC100009676	3	0.3987464489068361	1.6872477693947563	2.4192483755228613	0.023902061212133147	0.44773262317162515	-3.2766338293550223	groupLEC_10GY - groupLEC_0GY	718
51315	1753	KRCC1	lysine-rich coiled-coil 1	2	0.38602761345127057	5.132804690365711	2.415260607271743	0.024110256561470436	0.44773262317162515	-3.804790063383008	groupLEC_10GY - groupLEC_0GY	1153
11191	3917	PTENP1	phosphatase and tensin homolog pseudogene 1	9	0.3221450938701782	3.435600831511202	2.416111402837838	0.024065697679173124	0.44773262317162515	-3.513799267665244	groupLEC_10GY - groupLEC_0GY	902
55777	6018	MBD5	methyl-CpG binding domain protein 5	2	0.3109420387343622	3.0994349653943454	2.4177522688792834	0.0239799751373716	0.44773262317162515	-3.4754984246726757	groupLEC_10GY - groupLEC_0GY	854
374655	4394	ZNF710	zinc finger protein 710	15	-0.2822727226274355	4.526485795936851	-2.4090834824404332	0.024436065365260384	0.44773262317162515	-3.6213719368689055	groupLEC_10GY - groupLEC_0GY	982
22893	4526	BAHD1	bromo adjacent homology domain containing 1	15	-0.27206357819812954	5.044874025867052	-2.409636756370438	0.024406718281638127	0.44773262317162515	-3.7716054497001132	groupLEC_10GY - groupLEC_0GY	1121
4150	2779	MAZ	MYC-associated zinc finger protein (purine-binding transcription factor)	16	-0.26812308150615394	6.806016851787599	-2.4179121251803912	0.02397163898748635	0.44773262317162515	-3.9074702397220973	groupLEC_10GY - groupLEC_0GY	1271
317662	3132	FAM149B1	family with sequence similarity 149, member B1	10	0.2652241493485006	4.408776597257208	2.4125721608959654	0.024251560643768183	0.44773262317162515	-3.714416963670515	groupLEC_10GY - groupLEC_0GY	1059
9477	2478	MED20	mediator complex subunit 20	6	0.25048597743983425	4.7624147528547525	2.4160468317554686	0.02406907680250245	0.44773262317162515	-3.724474628216356	groupLEC_10GY - groupLEC_0GY	1072
55703	4414	POLR3B	polymerase (RNA) III (DNA directed) polypeptide B	12	-0.24407815403001631	4.235110520690621	-2.4102276396229527	0.024375412253555193	0.44773262317162515	-3.6535528072275127	groupLEC_10GY - groupLEC_0GY	1009
123263	2746	MTFMT	mitochondrial methionyl-tRNA formyltransferase	15	0.2435997658539364	3.5366753765279224	2.41653649403299	0.02404346281762914	0.44773262317162515	-3.510275577020272	groupLEC_10GY - groupLEC_0GY	899
2036	6331	EPB41L1	erythrocyte membrane protein band 4.1-like 1	20	-0.24254550362960803	4.638387284942755	-2.4198352264597407	0.023871563260602458	0.44773262317162515	-3.7840656420448475	groupLEC_10GY - groupLEC_0GY	1136
11334	1682	TUSC2	tumor suppressor candidate 2	3	0.2303032683865478	4.991668163690181	2.411966648678152	0.024283491608962392	0.44773262317162515	-3.727412911553012	groupLEC_10GY - groupLEC_0GY	1075
55253	3331	TYW1	tRNA-yW synthesizing protein 1 homolog (S. cerevisiae)	7	0.17835968596490925	4.233748369540146	2.4140992437838675	0.024171203946924957	0.44773262317162515	-3.655782930486148	groupLEC_10GY - groupLEC_0GY	1012
5987	2969	TRIM27	tripartite motif containing 27	6	-0.16945461098425874	6.11116508666007	-2.4122989600409146	0.02426596275968573	0.44773262317162515	-3.8844298941188216	groupLEC_10GY - groupLEC_0GY	1240
23063	6302	WAPAL	wings apart-like homolog (Drosophila)	10	-0.15406615955827974	6.25896927156372	-2.414118835864908	0.02417017459141614	0.44773262317162515	-3.8762272492730663	groupLEC_10GY - groupLEC_0GY	1230
100192386	7638	FLJ16779	uncharacterized LOC100192386	20	1.7690203701046516	-2.8683621927371785	2.4054607345415993	0.024629032066269204	0.44825193265965013	-3.4634560897149793	groupLEC_10GY - groupLEC_0GY	846
400986	6525	ANKRD36C	ankyrin repeat domain 36C	2	-0.46353566689840076	3.1436911843088744	-2.4059479183623824	0.024603000443294495	0.44825193265965013	-3.4460269551838483	groupLEC_10GY - groupLEC_0GY	832
6666	4630	SOX12	SRY (sex determining region Y)-box 12	20	-0.43524546996401625	4.821480100037122	-2.4053441954495707	0.024635262851070035	0.44825193265965013	-3.754557763459735	groupLEC_10GY - groupLEC_0GY	1105
8833	2457	GMPS	guanine monphosphate synthetase	3	-0.2502246350770383	5.638048918754837	-2.4052376119111964	0.024640962634522135	0.44825193265965013	-3.8344651088827324	groupLEC_10GY - groupLEC_0GY	1181
55671	3894	SMEK1	SMEK homolog 1, suppressor of mek1 (Dictyostelium)	14	0.1927156729145505	6.163777285172726	2.406961416939423	0.02454892770266639	0.44825193265965013	-3.8911591876796057	groupLEC_10GY - groupLEC_0GY	1247
158293	2765	FAM120AOS	family with sequence similarity 120A opposite strand	9	0.19060405187763507	4.720709332175443	2.4051068603216454	0.02464795651945429	0.44825193265965013	-3.7652153946141342	groupLEC_10GY - groupLEC_0GY	1114
79982	2766	DNAJB14	DnaJ (Hsp40) homolog, subfamily B, member 14	4	0.18032271006015144	4.664806166262533	2.4059878653320412	0.024600867089996894	0.44825193265965013	-3.7176721672885296	groupLEC_10GY - groupLEC_0GY	1065
262	3421	AMD1	adenosylmethionine decarboxylase 1	6	-0.37600154562793264	6.355666589088528	-2.4036659553688327	0.024725151816564844	0.44917797056766845	-3.886853890206158	groupLEC_10GY - groupLEC_0GY	1243
283143	2245	LOC283143	uncharacterized LOC283143	11	1.3800404884846658	-2.8655925395265935	2.3984381738386382	0.025007103565363214	0.4499043286302631	-3.5174138790125467	groupLEC_10GY - groupLEC_0GY	908
100506691	587	LOC100506691	uncharacterized LOC100506691	12	0.8426008797944218	-1.7791539360087196	2.4003176943080935	0.02490539484701093	0.4499043286302631	-3.4057134718586486	groupLEC_10GY - groupLEC_0GY	799
5341	2852	PLEK	pleckstrin	2	-0.8151506259020042	-2.3693222013056823	-2.4017758363620296	0.024826751822966304	0.4499043286302631	-3.326007905694458	groupLEC_10GY - groupLEC_0GY	744
8490	5927	RGS5	regulator of G-protein signaling 5	1	-0.6518119107063736	1.5621258530821651	-2.3995631289922192	0.02494618157773013	0.4499043286302631	-3.3610681789749552	groupLEC_10GY - groupLEC_0GY	770
84144	4711	SYDE2	synapse defective 1, Rho GTPase, homolog 2 (C. elegans)	1	0.6059377778964103	1.9651231025314366	2.397979400094465	0.025031987864308314	0.4499043286302631	-3.3680818874887106	groupLEC_10GY - groupLEC_0GY	775
4814	1281	NINJ1	ninjurin 1	9	0.4642267846176287	5.64688268502688	2.3956277465405122	0.02515990278856575	0.4499043286302631	-3.8525347492697106	groupLEC_10GY - groupLEC_0GY	1208
3622	1116	ING2	inhibitor of growth family, member 2	4	-0.366331009002947	2.7272413136075935	-2.3980227543352326	0.02502963531417188	0.4499043286302631	-3.390759872478672	groupLEC_10GY - groupLEC_0GY	790
3155	1608	HMGCL	3-hydroxymethyl-3-methylglutaryl-CoA lyase	1	0.28282809324485925	5.121242040539528	2.39662988713346	0.025105319180419146	0.4499043286302631	-3.81487983570818	groupLEC_10GY - groupLEC_0GY	1161
374354	6392	NHLRC2	NHL repeat containing 2	10	0.2802327140731169	4.4196650697437985	2.398539531539789	0.025001608912566187	0.4499043286302631	-3.679147497128835	groupLEC_10GY - groupLEC_0GY	1031
6429	2530	SRSF4	serine/arginine-rich splicing factor 4	1	-0.25241001192155466	6.094868079228111	-2.3963039824703323	0.02512305823522814	0.4499043286302631	-3.903120463557321	groupLEC_10GY - groupLEC_0GY	1262
60	1812	ACTB	actin, beta	7	-0.22572971949793796	11.151188818477996	-2.3973282899130766	0.025067343892739034	0.4499043286302631	-3.9520944825669813	groupLEC_10GY - groupLEC_0GY	1315
80851	3182	SH3BP5L	SH3-binding domain protein 5-like	1	0.2017223631633689	5.592102196992397	2.3966215975110257	0.02510577024292098	0.4499043286302631	-3.892131970183948	groupLEC_10GY - groupLEC_0GY	1248
5921	4360	RASA1	RAS p21 protein activator (GTPase activating protein) 1	5	0.16690883786504074	6.128997156071597	2.3959964802530007	0.025139806244183726	0.4499043286302631	-3.89831170132776	groupLEC_10GY - groupLEC_0GY	1255
57510	5364	XPO5	exportin 5	6	-0.1483074753473108	5.948168125910304	-2.3964576450348467	0.025114692911266723	0.4499043286302631	-3.889955051081392	groupLEC_10GY - groupLEC_0GY	1246
6717	2095	SRI	sorcin	7	-0.12870567243929898	6.338730592612599	-2.402193994832814	0.024804241310885124	0.4499043286302631	-3.905868103228992	groupLEC_10GY - groupLEC_0GY	1269
285190	7172	RGPD4	RANBP2-like and GRIP domain containing 4	2	0.25293717214356404	2.993604691943606	2.394873600946566	0.025201051026084994	0.4501692448181013	-3.480644565191886	groupLEC_10GY - groupLEC_0GY	859
81624	4989	DIAPH3	diaphanous homolog 3 (Drosophila)	13	-0.62637600916511	4.2349867259913285	-2.3938596171626902	0.025256474600637756	0.4504125104922593	-3.6003798749630977	groupLEC_10GY - groupLEC_0GY	963
143458	2969	LDLRAD3	low density lipoprotein receptor class A domain containing 3	11	-0.2473950124458062	4.2407805225016855	-2.3936606243637706	0.025267364583917908	0.4504125104922593	-3.630505854014	groupLEC_10GY - groupLEC_0GY	991
23067	8195	SETD1B	SET domain containing 1B	12	-0.2580999240844175	5.062306423327016	-2.392060885521615	0.025355068612934236	0.4515051020188654	-3.832424004699273	groupLEC_10GY - groupLEC_0GY	1176
23431	6682	AP4E1	adaptor-related protein complex 4, epsilon 1 subunit	15	0.2795559786274966	4.9618635182877915	2.3914756649840423	0.025387222809261877	0.4516072569451944	-3.817990293147736	groupLEC_10GY - groupLEC_0GY	1162
221150	2919	SKA3	spindle and kinetochore associated complex subunit 3	13	-2.1204886772864837	1.5130822828224861	-2.390736590009156	0.025427884078708506	0.4518603724797525	-3.3689022007191145	groupLEC_10GY - groupLEC_0GY	777
115811	1350	IQCD	IQ motif containing D	12	1.291298555060402	-1.838306076869093	2.3860873513508034	0.02568504882378625	0.45243574227766614	-3.4470702874950376	groupLEC_10GY - groupLEC_0GY	837
4222	2339	MEOX1	mesenchyme homeobox 1	17	0.9853989461555874	-2.9097301714726007	2.385444169446416	0.0257208135404372	0.45243574227766614	-3.490819741568605	groupLEC_10GY - groupLEC_0GY	872
10655	2935	DMRT2	doublesex and mab-3 related transcription factor 2	9	-0.7252738234559045	-3.7571701109805526	-2.3883180706678173	0.025561362585699677	0.45243574227766614	-3.409306952177083	groupLEC_10GY - groupLEC_0GY	802
6550	2777	SLC9A3	solute carrier family 9, subfamily A (NHE3, cation proton antiporter 3), member 3	5	0.46076658631755546	1.2557480519031017	2.3853703370476778	0.025724921994377974	0.45243574227766614	-3.3284219044422523	groupLEC_10GY - groupLEC_0GY	749
126068	4448	ZNF441	zinc finger protein 441	19	0.34039333541315697	2.948259318060446	2.3867422633413544	0.02564867895688605	0.45243574227766614	-3.5424393821414006	groupLEC_10GY - groupLEC_0GY	929
55778	3319	ZNF839	zinc finger protein 839	14	0.30599261749564954	3.3733712492636116	2.3879912642573715	0.025579448555484916	0.45243574227766614	-3.514024164777163	groupLEC_10GY - groupLEC_0GY	903
80315	7769	CPEB4	cytoplasmic polyadenylation element binding protein 4	5	0.293088374594789	5.37142429337351	2.386194089220729	0.025679118004380115	0.45243574227766614	-3.8183960978752123	groupLEC_10GY - groupLEC_0GY	1164
79991	6483	OBFC1	oligonucleotide/oligosaccharide-binding fold containing 1	10	0.2584886750820532	4.301589838637595	2.3866074374381006	0.025656162492127675	0.45243574227766614	-3.6071507235080063	groupLEC_10GY - groupLEC_0GY	971
57610	5305	RANBP10	RAN binding protein 10	16	0.2330849824329997	5.150479567461747	2.389084836977869	0.025518974833828083	0.45243574227766614	-3.7790557953306463	groupLEC_10GY - groupLEC_0GY	1128
5524	3034	PPP2R4	protein phosphatase 2A activator, regulatory subunit 4	9	-0.132563273813175	7.076092993468467	-2.386572219709315	0.025658117589846294	0.45243574227766614	-3.9711542420262513	groupLEC_10GY - groupLEC_0GY	1338
2625	3070	GATA3	GATA binding protein 3	10	1.2751113054333554	-0.9455655677476188	2.3793248347184477	0.026063387896514162	0.45260016868873915	-3.485439605828504	groupLEC_10GY - groupLEC_0GY	867
50840	954	TAS2R14	taste receptor, type 2, member 14	12	-0.8565961802595471	-0.8552010926670504	-2.3802523711074883	0.026011193363058304	0.45260016868873915	-3.389488208382085	groupLEC_10GY - groupLEC_0GY	789
10036	3343	CHAF1A	chromatin assembly factor 1, subunit A (p150)	19	-0.8407582412924848	3.8023276680063005	-2.383639759957261	0.02582139456378341	0.45260016868873915	-3.4904881749624352	groupLEC_10GY - groupLEC_0GY	871
6943	3655	TCF21	transcription factor 21	6	0.6392904260194887	-1.7095292502755632	2.3833479919110814	0.025837692246252854	0.45260016868873915	-3.3858325447790723	groupLEC_10GY - groupLEC_0GY	785
2123	3010	EVI2A	ecotropic viral integration site 2A	17	0.5855650498179328	0.4564649838041459	2.379354829964652	0.0260616984886054	0.45260016868873915	-3.539641072002301	groupLEC_10GY - groupLEC_0GY	928
81493	3493	SYNC	syncoilin, intermediate filament protein	1	0.40772749099894057	3.9919070211642986	2.3838821094543095	0.025807864524287114	0.45260016868873915	-3.7964530696744627	groupLEC_10GY - groupLEC_0GY	1146
92285	6210	ZNF585B	zinc finger protein 585B	19	0.3330851817277698	3.1601816314015507	2.380154567858985	0.026016692423422902	0.45260016868873915	-3.5342998998134605	groupLEC_10GY - groupLEC_0GY	924
113026	3459	PLCD3	phospholipase C, delta 3	17	0.2889881636023244	6.28078612229933	2.3827062746632692	0.025873570876956273	0.45260016868873915	-3.951679590540521	groupLEC_10GY - groupLEC_0GY	1314
4899	3624	NRF1	nuclear respiratory factor 1	7	-0.2325264073697766	3.6787167331954995	-2.3790574221090415	0.026078453709178592	0.45260016868873915	-3.6003952721341608	groupLEC_10GY - groupLEC_0GY	964
285636	5222	C5orf51	chromosome 5 open reading frame 51	5	0.2235178375098421	5.856254727861928	2.380657505563727	0.025988425781902972	0.45260016868873915	-3.931984713221184	groupLEC_10GY - groupLEC_0GY	1290
139322	6468	APOOL	apolipoprotein O-like	X	0.2085976445072184	4.29834746370441	2.3817293455336275	0.025928279484436694	0.45260016868873915	-3.7231076422713953	groupLEC_10GY - groupLEC_0GY	1068
9852	7439	EPM2AIP1	EPM2A (laforin) interacting protein 1	3	-0.20851819572755304	5.272812624409341	-2.3824560876156	0.025887571356456217	0.45260016868873915	-3.8564586108306798	groupLEC_10GY - groupLEC_0GY	1216
26065	3772	LSM14A	LSM14A, SCD6 homolog A (S. cerevisiae)	19	-0.14860114447183737	6.850461430132871	-2.380382797330881	0.026003861718088078	0.45260016868873915	-3.976973359309051	groupLEC_10GY - groupLEC_0GY	1342
51594	7282	NBAS	neuroblastoma amplified sequence	2	0.21294530201823125	6.024546065316111	2.3782236120602684	0.026125481428530214	0.45269809637955055	-3.9486057094177616	groupLEC_10GY - groupLEC_0GY	1312
64397	10460	ZFP106	zinc finger protein 106 homolog (mouse)	15	0.18967094599411904	6.670491976657868	2.3780185542926895	0.026137058855022894	0.45269809637955055	-3.9747565080882414	groupLEC_10GY - groupLEC_0GY	1341
100506967	588	NA	NA	NA	0.756352059154793	-0.1777547087098359	2.3773353922941283	0.026175663843225224	0.4529078678136996	-3.3359745369804013	groupLEC_10GY - groupLEC_0GY	752
55356	4720	SLC22A15	solute carrier family 22, member 15	1	0.5559052937148214	0.9062354407652324	2.3758600884153465	0.026259211452365944	0.45389405437633545	-3.5944082036025105	groupLEC_10GY - groupLEC_0GY	960
345630	1058	FBLL1	fibrillarin-like 1	5	-1.20636550921479	-2.2501928999366596	-2.374900743582321	0.026313671617300242	0.4539174735597857	-3.4739652347967054	groupLEC_10GY - groupLEC_0GY	853
4171	3435	MCM2	minichromosome maintenance complex component 2	3	-0.7900607847095156	4.580738180270942	-2.375213769380762	0.02629589032006298	0.4539174735597857	-3.6524419109435393	groupLEC_10GY - groupLEC_0GY	1007
83956	2794	RACGAP1P	Rac GTPase activating protein 1 pseudogene	12	-1.1299280493124446	0.9024465929989391	-2.3732596496907297	0.026407074602969684	0.4546112188698557	-3.3719856343183117	groupLEC_10GY - groupLEC_0GY	779
339318	2951	ZNF181	zinc finger protein 181	19	0.3356088857590409	2.702340937219239	2.3736997261308295	0.026381997703985353	0.4546112188698557	-3.5165939784932827	groupLEC_10GY - groupLEC_0GY	907
100507431	1450	LOC100507431	uncharacterized LOC100507431	11	0.9407528412911046	-4.009188461072158	2.371739834540149	0.026493847205490504	0.4547312429496588	-3.6403196158440747	groupLEC_10GY - groupLEC_0GY	1001
55835	5173	CENPJ	centromere protein J	13	-0.621320106848867	3.144798294182053	-2.3720405858005384	0.026476655249613294	0.4547312429496588	-3.497628889098588	groupLEC_10GY - groupLEC_0GY	883
9794	5723	MAML1	mastermind-like 1 (Drosophila)	5	-0.1781001603608523	5.721780513284988	-2.3726036958607444	0.02644449359968452	0.4547312429496588	-3.925730040149386	groupLEC_10GY - groupLEC_0GY	1284
7748	2405	ZNF195	zinc finger protein 195	11	0.28447239815861813	4.0152675353897225	2.370187097291618	0.026582770533589935	0.4553431485688576	-3.677117223288166	groupLEC_10GY - groupLEC_0GY	1028
51510	1519	CHMP5	charged multivesicular body protein 5	9	0.15039371051677186	6.408512460164285	2.370316783975597	0.026575333035337788	0.4553431485688576	-3.97960963670229	groupLEC_10GY - groupLEC_0GY	1344
6839	2730	SUV39H1	suppressor of variegation 3-9 homolog 1 (Drosophila)	X	-0.6343342525696143	2.687430756121485	-2.369456135008191	0.026624726885635913	0.4556053114213673	-3.3892804560641734	groupLEC_10GY - groupLEC_0GY	788
100506286	2478	LOC100506286	uncharacterized LOC100506286	2	0.9920902992657776	-1.7882491637185591	2.367585969478971	0.02673234978715684	0.4569895196114461	-3.495840637839575	groupLEC_10GY - groupLEC_0GY	881
8732	4463	RNGTT	RNA guanylyltransferase and 5'-phosphatase	6	0.19438211790583448	4.524447932068848	2.366930294309666	0.026770176803144485	0.4571789934562987	-3.7753320138428226	groupLEC_10GY - groupLEC_0GY	1124
5093	1751	PCBP1	poly(rC) binding protein 1	2	-0.14759792888008239	8.009489351692803	-2.3660888272144884	0.026818794653397624	0.4575521902193936	-4.0252206828248145	groupLEC_10GY - groupLEC_0GY	1397
1062	8612	CENPE	centromere protein E, 312kDa	4	-1.3004531851183159	3.1441491452372965	-2.3590910676936363	0.027226266121201055	0.4587754096919944	-3.408862155299562	groupLEC_10GY - groupLEC_0GY	801
100131138	361	LOC100131138	uncharacterized LOC100131138	12	1.295362271584759	-3.9641101243080716	2.358385689334459	0.027267653886398388	0.4587754096919944	-3.6526174352872642	groupLEC_10GY - groupLEC_0GY	1008
55771	6473	PRR11	proline rich 11	17	-1.0743321255506864	4.112060839647783	-2.3574969768037897	0.02731988108022523	0.4587754096919944	-3.430763277748895	groupLEC_10GY - groupLEC_0GY	818
196446	3112	MYRFL	myelin regulatory factor-like	12	0.9992859213552929	-4.028465477941741	2.362501779575099	0.02702695807762846	0.4587754096919944	-3.6463594512975437	groupLEC_10GY - groupLEC_0GY	1005
729533	1867	FAM72A	family with sequence similarity 72, member A	1	-0.991989213341844	-1.5293979569527922	-2.361849394149742	0.027064976683875468	0.4587754096919944	-3.5209745212784735	groupLEC_10GY - groupLEC_0GY	911
29127	3459	RACGAP1	Rac GTPase activating protein 1	12	-0.9212233841919142	4.397056683790619	-2.358981728775579	0.027232677747909308	0.4587754096919944	-3.6256870437594064	groupLEC_10GY - groupLEC_0GY	986
100506985	2016	LOC100506985	uncharacterized LOC100506985	1	0.4960235401865798	1.2908104947480157	2.36061731797878	0.027136911753349174	0.4587754096919944	-3.3844839501462127	groupLEC_10GY - groupLEC_0GY	784
3732	1715	CD82	CD82 molecule	11	0.41029411978478136	4.827282980405532	2.3606621216426737	0.027134292801796554	0.4587754096919944	-3.4803164772541453	groupLEC_10GY - groupLEC_0GY	858
1318	1774	SLC31A2	solute carrier family 31 (copper transporters), member 2	9	0.39523066239094184	5.06527618252886	2.3591132978769354	0.027224962714620216	0.4587754096919944	-3.9129759608331955	groupLEC_10GY - groupLEC_0GY	1276
11019	1730	LIAS	lipoic acid synthetase	4	0.3618268710297714	2.435425152221297	2.3577446954123453	0.027305314098038547	0.4587754096919944	-3.44252522455332	groupLEC_10GY - groupLEC_0GY	831
57325	3848	CSRP2BP	CSRP2 binding protein	20	0.25977163289917726	3.69655250413735	2.3626706481453175	0.027017125051302764	0.4587754096919944	-3.688478254790363	groupLEC_10GY - groupLEC_0GY	1038
26160	5360	IFT172	intraflagellar transport 172 homolog (Chlamydomonas)	2	0.23730403621051765	3.6895579635289635	2.358711439462455	0.027248533455092296	0.4587754096919944	-3.693621054097426	groupLEC_10GY - groupLEC_0GY	1041
11059	4108	WWP1	WW domain containing E3 ubiquitin protein ligase 1	8	0.22142095439131992	5.470943096543237	2.3640696942316914	0.02693578668579325	0.4587754096919944	-3.9034201068001217	groupLEC_10GY - groupLEC_0GY	1263
257397	6787	TAB3	TGF-beta activated kinase 1/MAP3K7 binding protein 3	X	0.16241810699450365	5.144431871206374	2.361337009963674	0.027094871026395878	0.4587754096919944	-3.873677209042786	groupLEC_10GY - groupLEC_0GY	1228
10768	4022	AHCYL1	adenosylhomocysteinase-like 1	1	-0.1511153632411837	7.201708436042546	-2.363173426727224	0.026987868307195604	0.4587754096919944	-4.018917888910556	groupLEC_10GY - groupLEC_0GY	1388
83871	1916	RAB34	RAB34, member RAS oncogene family	17	-0.14959848658381247	5.771074769699426	-2.3583871198198754	0.027267569894771623	0.4587754096919944	-3.9552620970607673	groupLEC_10GY - groupLEC_0GY	1324
3151	1969	HMGN2	high mobility group nucleosomal binding domain 2	1	-0.3976350444511061	4.678315043348198	-2.356136267937513	0.0274000244819219	0.4593117199263924	-3.7965011857909325	groupLEC_10GY - groupLEC_0GY	1147
374500	3493	THSD1P1	thrombospondin, type I, domain containing 1 pseudogene 1	13	0.35565350495745074	3.2623310737140394	2.3560425118211614	0.027405554508623586	0.4593117199263924	-3.603888212243876	groupLEC_10GY - groupLEC_0GY	969
11065	1601	UBE2C	ubiquitin-conjugating enzyme E2C	20	-1.9236463212251238	2.461752871595939	-2.3548449660783497	0.027476279802667855	0.4595958935681086	-3.3777860143646414	groupLEC_10GY - groupLEC_0GY	780
56986	2750	DTWD1	DTW domain containing 1	15	0.2647832786359796	4.1404847186770235	2.3548681925646155	0.027474906486080412	0.4595958935681086	-3.7762769358079966	groupLEC_10GY - groupLEC_0GY	1126
100507197	538	NA	NA	NA	0.9259796432972595	-0.7123194574407682	2.3542410895584194	0.027512007476744017	0.45974366355321505	-3.4103716007343934	groupLEC_10GY - groupLEC_0GY	803
8446	1639	DUSP11	dual specificity phosphatase 11 (RNA/RNP complex 1-interacting)	2	0.21988688733186113	5.2453983657290015	2.3528075906059756	0.027596989929982073	0.46071342075492533	-3.9001295657347588	groupLEC_10GY - groupLEC_0GY	1259
100294145	3690	LOC100294145	uncharacterized LOC100294145	6	0.31129035978668984	4.026115086322673	2.3522881596845977	0.027627842991253256	0.46077851310777995	-3.7843794098409913	groupLEC_10GY - groupLEC_0GY	1137
3588	1935	IL10RB	interleukin 10 receptor, beta	21	0.19886587031085234	5.104019116597803	2.351286543718031	0.02768742632714846	0.46132217647427187	-3.8868928021046627	groupLEC_10GY - groupLEC_0GY	1244
10615	3808	SPAG5	sperm associated antigen 5	17	-1.4596516189717437	3.5056329612794705	-2.3495250531512193	0.027792499064798106	0.4621404977334302	-3.4338414437921587	groupLEC_10GY - groupLEC_0GY	820
126353	2851	C19orf21	chromosome 19 open reading frame 21	19	0.7535576513422558	-1.1504128371538829	2.3493101065111635	0.027805345667515965	0.4621404977334302	-3.423629681614	groupLEC_10GY - groupLEC_0GY	811
28959	1674	TMEM176B	transmembrane protein 176B	7	-0.42348108349112934	-1.7706283953011073	-2.348896069669971	0.0278301065705766	0.4621404977334302	-3.466159791661128	groupLEC_10GY - groupLEC_0GY	848
9100	3379	USP10	ubiquitin specific peptidase 10	16	-0.14684044774873595	5.654341765000283	-2.348652629675308	0.027844674622137064	0.4621404977334302	-3.9288255807878896	groupLEC_10GY - groupLEC_0GY	1286
90381	6670	TICRR	TOPBP1-interacting checkpoint and replication regulator	15	-1.0696164611356687	2.230150600533461	-2.3481125185790175	0.027877021231307336	0.46222859160931035	-3.4120099463522	groupLEC_10GY - groupLEC_0GY	804
83461	1170	CDCA3	cell division cycle associated 3	12	-1.701738490661715	1.3361626598666563	-2.3352937778695404	0.028654925357928254	0.46263922074753666	-3.420313760556227	groupLEC_10GY - groupLEC_0GY	810
11339	1236	OIP5	Opa interacting protein 5	15	-1.210121964111611	0.7510958712484365	-2.3397522531510386	0.028382130595343356	0.46263922074753666	-3.4349202105291265	groupLEC_10GY - groupLEC_0GY	823
57549	4044	IGSF9	immunoglobulin superfamily, member 9	1	-1.208085397903444	-3.070667364506904	-2.3434715603331253	0.028156388934751784	0.46263922074753666	-3.6023939643913	groupLEC_10GY - groupLEC_0GY	966
100506574	228	SNRPGP9	small nuclear ribonucleoprotein polypeptide G pseudogene 9	2	1.0381692068572173	-1.2602374350745098	2.343215729542255	0.028171863495658124	0.46263922074753666	-3.491980823116531	groupLEC_10GY - groupLEC_0GY	874
55799	3675	CACNA2D3	calcium channel, voltage-dependent, alpha 2/delta subunit 3	3	0.9866033034991766	-3.0278237867902655	2.3350370332018806	0.028670707503066852	0.46263922074753666	-3.504654538073611	groupLEC_10GY - groupLEC_0GY	889
147699	1718	PPM1N	protein phosphatase, Mg2+/Mn2+ dependent, 1N (putative)	19	0.9654951473428992	-1.192672406685904	2.3416565082981413	0.028266345876089467	0.46263922074753666	-3.4940848402020936	groupLEC_10GY - groupLEC_0GY	879
93429	1635	DKFZp434J0226	uncharacterized LOC93429	19	0.8165538806590362	-3.965486312232885	2.338483767597829	0.02845950002387184	0.46263922074753666	-3.678392149021361	groupLEC_10GY - groupLEC_0GY	1030
9586	8821	CREB5	cAMP responsive element binding protein 5	7	-0.567827774838578	3.5699166563424707	-2.335949646627664	0.02861464517374182	0.46263922074753666	-3.653663013452449	groupLEC_10GY - groupLEC_0GY	1010
389114	5885	ZNF662	zinc finger protein 662	3	0.5393317962745887	1.2099797431688661	2.3347784846014807	0.02868660859856033	0.46263922074753666	-3.463330645810498	groupLEC_10GY - groupLEC_0GY	845
100507260	1024	NA	NA	NA	0.52378211578135625	0.3599201328737673	2.3370961395632435	0.02854435812000648	0.46263922074753666	-3.401861682960708	groupLEC_10GY - groupLEC_0GY	796
3720	5756	JARID2	jumonji, AT rich interactive domain 2	6	-0.3475538624316128	5.094201800818177	-2.346519283041486	0.027972639465024707	0.46263922074753666	-3.895906689954064	groupLEC_10GY - groupLEC_0GY	1251
84727	1288	SPSB2	splA/ryanodine receptor domain and SOCS box containing 2	12	0.34190255242155354	2.2009789369221266	2.338768908740028	0.028442091401884025	0.46263922074753666	-3.4923735999157253	groupLEC_10GY - groupLEC_0GY	876
6482	6971	ST3GAL1	ST3 beta-galactoside alpha-2,3-sialyltransferase 1	8	-0.3261054473808107	6.5085897204227	-2.3349316991263898	0.0286771847171497	0.46263922074753666	-4.047343484388438	groupLEC_10GY - groupLEC_0GY	1432
7913	2871	DEK	DEK oncogene	6	-0.3060676407018903	6.866079110060045	-2.3380461388203218	0.028486237450346303	0.46263922074753666	-4.0600837444364215	groupLEC_10GY - groupLEC_0GY	1443
80167	2200	C4orf29	chromosome 4 open reading frame 29	4	0.3054136327247008	2.517832423003828	2.3353806789501044	0.028649585337980222	0.46263922074753666	-3.509118233745228	groupLEC_10GY - groupLEC_0GY	896
84138	1629	SLC7A6OS	solute carrier family 7, member 6 opposite strand	16	0.2980416781116091	2.792729656979648	2.3402191739035274	0.028353700108148146	0.46263922074753666	-3.513765982246049	groupLEC_10GY - groupLEC_0GY	901
57597	10171	BAHCC1	BAH domain and coiled-coil containing 1	17	-0.2957793013948571	4.163020299682061	-2.3358044824915045	0.028623555948772587	0.46263922074753666	-3.8432636272519276	groupLEC_10GY - groupLEC_0GY	1193
284611	5340	FAM102B	family with sequence similarity 102, member B	1	-0.2894147954536974	3.1647248597495192	-2.3451586030049043	0.028054539320450215	0.46263922074753666	-3.765553366589977	groupLEC_10GY - groupLEC_0GY	1115
6576	1735	SLC25A1	solute carrier family 25 (mitochondrial carrier; citrate transporter), member 1	22	-0.22985113067259988	6.557754518943202	-2.338903830878459	0.028433857456195047	0.46263922074753666	-4.035172783652403	groupLEC_10GY - groupLEC_0GY	1413
23560	2517	GTPBP4	GTP binding protein 4	10	-0.2215764395868387	6.326782709541823	-2.338292248899698	0.028471198239311567	0.46263922074753666	-4.026615725903211	groupLEC_10GY - groupLEC_0GY	1398
246243	1648	RNASEH1	ribonuclease H1	2	-0.2168716031877338	4.526591172360647	-2.33885788961862	0.028436660885508117	0.46263922074753666	-3.8396519654223478	groupLEC_10GY - groupLEC_0GY	1190
10818	6925	FRS2	fibroblast growth factor receptor substrate 2	12	0.19297515341585925	5.172566426919103	2.3420809624091126	0.028240596919434657	0.46263922074753666	-3.9528809578631865	groupLEC_10GY - groupLEC_0GY	1318
10869	4401	USP19	ubiquitin specific peptidase 19	3	0.1872721277345084	5.409307720857454	2.3364031125688185	0.02858682595762866	0.46263922074753666	-3.970319183731735	groupLEC_10GY - groupLEC_0GY	1337
3021	2705	H3F3B	H3 histone, family 3B (H3.3B)	17	-0.17953125254637747	7.825523284920214	-2.345678663505286	0.028023210704819383	0.46263922074753666	-4.061878753582953	groupLEC_10GY - groupLEC_0GY	1445
55958	4412	KLHL9	kelch-like family member 9	9	-0.17801216614678594	6.009916545374584	-2.344765728692866	0.02807822752923055	0.46263922074753666	-4.011526826373775	groupLEC_10GY - groupLEC_0GY	1377
51447	3658	IP6K2	inositol hexakisphosphate kinase 2	3	0.16631129649381915	5.6182097164249605	2.3397092946111204	0.028384747626183534	0.46263922074753666	-3.9478907641460013	groupLEC_10GY - groupLEC_0GY	1310
2107	3689	ETF1	eukaryotic translation termination factor 1	5	-0.1486469588073014	7.597049362105304	-2.337862542434217	0.028497461345401324	0.46263922074753666	-4.073869518855629	groupLEC_10GY - groupLEC_0GY	1464
4893	4461	NRAS	neuroblastoma RAS viral (v-ras) oncogene homolog	1	-0.13971551119368453	6.8737632748183355	-2.338528999279841	0.0284567378571788	0.46263922074753666	-4.047858247793317	groupLEC_10GY - groupLEC_0GY	1433
9652	5704	TTC37	tetratricopeptide repeat domain 37	5	0.13539441550268272	7.183526637889921	2.3375377424262576	0.028517327461551886	0.46263922074753666	-4.070174858938131	groupLEC_10GY - groupLEC_0GY	1458
24137	4501	KIF4A	kinesin family member 4A	X	-1.84574899189663	2.311700344516783	-2.3311576520012123	0.02891014682064249	0.46284344210137035	-3.4125651508812207	groupLEC_10GY - groupLEC_0GY	805
580	2607	BARD1	BRCA1 associated RING domain 1	2	-1.0657427162895647	1.4074113084247495	-2.3322769978303013	0.028840872005864892	0.46284344210137035	-3.406034626948135	groupLEC_10GY - groupLEC_0GY	800
10224	2664	ZNF443	zinc finger protein 443	19	-0.5833874493310869	0.36473375074887415	-2.3334088577224956	0.028770977632156396	0.46284344210137035	-3.4162011292321663	groupLEC_10GY - groupLEC_0GY	806
8502	4591	PKP4	plakophilin 4	2	-0.29106076641386647	5.739518851184789	-2.3335519790398767	0.028762150714110844	0.46284344210137035	-4.014965950396885	groupLEC_10GY - groupLEC_0GY	1382
23277	5224	CLUH	clustered mitochondria (cluA/CLU1) homolog	17	-0.2738532137719396	6.206425105431881	-2.3332048337762474	0.028783564979932626	0.46284344210137035	-4.011917713493144	groupLEC_10GY - groupLEC_0GY	1378
80222	2380	TARS2	threonyl-tRNA synthetase 2, mitochondrial (putative)	1	0.26830525824525386	4.044073860041522	2.331574518541674	0.028884329685534234	0.46284344210137035	-3.7316075881776176	groupLEC_10GY - groupLEC_0GY	1085
391356	572	PTRHD1	peptidyl-tRNA hydrolase domain containing 1	2	-0.1963927476089249	3.9259590637798034	-2.33233048870401	0.028837565343949413	0.46284344210137035	-3.7305773268341262	groupLEC_10GY - groupLEC_0GY	1082
55907	1741	CMAS	cytidine monophosphate N-acetylneuraminic acid synthetase	12	0.13884060564686518	5.533970795940529	2.331065288089508	0.028915869913089413	0.46284344210137035	-3.966047592442846	groupLEC_10GY - groupLEC_0GY	1334
1657	11173	DMXL1	Dmx-like 1	5	0.18071712630084935	5.624094651282735	2.3304685757937507	0.028952868715602924	0.46300214283744806	-4.002429836504585	groupLEC_10GY - groupLEC_0GY	1372
202020	2547	TAPT1-AS1	TAPT1 antisense RNA 1 (head to head)	4	0.37513890807709194	2.5648702259357927	2.3285899988295573	0.029069632597209922	0.46313641122954674	-3.4926489924227786	groupLEC_10GY - groupLEC_0GY	877
3930	3904	LBR	lamin B receptor	1	-0.3742701980790635	6.032857650561518	-2.3296436276469317	0.029004090685512803	0.46313641122954674	-3.962145523408026	groupLEC_10GY - groupLEC_0GY	1329
27351	745	DESI1	desumoylating isopeptidase 1	22	0.2105025316579443	4.762895579713106	2.3286268916975152	0.02906733535020519	0.46313641122954674	-3.8553463439701834	groupLEC_10GY - groupLEC_0GY	1213
200014	5639	CC2D1B	coiled-coil and C2 domain containing 1B	1	0.19375817186952382	5.58836915833884	2.3294527986021505	0.029015951312313132	0.46313641122954674	-3.994086931906921	groupLEC_10GY - groupLEC_0GY	1362
55635	5333	DEPDC1	DEP domain containing 1	1	-2.186297441061832	1.6603649953274109	-2.3259281582336278	0.029235820388383453	0.4631940218159547	-3.469774722830423	groupLEC_10GY - groupLEC_0GY	850
89884	1870	LHX4	LIM homeobox 4	1	0.6467391572471968	-0.23376523078528338	2.326085363232112	0.029225981383286536	0.4631940218159547	-3.434686969962943	groupLEC_10GY - groupLEC_0GY	822
70	3693	ACTC1	actin, alpha, cardiac muscle 1	15	-0.5404173731815511	2.6367324919552844	-2.3274711018542558	0.02913938330190334	0.4631940218159547	-3.7427507302770375	groupLEC_10GY - groupLEC_0GY	1090
388963	2229	C2orf81	chromosome 2 open reading frame 81	2	0.44587142282661163	0.5048986563425871	2.326125036344413	0.029223498838156198	0.4631940218159547	-3.4173624762929515	groupLEC_10GY - groupLEC_0GY	808
9881	10484	TRANK1	tetratricopeptide repeat and ankyrin repeat containing 1	3	0.34990779711246045	5.164348993345045	2.326431792478227	0.02920431010019747	0.4631940218159547	-3.997100528170908	groupLEC_10GY - groupLEC_0GY	1364
285367	1227	RPUSD3	RNA pseudouridylate synthase domain containing 3	3	0.3055392092757132	3.871107348815614	2.32710752606884	0.02916208120868615	0.4631940218159547	-3.716120971504228	groupLEC_10GY - groupLEC_0GY	1062
10307	2158	APBB3	amyloid beta (A4) precursor protein-binding, family B, member 3	5	0.3365797679942313	2.958117610967837	2.3253791933461394	0.02927020234005886	0.46330936018824653	-3.654083440123129	groupLEC_10GY - groupLEC_0GY	1011
79658	3056	ARHGAP10	Rho GTPase activating protein 10	4	0.24100733411661235	4.9103283952477375	2.3245608397652044	0.02932152508830177	0.46334054994072404	-3.9364633596854084	groupLEC_10GY - groupLEC_0GY	1297
54935	685	DUSP23	dual specificity phosphatase 23	1	-0.20771466497347646	3.1700440174461852	-2.324483486722519	0.029326380522717955	0.46334054994072404	-3.710284706493465	groupLEC_10GY - groupLEC_0GY	1055
113130	2576	CDCA5	cell division cycle associated 5	11	-1.4334915402475092	3.2904630675485564	-2.322706889752124	0.0294381002686309	0.4641643155903548	-3.461599518092508	groupLEC_10GY - groupLEC_0GY	844
50651	2401	SLC45A1	solute carrier family 45, member 1	1	0.776711032565115	0.5129862575059649	2.3215096450697703	0.029513607902223828	0.4641643155903548	-3.423644992028332	groupLEC_10GY - groupLEC_0GY	812
5320	1032	PLA2G2A	phospholipase A2, group IIA (platelets, synovial fluid)	1	-0.6761612300790805	-3.464188722313004	-2.3219040688748316	0.02948871285550823	0.4641643155903548	-3.428916119907041	groupLEC_10GY - groupLEC_0GY	816
30845	3906	EHD3	EH-domain containing 3	2	0.29086518130219075	3.4014672789059532	2.321612386428082	0.029507121268817597	0.4641643155903548	-3.7343658290503154	groupLEC_10GY - groupLEC_0GY	1087
80790	4503	CMIP	c-Maf inducing protein	16	-0.17771810463141513	5.842348519575147	-2.3214990060857197	0.029514279675151547	0.4641643155903548	-4.024390194086214	groupLEC_10GY - groupLEC_0GY	1396
100505501	1686	LOC100505501	uncharacterized LOC100505501	8	1.3924321875021752	-2.1559607855512697	2.318343513515198	0.029714145381318505	0.46447602518254244	-3.521584224096565	groupLEC_10GY - groupLEC_0GY	912
92558	3081	CCDC64	coiled-coil domain containing 64	12	1.123870292478645	-2.290191861661416	2.318767431512743	0.02968722290076548	0.46447602518254244	-3.5992680896824973	groupLEC_10GY - groupLEC_0GY	961
285382	5901	C3orf70	chromosome 3 open reading frame 70	3	-0.40335052996625165	0.5632165407300769	-2.319680862278915	0.029629288074705055	0.46447602518254244	-3.4718811727452885	groupLEC_10GY - groupLEC_0GY	852
29901	1567	SAC3D1	SAC3 domain containing 1	11	0.37582885500967755	3.3819713016934823	2.3195492002867053	0.02963763240856839	0.46447602518254244	-3.6810381903807796	groupLEC_10GY - groupLEC_0GY	1032
54823	3945	SWT1	SWT1 RNA endoribonuclease homolog (S. cerevisiae)	1	0.36176551796917034	2.794959323306165	2.3181838376397157	0.029724291988868175	0.46447602518254244	-3.587230817705411	groupLEC_10GY - groupLEC_0GY	953
8727	2445	CTNNAL1	catenin (cadherin-associated protein), alpha-like 1	9	-0.3270939847119658	6.1580189270310495	-2.320439576584781	0.02958124503134374	0.46447602518254244	-4.03990762632988	groupLEC_10GY - groupLEC_0GY	1419
7156	4116	TOP3A	topoisomerase (DNA) III alpha	17	-0.2034295315573802	4.481241858888405	-2.318906451857724	0.029678398768861303	0.46447602518254244	-3.873259536609323	groupLEC_10GY - groupLEC_0GY	1227
51514	4412	DTL	denticleless E3 ubiquitin protein ligase homolog (Drosophila)	1	-2.063568382465998	2.62523484382889	-2.3106951558517754	0.03020374192867176	0.4654375531040283	-3.439072354951103	groupLEC_10GY - groupLEC_0GY	827
285643	4426	KIF4B	kinesin family member 4B	5	-1.6247471440935013	0.6250337261105506	-2.3159019492882464	0.029869641997190895	0.4654375531040283	-3.5008489299428533	groupLEC_10GY - groupLEC_0GY	885
10744	576	PTTG2	pituitary tumor-transforming 2	4	-1.233878848271158	-0.005512940568783449	-2.3135459102078526	0.030020398315854586	0.4654375531040283	-3.537100588038649	groupLEC_10GY - groupLEC_0GY	926
6941	3306	TCF19	transcription factor 19	6	-1.2210700552764027	3.6289338974422587	-2.30720881560444	0.03042935646020483	0.4654375531040283	-3.593349112691277	groupLEC_10GY - groupLEC_0GY	959
79861	1798	TUBAL3	tubulin, alpha-like 3	10	1.1772403591731244	-3.7981335694523	2.3097103159080365	0.03026731896649492	0.4654375531040283	-3.6933243647229426	groupLEC_10GY - groupLEC_0GY	1039
10460	2781	TACC3	transforming, acidic coiled-coil containing protein 3	4	-1.048203961335299	4.096573443998621	-2.3114198691828984	0.030157035692423447	0.4654375531040283	-3.6108878849409765	groupLEC_10GY - groupLEC_0GY	976
9050	3024	PSTPIP2	proline-serine-threonine phosphatase interacting protein 2	18	0.9629708842396085	3.5328246964710823	2.308959884640668	0.030315845835246383	0.4654375531040283	-3.7154639149722133	groupLEC_10GY - groupLEC_0GY	1061
29028	5565	ATAD2	ATPase family, AAA domain containing 2	8	-0.7957742818233751	4.850267914682361	-2.3118929290937817	0.03012658368003997	0.4654375531040283	-3.788884787413223	groupLEC_10GY - groupLEC_0GY	1142
7462	2191	LAT2	linker for activation of T cells family, member 2	7	0.7570443037790378	-0.39615237556517907	2.313636432723631	0.030014593180978797	0.4654375531040283	-3.483982106548071	groupLEC_10GY - groupLEC_0GY	865
7133	3675	TNFRSF1B	tumor necrosis factor receptor superfamily, member 1B	1	-0.7409052573411907	3.6459323333657827	-2.3138881695631173	0.029998454909627967	0.4654375531040283	-3.721894532805348	groupLEC_10GY - groupLEC_0GY	1067
8499	4052	PPFIA2	protein tyrosine phosphatase, receptor type, f polypeptide (PTPRF), interacting protein (liprin), alpha 2	12	-0.7400368899348857	-3.557117267134888	-2.3115251302939317	0.03015025734196125	0.4654375531040283	-3.6231911142520143	groupLEC_10GY - groupLEC_0GY	985
56981	2229	PRDM11	PR domain containing 11	11	-0.5342748985977592	0.17855417285408454	-2.3141189286853296	0.029983668455593707	0.4654375531040283	-3.4398601447469366	groupLEC_10GY - groupLEC_0GY	830
100506922	1399	LOC100506922	uncharacterized LOC100506922	2	0.4953727402631416	0.5597025442507639	2.307884325562157	0.030385521435904467	0.4654375531040283	-3.446759113767106	groupLEC_10GY - groupLEC_0GY	836
26005	6282	C2CD3	C2 calcium-dependent domain containing 3	11	0.29674239179355677	4.047147571864716	2.307372877332839	0.030418704886930395	0.4654375531040283	-3.8659213708452658	groupLEC_10GY - groupLEC_0GY	1220
2222	2106	FDFT1	farnesyl-diphosphate farnesyltransferase 1	8	-0.2765104375112939	8.195787199423972	-2.3070562914649826	0.03043926202809615	0.4654375531040283	-4.1351661787575065	groupLEC_10GY - groupLEC_0GY	1552
100422885	85	MIR1244-2	microRNA 1244-2	5	-0.2658286056156953	5.264623506548012	-2.3089913228641517	0.030313811443801287	0.4654375531040283	-3.963715478553018	groupLEC_10GY - groupLEC_0GY	1331
55596	2864	ZCCHC8	zinc finger, CCHC domain containing 8	12	0.23946272630078713	4.4226360952689054	2.307509369057005	0.030409845875257628	0.4654375531040283	-3.883732234472085	groupLEC_10GY - groupLEC_0GY	1236
91012	1943	CERS5	ceramide synthase 5	12	0.233582141840591	5.60150997335266	2.3152131503300515	0.029913644394214838	0.4654375531040283	-4.044123185411186	groupLEC_10GY - groupLEC_0GY	1429
10159	2037	ATP6AP2	ATPase, H+ transporting, lysosomal accessory protein 2	X	0.19457948474777353	7.9020459573366715	2.310958077063091	0.0301867895618218	0.4654375531040283	-4.130820767555424	groupLEC_10GY - groupLEC_0GY	1550
57599	3692	WDR48	WD repeat domain 48	3	0.1905469297873177	5.481560430356441	2.31336999807812	0.03003168235854782	0.4654375531040283	-4.023250373038977	groupLEC_10GY - groupLEC_0GY	1394
79726	3663	WDR59	WD repeat domain 59	16	0.1835131838079329	5.013374443850983	2.3095917847039478	0.0302749790895768	0.4654375531040283	-3.9413439547734344	groupLEC_10GY - groupLEC_0GY	1303
9973	1032	CCS	copper chaperone for superoxide dismutase	11	0.16604242633658117	4.256883941671265	2.3100528752556935	0.0302451909178503	0.4654375531040283	-3.8598313405139306	groupLEC_10GY - groupLEC_0GY	1217
84342	2495	COG8	component of oligomeric golgi complex 8	16	0.1570445235905602	4.1823515795531385	2.314727778548306	0.029944686960216654	0.4654375531040283	-3.8380426837153623	groupLEC_10GY - groupLEC_0GY	1189
1973	1844	EIF4A1	eukaryotic translation initiation factor 4A1	17	-0.14121131953210941	9.054861357015131	-2.311711533174094	0.030138257243767137	0.4654375531040283	-4.1308020682528594	groupLEC_10GY - groupLEC_0GY	1549
9351	2175	SLC9A3R2	solute carrier family 9, subfamily A (NHE3, cation proton antiporter 3), member 3 regulator 2	16	-0.32225083821561284	5.289302881847101	-2.3058899759775624	0.030515105185491144	0.46590176150573653	-3.831998415270751	groupLEC_10GY - groupLEC_0GY	1175
178	8217	AGL	amylo-alpha-1, 6-glucosidase, 4-alpha-glucanotransferase	1	0.22871875984054668	4.979799888666369	2.3057513956507782	0.030524128276479958	0.46590176150573653	-3.9921155994255066	groupLEC_10GY - groupLEC_0GY	1359
27124	2235	INPP5J	inositol polyphosphate-5-phosphatase J	22	1.0917967449735553	-1.7134921741781421	2.30382671540348	0.03064969874071584	0.46679661625554786	-3.5745823419821714	groupLEC_10GY - groupLEC_0GY	943
134266	4105	GRPEL2	GrpE-like 2, mitochondrial (E. coli)	5	0.5955403819336622	5.096270615149393	2.3040298948338225	0.0306364205697745	0.46679661625554786	-3.9491900768210653	groupLEC_10GY - groupLEC_0GY	1313
27097	6123	TAF5L	TAF5-like RNA polymerase II, p300/CBP-associated factor (PCAF)-associated factor, 65kDa	1	-0.21057759101039863	4.982648139157739	-2.303597665946167	0.030664673884467985	0.46679661625554786	-3.929942278607045	groupLEC_10GY - groupLEC_0GY	1288
100506438	552	NA	NA	NA	-1.2994348303525751	-0.9818020230223895	-2.2980637249446247	0.031028521797038657	0.46693008813413367	-3.5288954938971524	groupLEC_10GY - groupLEC_0GY	918
1588	4514	CYP19A1	cytochrome P450, family 19, subfamily A, polypeptide 1	15	-1.2565737328424902	-1.4417016602678687	-2.29995487946779	0.030903739417138344	0.46693008813413367	-3.4563719358909837	groupLEC_10GY - groupLEC_0GY	841
282890	2698	ZNF311	zinc finger protein 311	6	0.6771738230469849	-0.19153658875073332	2.2982162969562876	0.031018437704533115	0.46693008813413367	-3.4578910868098607	groupLEC_10GY - groupLEC_0GY	843
2040	3074	STOM	stomatin	9	0.4945052804040575	8.830113015018245	2.3008857269627074	0.030842488901317047	0.46693008813413367	-4.150816043840414	groupLEC_10GY - groupLEC_0GY	1576
26872	1313	STEAP1	six transmembrane epithelial antigen of the prostate 1	7	-0.45624291386188487	3.288693093087527	-2.2994142604137187	0.030939363658579442	0.46693008813413367	-3.663356215726364	groupLEC_10GY - groupLEC_0GY	1019
2081	4005	ERN1	endoplasmic reticulum to nucleus signaling 1	17	0.4317822969350802	3.622282387850898	2.3015346823427687	0.030799852855709242	0.46693008813413367	-3.717493711504787	groupLEC_10GY - groupLEC_0GY	1064
2194	8458	FASN	fatty acid synthase	17	-0.4025924034832453	8.869270435483196	-2.3006752957201284	0.03085632572096092	0.46693008813413367	-4.1513449484082425	groupLEC_10GY - groupLEC_0GY	1577
84823	4635	LMNB2	lamin B2	19	-0.34600794165698634	6.769518391695073	-2.2990280190760224	0.030964838145052295	0.46693008813413367	-4.100108962803704	groupLEC_10GY - groupLEC_0GY	1505
6599	5757	SMARCC1	SWI/SNF related, matrix associated, actin dependent regulator of chromatin, subfamily c, member 1	3	-0.26291865782765367	6.721312551892367	-2.29881388282049	0.030978969735637067	0.46693008813413367	-4.1231944044348445	groupLEC_10GY - groupLEC_0GY	1536
6749	2819	SSRP1	structure specific recognition protein 1	11	-0.24764090315198484	7.0291824404429635	-2.2992739828349955	0.03094861342587423	0.46693008813413367	-4.128684561252365	groupLEC_10GY - groupLEC_0GY	1545
60491	1740	NIF3L1	NIF3 NGG1 interacting factor 3-like 1 (S. cerevisiae)	2	-0.2346488143317469	3.6097167746329863	-2.3024903891470276	0.03073716159500524	0.46693008813413367	-3.7699752797607693	groupLEC_10GY - groupLEC_0GY	1119
7586	5494	ZKSCAN1	zinc finger with KRAB and SCAN domains 1	7	0.2039009117996189	5.769133301956163	2.302048955983819	0.030766103648787846	0.46693008813413367	-4.065559227847076	groupLEC_10GY - groupLEC_0GY	1452
23081	6678	KDM4C	lysine (K)-specific demethylase 4C	9	0.20129588802643106	4.3379499097838625	2.2982937979213833	0.031013316505173652	0.46693008813413367	-3.8945778630333607	groupLEC_10GY - groupLEC_0GY	1250
6047	3674	RNF4	ring finger protein 4	4	-0.1700648343074418	6.203281302142291	-2.297150990062938	0.031088910747740207	0.4674273783928046	-4.106227672672205	groupLEC_10GY - groupLEC_0GY	1514
11130	1851	ZWINT	ZW10 interactor, kinetochore protein	10	-1.0970059377689307	3.9003367732122345	-2.2942283425427634	0.03128300484508438	0.4674999825616809	-3.593041612078259	groupLEC_10GY - groupLEC_0GY	957
64105	1731	CENPK	centromere protein K	5	-1.0378170439994872	2.327570270685735	-2.293907820332881	0.03130435814058183	0.4674999825616809	-3.4656620406460172	groupLEC_10GY - groupLEC_0GY	847
79140	877	CCDC28B	coiled-coil domain containing 28B	1	-0.42679552801943177	2.4175148278334757	-2.2955615967361793	0.031194325882123206	0.4674999825616809	-3.5235040477639887	groupLEC_10GY - groupLEC_0GY	913
9766	5393	KIAA0247	KIAA0247	14	0.404465250017215	5.924867272328971	2.2946469741925926	0.0312551355269544	0.4674999825616809	-4.090164074769083	groupLEC_10GY - groupLEC_0GY	1490
54532	6595	USP53	ubiquitin specific peptidase 53	4	0.36376321892229413	5.652852895400056	2.2949151552020135	0.03123729400504941	0.4674999825616809	-4.062882553001612	groupLEC_10GY - groupLEC_0GY	1447
9915	6559	ARNT2	aryl-hydrocarbon receptor nuclear translocator 2	15	0.3551143936358496	2.0514032539817606	2.294117662511042	0.03129037687920582	0.4674999825616809	-3.9016196128351024	groupLEC_10GY - groupLEC_0GY	1260
3607	5262	FOXK2	forkhead box K2	17	-0.19338169433047803	6.247153548181971	-2.294530192855728	0.03126290765756803	0.4674999825616809	-4.101623579514921	groupLEC_10GY - groupLEC_0GY	1508
51441	3063	YTHDF2	YTH domain family, member 2	1	-0.1719788731930043	5.98395176800098	-2.293785403428298	0.03131251711220384	0.4674999825616809	-4.084562696201606	groupLEC_10GY - groupLEC_0GY	1480
50808	2642	AK3	adenylate kinase 3	9	0.22325663455432654	6.6687341806033755	2.2921445707288397	0.03142206494479645	0.46872617821229956	-4.143990133546976	groupLEC_10GY - groupLEC_0GY	1560
11116	1885	FGFR1OP	FGFR1 oncogene partner	6	0.23461328071961685	3.461414687583708	2.2911190783604924	0.031490708299473306	0.46934059143809603	-3.7299918626824016	groupLEC_10GY - groupLEC_0GY	1079
23251	6742	KIAA1024	KIAA1024	15	-0.599624282110458	1.0955512255208326	-2.289461008308957	0.03160198457662291	0.4701792222257342	-3.5085089934733493	groupLEC_10GY - groupLEC_0GY	893
286101	5430	ZNF252P	zinc finger protein 252, pseudogene	8	0.34402162521002744	3.8179925632726346	2.2896710017915636	0.03158787165697757	0.4701792222257342	-3.8054117573859068	groupLEC_10GY - groupLEC_0GY	1154
100507196	2096	NA	NA	NA	0.7220398847078707	0.18255219825766997	2.2864073439914496	0.0318078629066232	0.47283079685975965	-3.47681314726737	groupLEC_10GY - groupLEC_0GY	856
84444	7436	DOT1L	DOT1-like, histone H3 methyltransferase (S. cerevisiae)	19	-0.23594598955562773	5.083324951370185	-2.285503515181823	0.031869033802560336	0.4733285255037089	-4.04036223050003	groupLEC_10GY - groupLEC_0GY	1420
6579	7871	SLCO1A2	solute carrier organic anion transporter family, member 1A2	12	0.9787947830899233	-4.006844016174522	2.2833963640072534	0.03201206290304612	0.4746281139007575	-3.728703784643365	groupLEC_10GY - groupLEC_0GY	1077
5962	4490	RDX	radixin	11	-0.22786873992030188	7.410247394235268	-2.2835014515699674	0.03200491590234339	0.4746281139007575	-4.163514736615173	groupLEC_10GY - groupLEC_0GY	1595
9617	2174	MTRF1	mitochondrial translational release factor 1	13	0.32474600822149924	2.6447050633256186	2.2820420477165215	0.032104300470088276	0.47558320323757286	-3.6018360641781455	groupLEC_10GY - groupLEC_0GY	965
28982	3431	FLVCR1	feline leukemia virus subgroup C cellular receptor 1	1	-0.44413667337377594	2.711195680036781	-2.280670612823676	0.032197951267678146	0.4765575557757211	-3.5715899908884436	groupLEC_10GY - groupLEC_0GY	942
23212	1706	RRS1	RRS1 ribosome biogenesis regulator homolog (S. cerevisiae)	8	-0.33748056275307015	4.419211786460394	-2.278609816018532	0.03233914558463168	0.47823329910837253	-3.9041027092054628	groupLEC_10GY - groupLEC_0GY	1264
4221	3646	MEN1	multiple endocrine neoplasia I	11	0.17560705891235262	5.018251500581877	2.277414336875881	0.03242131207927872	0.4788168488441454	-4.018607580922947	groupLEC_10GY - groupLEC_0GY	1387
51071	1724	DERA	deoxyribose-phosphate aldolase (putative)	12	0.1714826480833862	5.064942766648054	2.2772209042980727	0.03243462480032292	0.4788168488441454	-4.019317764271185	groupLEC_10GY - groupLEC_0GY	1389
4084	5587	MXD1	MAX dimerization protein 1	2	0.43494068179877043	4.208024321355163	2.27667968240835	0.032471900149606325	0.47895352291416754	-3.864408764938354	groupLEC_10GY - groupLEC_0GY	1219
23295	6473	MGRN1	mahogunin ring finger 1, E3 ubiquitin protein ligase	16	0.19901102192022613	5.812661299664384	2.2760822727864545	0.0325130907058517	0.47914766001425413	-4.127674453307906	groupLEC_10GY - groupLEC_0GY	1543
51537	1169	MTFP1	mitochondrial fission process 1	22	-0.31068706089812004	3.6154097423445224	-2.274214926036975	0.032642149429783066	0.47980872270175534	-3.7490657310753677	groupLEC_10GY - groupLEC_0GY	1099
10657	2685	KHDRBS1	KH domain containing, RNA binding, signal transduction associated 1	1	-0.21903000398290384	7.3302769926216405	-2.2745610347245373	0.03261819342365461	0.47980872270175534	-4.182881420872702	groupLEC_10GY - groupLEC_0GY	1631
9354	6122	UBE4A	ubiquitination factor E4A	11	0.14683407188068198	6.094753812983034	2.2747510795064163	0.032605046249655364	0.47980872270175534	-4.147422915983943	groupLEC_10GY - groupLEC_0GY	1569
64151	4664	NCAPG	non-SMC condensin I complex, subunit G	4	-1.8291532119041962	3.0088996734801294	-2.272677001188593	0.03274879166754869	0.48054986571394404	-3.5089913479836174	groupLEC_10GY - groupLEC_0GY	895
7090	5331	TLE3	transducin-like enhancer of split 3 (E(sp1) homolog, Drosophila)	15	-0.515525480006235	4.865678769785514	-2.272817354920433	0.03273904613894224	0.48054986571394404	-3.9888725832225376	groupLEC_10GY - groupLEC_0GY	1353
64062	3624	RBM26	RNA binding motif protein 26	13	0.15389754699339964	5.063783083694014	2.2721341279695806	0.0327865112613092	0.4806907461510127	-4.0273046263065915	groupLEC_10GY - groupLEC_0GY	1401
100130111	2531	LOC100130111	uncharacterized LOC100130111	15	1.099160943081361	-1.4691625955445833	2.2708921892497322	0.032872952064941716	0.48072122801555056	-3.610808882384399	groupLEC_10GY - groupLEC_0GY	975
51561	1042	IL23A	interleukin 23, alpha subunit p19	12	0.7208431546690061	-0.5632217568806326	2.271455092176942	0.03283374743648952	0.48072122801555056	-3.530039185259216	groupLEC_10GY - groupLEC_0GY	920
80709	7387	AKNA	AT-hook transcription factor	9	0.5793469990414035	3.509989290243534	2.271100948985052	0.03285840754707238	0.48072122801555056	-3.8969958167689556	groupLEC_10GY - groupLEC_0GY	1253
100505868	9582	NA	NA	NA	0.8091723534538602	0.37468814358125774	2.269916578438362	0.03294100184719407	0.48130463810066887	-3.505527854143933	groupLEC_10GY - groupLEC_0GY	892
2535	1983	FZD2	frizzled family receptor 2	17	-0.3931529515684886	2.2460720071110645	-2.2674723449338936	0.033112054239450586	0.4821551896284069	-3.9222786543575037	groupLEC_10GY - groupLEC_0GY	1283
7008	4576	TEF	thyrotrophic embryonic factor	22	-0.3563262013158379	4.088587793890771	-2.2674966981929856	0.033110345959964385	0.4821551896284069	-3.915917962676637	groupLEC_10GY - groupLEC_0GY	1278
2630	2036	GBAP1	glucosidase, beta, acid pseudogene 1	1	0.2518662813964925	5.964102697231582	2.2671779816959057	0.03313270895249778	0.4821551896284069	-4.161548234151992	groupLEC_10GY - groupLEC_0GY	1589
4799	6152	NFX1	nuclear transcription factor, X-box binding 1	9	0.19117445286347046	5.5428697965477145	2.2670707394897907	0.03314023678346757	0.4821551896284069	-4.116712258105639	groupLEC_10GY - groupLEC_0GY	1529
832	1710	CAPZB	capping protein (actin filament) muscle Z-line, beta	1	-0.10568166181734462	8.186111564434203	-2.267574587198398	0.03310488291107924	0.4821551896284069	-4.214365683364676	groupLEC_10GY - groupLEC_0GY	1684
199704	4194	ZNF585A	zinc finger protein 585A	19	0.1997957491153688	3.1322589013706144	2.266561152272003	0.03317602841429589	0.48226548107345946	-3.730352786319963	groupLEC_10GY - groupLEC_0GY	1081
10146	2835	G3BP1	GTPase activating protein (SH3 domain) binding protein 1	5	-0.20795135237063356	7.333889279322481	-2.2651697741700523	0.03327393361123486	0.48245792627994905	-4.204959734870908	groupLEC_10GY - groupLEC_0GY	1672
55700	3324	MAP7D1	MAP7 domain containing 1	1	-0.18655929995868092	7.652762741115881	-2.265917508387439	0.03322128611277516	0.48245792627994905	-4.212611967946733	groupLEC_10GY - groupLEC_0GY	1682
1737	4346	DLAT	dihydrolipoamide S-acetyltransferase	11	-0.1677708607454207	5.716508251026691	-2.2654380909999445	0.033255032843170815	0.48245792627994905	-4.111989858912182	groupLEC_10GY - groupLEC_0GY	1518
56704	4373	JPH1	junctophilin 1	8	1.2669786644745247	-1.832425459382178	2.2616829771902376	0.03352044298063688	0.4825504906625082	-3.6222007098058935	groupLEC_10GY - groupLEC_0GY	983
1813	2699	DRD2	dopamine receptor D2	11	-1.1684458438796312	-3.3223199341964493	-2.2607383636049474	0.03358751128860295	0.4825504906625082	-3.7407297014532075	groupLEC_10GY - groupLEC_0GY	1088
84660	3199	CCDC62	coiled-coil domain containing 62	12	-1.1590442655130622	-1.8519332976638543	-2.2618112986288934	0.03351134148405724	0.4825504906625082	-3.650905466742681	groupLEC_10GY - groupLEC_0GY	1006
100507347	1344	VIM-AS1	VIM antisense RNA 1	10	-0.6141093770181806	0.10492758442996666	-2.260244820920453	0.03362260184665221	0.4825504906625082	-3.5251200254837443	groupLEC_10GY - groupLEC_0GY	914
64858	3788	DCLRE1B	DNA cross-link repair 1B	1	-0.5155472119478586	3.2473008077918846	-2.260132585129872	0.03363058640008171	0.4825504906625082	-3.748154890916882	groupLEC_10GY - groupLEC_0GY	1097
57730	5986	ANKRD36B	ankyrin repeat domain 36B	2	-0.4893842964525097	0.9864227324799437	-2.260512506073334	0.03360356546389449	0.4825504906625082	-3.5149567315180477	groupLEC_10GY - groupLEC_0GY	904
4678	3223	NASP	nuclear autoantigenic sperm protein (histone-binding)	1	-0.37765024308530304	5.770914565970334	-2.26208184734463	0.03349215957001951	0.4825504906625082	-4.075536638588156	groupLEC_10GY - groupLEC_0GY	1466
643641	6897	ZNF862	zinc finger protein 862	7	0.36915079022405184	3.905539555016694	2.259721227911973	0.03365986549663732	0.4825504906625082	-3.9180351518266705	groupLEC_10GY - groupLEC_0GY	1280
6399	2860	TRAPPC2	trafficking protein particle complex 2	X	0.2705803664562194	2.6696727474144124	2.259487547466294	0.03367650847442208	0.4825504906625082	-3.6700329841342705	groupLEC_10GY - groupLEC_0GY	1024
84219	3165	WDR24	WD repeat domain 24	16	0.2488932950810483	3.672017346917997	2.2587097398643716	0.033731958838356085	0.4825504906625082	-3.8329027696154823	groupLEC_10GY - groupLEC_0GY	1178
9263	3933	STK17A	serine/threonine kinase 17a	7	0.24525743316816584	6.200417161298316	2.264576734220604	0.033315743282068364	0.4825504906625082	-4.165870588615027	groupLEC_10GY - groupLEC_0GY	1604
55288	3309	RHOT1	ras homolog family member T1	17	0.23470235814320262	4.825139540977472	2.264259727152328	0.03333811211603123	0.4825504906625082	-4.028165285154212	groupLEC_10GY - groupLEC_0GY	1402
51706	1643	CYB5R1	cytochrome b5 reductase 1	1	0.2215972811919169	6.01127686942146	2.260542289820275	0.03360144800552448	0.4825504906625082	-4.151848057303041	groupLEC_10GY - groupLEC_0GY	1578
57479	6943	PRR12	proline rich 12	19	-0.20475990218480167	4.730492485337657	-2.2622416732572983	0.03348083261142136	0.4825504906625082	-4.033402864960579	groupLEC_10GY - groupLEC_0GY	1410
9910	3310	RABGAP1L	RAB GTPase activating protein 1-like	1	-0.19254467540108644	4.131565464913752	-2.261647534270435	0.03352295724938538	0.4825504906625082	-3.906373718529841	groupLEC_10GY - groupLEC_0GY	1270
8106	3080	PABPN1	poly(A) binding protein, nuclear 1	14	-0.15126910665522075	6.592599105491075	-2.258827078723329	0.03372358835457157	0.4825504906625082	-4.190679155930477	groupLEC_10GY - groupLEC_0GY	1643
116151	3034	FAM210B	family with sequence similarity 210, member B	20	0.3353328353973346	6.3287758292884515	2.2579148870575843	0.033788710333408495	0.4829581966133931	-4.198003152911433	groupLEC_10GY - groupLEC_0GY	1651
64779	3289	MTHFSD	methenyltetrahydrofolate synthetase domain containing	16	0.26122093955288905	3.4372044882849195	2.2569223096032593	0.033859701306827646	0.48313466303229535	-3.8089484375257334	groupLEC_10GY - groupLEC_0GY	1157
23636	3621	NUP62	nucleoporin 62kDa	19	-0.2081619169969624	5.576657845122098	-2.2566488244026024	0.03387928534674415	0.48313466303229535	-4.083955459514465	groupLEC_10GY - groupLEC_0GY	1479
23583	1570	SMUG1	single-strand-selective monofunctional uracil-DNA glycosylase 1	12	0.20147231579412228	4.041817558913966	2.2565573014565032	0.0338858415311917	0.48313466303229535	-3.9361919955353324	groupLEC_10GY - groupLEC_0GY	1296
6419	2397	SETMAR	SET domain and mariner transposase fusion gene	3	-0.3582599165579472	2.945241257261382	-2.2537194262609033	0.03408970541971918	0.4856362617917495	-3.75292479730524	groupLEC_10GY - groupLEC_0GY	1102
54360	1001	CYTL1	cytokine-like 1	4	1.2493454580800876	1.0120534358390847	2.253314493314057	0.03411888543820345	0.4856472494305478	-3.5343277476855044	groupLEC_10GY - groupLEC_0GY	925
57082	7685	CASC5	cancer susceptibility candidate 5	15	-1.6222103665710177	2.630262392663223	-2.252490366644491	0.03417834342237083	0.48608883594461677	-3.5294064470135007	groupLEC_10GY - groupLEC_0GY	919
163131	8664	ZNF780B	zinc finger protein 780B	19	0.28672150909342164	3.11998689939363	2.2512217650278	0.03427005328853114	0.4865835223982058	-3.7826023906584907	groupLEC_10GY - groupLEC_0GY	1132
6632	1600	SNRPD1	small nuclear ribonucleoprotein D1 polypeptide 16kDa	18	-0.28612589310230785	5.323182714083231	-2.251392217309181	0.034257717914264824	0.4865835223982058	-4.076851007706676	groupLEC_10GY - groupLEC_0GY	1469
56943	2976	ENY2	enhancer of yellow 2 homolog (Drosophila)	8	-0.16726248419878154	5.804763335049063	-2.2499136037812795	0.03436485769766538	0.48752468244115327	-4.164165438244255	groupLEC_10GY - groupLEC_0GY	1599
152877	2836	FAM53A	family with sequence similarity 53, member A	4	0.5410283746853779	0.42853598894581874	2.24940502229432	0.03440177980116019	0.48759545073138655	-3.5309333036511967	groupLEC_10GY - groupLEC_0GY	922
57665	1600	RDH14	retinol dehydrogenase 14 (all-trans/9-cis/11-cis)	2	0.1926605661657499	4.369261608277127	2.2490594074590375	0.03442689143216049	0.48759545073138655	-3.9912326684868127	groupLEC_10GY - groupLEC_0GY	1358
26747	3487	NUFIP1	nuclear fragile X mental retardation protein interacting protein 1	13	-0.3035843528811002	3.1415821514220723	-2.2480081918478727	0.03450337313497389	0.48787027604828676	-3.7565502911972004	groupLEC_10GY - groupLEC_0GY	1107
9382	3035	COG1	component of oligomeric golgi complex 1	17	0.16139211781439755	4.921674376252284	2.24822059241957	0.0344879073666972	0.48787027604828676	-4.080674235161079	groupLEC_10GY - groupLEC_0GY	1474
10276	3674	NET1	neuroepithelial cell transforming 1	10	-0.4868952156950801	4.846565708343049	-2.2463371870883697	0.03462526638701942	0.4887852426805095	-3.9055333906553895	groupLEC_10GY - groupLEC_0GY	1268
54881	3274	TEX10	testis expressed 10	9	-0.21121382430495217	5.214828791741736	-2.2466639458403965	0.034601399821912446	0.4887852426805095	-4.08295041094771	groupLEC_10GY - groupLEC_0GY	1478
646471	3653	LOC646471	uncharacterized LOC646471	1	0.40709195331633463	1.7526391824381091	2.2428081932321864	0.03488398189097978	0.4919404557499804	-3.603573946487581	groupLEC_10GY - groupLEC_0GY	968
2000	4272	ELF4	E74-like factor 4 (ets domain transcription factor)	X	-0.2588170698558869	6.086862485852516	-2.2423820195920747	0.0349153440640428	0.4919404557499804	-4.198067697819925	groupLEC_10GY - groupLEC_0GY	1652
2072	6761	ERCC4	excision repair cross-complementing rodent repair deficiency, complementation group 4	16	0.23533134319762805	3.9496667782428245	2.2421135973832507	0.03493511045805652	0.4919404557499804	-3.9345142775193134	groupLEC_10GY - groupLEC_0GY	1294
51191	3513	HERC5	HECT and RLD domain containing E3 ubiquitin protein ligase 5	4	0.6042016784141498	1.533637094833867	2.2400742426055427	0.035085619810764794	0.492437332237294	-3.551644203387787	groupLEC_10GY - groupLEC_0GY	931
729096	1960	BMS1P4	BMS1 pseudogene 4	10	0.47345279374915084	1.3066977825365338	2.24061152928365	0.03504590960111048	0.492437332237294	-3.5585153236674003	groupLEC_10GY - groupLEC_0GY	936
117177	10025	RAB3IP	RAB3A interacting protein	12	0.4155565706986608	2.7222758062001087	2.2404136819839464	0.035060527496617096	0.492437332237294	-3.6852157943472705	groupLEC_10GY - groupLEC_0GY	1035
8776	2732	MTMR1	myotubularin related protein 1	X	0.2888626857202592	4.19809529221726	2.2411125186728778	0.03500891893115706	0.492437332237294	-3.8876905078658437	groupLEC_10GY - groupLEC_0GY	1245
606724	571	LOC606724	coronin, actin binding protein, 1A pseudogene	16	-1.3343905364974349	-2.4408103761795736	-2.2395855301544887	0.03512177551026636	0.4925404038949987	-3.713311367123538	groupLEC_10GY - groupLEC_0GY	1058
151534	2449	LBX2-AS1	LBX2 antisense RNA 1	2	0.4669864780460591	1.4742772060542846	2.2378619361963668	0.035249560412700595	0.49311885045426895	-3.6687176718543544	groupLEC_10GY - groupLEC_0GY	1023
85465	8129	EPT1	ethanolaminephosphotransferase 1 (CDP-ethanolamine-specific)	2	-0.17986773000738854	5.529463684586233	-2.2384260697132334	0.03520768983577514	0.49311885045426895	-4.104149497731608	groupLEC_10GY - groupLEC_0GY	1509
10498	2968	CARM1	coactivator-associated arginine methyltransferase 1	19	-0.13715867521729308	6.299427440111572	-2.2378902653048343	0.03524745671697247	0.49311885045426895	-4.221217578852986	groupLEC_10GY - groupLEC_0GY	1695
163590	5361	TOR1AIP2	torsin A interacting protein 2	1	0.18539505669140777	5.001148607627663	2.2364894466515315	0.03535161724597634	0.4941421887325965	-4.088066048269276	groupLEC_10GY - groupLEC_0GY	1487
2823	3798	GPM6A	glycoprotein M6A	4	0.6879702955032377	-2.574210597481818	2.235480544711554	0.03542680942077094	0.49438474044741165	-3.5567741414807457	groupLEC_10GY - groupLEC_0GY	933
6430	1651	SRSF5	serine/arginine-rich splicing factor 5	14	-0.2762218264959131	6.982246799227252	-2.2354902788338693	0.03542608325462411	0.49438474044741165	-4.248194602772871	groupLEC_10GY - groupLEC_0GY	1738
1287	6445	COL4A5	collagen, type IV, alpha 5	X	0.35406284382714914	4.886456078852744	2.2345673399058112	0.035494994797630304	0.4945288802489731	-3.7025889174361404	groupLEC_10GY - groupLEC_0GY	1052
129685	4323	TAF8	TAF8 RNA polymerase II, TATA box binding protein (TBP)-associated factor, 43kDa	6	0.21091274723166276	3.9429384762870847	2.2348335704541955	0.03547510410442802	0.4945288802489731	-3.87248764835744	groupLEC_10GY - groupLEC_0GY	1226
100507501	2093	LOC100507501	uncharacterized LOC100507501	16	0.9101541798398898	-0.6164683468250856	2.2325595902523845	0.035645325317624724	0.49581516379560187	-3.5929247711009777	groupLEC_10GY - groupLEC_0GY	956
10904	2540	BLCAP	bladder cancer associated protein	20	0.2047341454986915	6.4001060062888095	2.23261892246242	0.03564087452198532	0.49581516379560187	-4.242156194327075	groupLEC_10GY - groupLEC_0GY	1728
23090	4818	ZNF423	zinc finger protein 423	16	0.3311154156532079	0.24676333087881558	2.2321566916263027	0.03567556205946372	0.4958323035825466	-3.6591366950165654	groupLEC_10GY - groupLEC_0GY	1016
100505771	678	LOC100505771	uncharacterized LOC100505771	20	-0.4670620565112824	0.9048155757091869	-2.231698522552093	0.03570997507576941	0.49590741179551423	-3.557032349295307	groupLEC_10GY - groupLEC_0GY	934
283643	1911	C14orf80	chromosome 14 open reading frame 80	14	-0.7675801011022547	1.944194828471053	-2.2304071044033877	0.03580713579617705	0.4962192254716763	-3.576575206191683	groupLEC_10GY - groupLEC_0GY	945
116238	1197	TLCD1	TLC domain containing 1	17	0.5274606519621203	1.9817491781580325	2.2302428600037882	0.03581951004574721	0.4962192254716763	-3.6272760172065865	groupLEC_10GY - groupLEC_0GY	989
84083	3698	ZRANB3	zinc finger, RAN-binding domain containing 3	2	0.3800159776772347	2.1014084781115363	2.2302690402352243	0.03581753735451725	0.4962192254716763	-3.6363784796714413	groupLEC_10GY - groupLEC_0GY	995
9933	2222	KIAA0020	KIAA0020	9	-0.2210905802679788	5.549583467107643	-2.2260933096175988	0.03613343159423341	0.4997581012163594	-4.16716279663922	groupLEC_10GY - groupLEC_0GY	1608
84333	7127	PCGF5	polycomb group ring finger 5	10	0.19107796160560309	5.7958399904563525	2.226152065799108	0.036128969179847356	0.4997581012163594	-4.230670934969547	groupLEC_10GY - groupLEC_0GY	1705
3093	5245	UBE2K	ubiquitin-conjugating enzyme E2K	4	-0.13262038298634327	6.732900461652023	-2.2255897240374414	0.03617169845730686	0.49988293058016237	-4.263941420715904	groupLEC_10GY - groupLEC_0GY	1771
100132346	312	LOC100132346	heat shock 10kDa protein 1 (chaperonin 10) pseudogene	16	-1.217094082822265	-1.9892727347832593	-2.224931681722681	0.036221757798401887	0.5000752633803355	-3.7269384153575884	groupLEC_10GY - groupLEC_0GY	1074
252995	3184	FNDC5	fibronectin type III domain containing 5	1	1.1019250543905497	-0.7622110001706096	2.224637976759782	0.036244121165734756	0.5000752633803355	-3.5710199821751782	groupLEC_10GY - groupLEC_0GY	941
80108	2405	ZFP2	ZFP2 zinc finger protein	5	0.7152118256751953	-1.0619664565650662	2.223382599098435	0.03633984995667737	0.5001849718272139	-3.583802733197366	groupLEC_10GY - groupLEC_0GY	950
84957	3643	RELT	RELT tumor necrosis factor receptor	11	-0.4588820203577759	3.7008190480426277	-2.2234904372306734	0.036331617753628954	0.5001849718272139	-3.8333163679410056	groupLEC_10GY - groupLEC_0GY	1179
550112	2291	LOC550112	uncharacterized LOC550112	4	0.2770394471496189	3.036092181392175	2.2239914470562745	0.03629339362176632	0.5001849718272139	-3.754726601423966	groupLEC_10GY - groupLEC_0GY	1106
5287	7606	PIK3C2B	phosphatidylinositol-4-phosphate 3-kinase, catalytic subunit type 2 beta	1	-0.4886961232064049	3.7950814788305838	-2.2201930851455693	0.036584100208508954	0.5015209597177017	-3.788142993095467	groupLEC_10GY - groupLEC_0GY	1141
51602	1965	NOP58	NOP58 ribonucleoprotein	2	-0.277858094047998	5.720897200012564	-2.2194661992290357	0.03663997270887956	0.5015209597177017	-4.168831800282925	groupLEC_10GY - groupLEC_0GY	1613
55172	2963	DNAAF2	dynein, axonemal, assembly factor 2	14	-0.27040831016602107	3.631198333501442	-2.2216467760938694	0.036472593470609556	0.5015209597177017	-3.8843761310459675	groupLEC_10GY - groupLEC_0GY	1239
54995	1527	OXSM	3-oxoacyl-ACP synthase, mitochondrial	3	0.2410648157140325	3.2412537359682827	2.2195017216999995	0.03663724045402781	0.5015209597177017	-3.8259585529694715	groupLEC_10GY - groupLEC_0GY	1170
26750	4191	RPS6KC1	ribosomal protein S6 kinase, 52kDa, polypeptide 1	1	0.2038945925143567	5.13878063506215	2.2194362781091392	0.036642274272442786	0.5015209597177017	-4.173901376938312	groupLEC_10GY - groupLEC_0GY	1622
53981	5041	CPSF2	cleavage and polyadenylation specific factor 2, 100kDa	14	0.15538515965475597	6.297402249090475	2.219805102641336	0.03661391306995327	0.5015209597177017	-4.251788608196916	groupLEC_10GY - groupLEC_0GY	1749
54921	2995	CHTF8	CTF8, chromosome transmission fidelity factor 8 homolog (S. cerevisiae)	16	0.1351382570562878	6.305927395947652	2.221063484568938	0.036517298265205805	0.5015209597177017	-4.24825380938444	groupLEC_10GY - groupLEC_0GY	1739
25879	2642	DCAF13	DDB1 and CUL4 associated factor 13	8	-0.16947057386111464	5.422504085429413	-2.219016573192772	0.03667457224914594	0.50156145007932	-4.183330568145125	groupLEC_10GY - groupLEC_0GY	1634
10721	8780	POLQ	polymerase (DNA directed), theta	3	-1.6735094955549479	1.8930698383770894	-2.216787798918966	0.03684651889057107	0.5017944217666074	-3.5807085395678255	groupLEC_10GY - groupLEC_0GY	947
100506544	2500	LOC100506544	uncharacterized LOC100506544	22	1.1410166527948828	-0.4683717616733217	2.215376367599372	0.036955786896996703	0.5017944217666074	-3.580809745269216	groupLEC_10GY - groupLEC_0GY	948
100506419	2047	NA	NA	NA	0.7187471126253422	-0.9015356072573059	2.215732585311088	0.0369281820699737	0.5017944217666074	-3.609943261095826	groupLEC_10GY - groupLEC_0GY	974
118432	657	RPL29P2	ribosomal protein L29 pseudogene 2	17	0.6558500817524507	0.5968315143970068	2.2177755326355695	0.03677022658632323	0.5017944217666074	-3.577854817637655	groupLEC_10GY - groupLEC_0GY	946
100132909	1178	NA	NA	NA	-0.4392882305570699	1.1204290032668731	-2.216593078212888	0.03686157601624891	0.5017944217666074	-3.58573198711432	groupLEC_10GY - groupLEC_0GY	952
57474	6098	ZNF490	zinc finger protein 490	19	0.3849686066792697	1.797265372645112	2.2159310771177485	0.03691280821698804	0.5017944217666074	-3.6637959797242967	groupLEC_10GY - groupLEC_0GY	1020
25946	2469	ZNF385A	zinc finger protein 385A	12	0.3406994749973573	3.6811374537348254	2.2158553583384886	0.03691867220360876	0.5017944217666074	-3.884001561981124	groupLEC_10GY - groupLEC_0GY	1238
5901	1071	RAN	RAN, member RAS oncogene family	12	-0.22113352913632855	8.176928139828068	-2.2172085914106816	0.0368139994306394	0.5017944217666074	-4.3081784812327175	groupLEC_10GY - groupLEC_0GY	1839
10236	2741	HNRNPR	heterogeneous nuclear ribonucleoprotein R	1	-0.2160966669844493	7.131451019981375	-2.2171920889521366	0.036815274273738374	0.5017944217666074	-4.289486423918964	groupLEC_10GY - groupLEC_0GY	1808
100506445	698	NA	NA	NA	-1.7003369876917098	-3.414704888043142	-2.2149561302685874	0.036988376959371086	0.5018383366035307	-3.7797736555682055	groupLEC_10GY - groupLEC_0GY	1129
9653	7265	HS2ST1	heparan sulfate 2-O-sulfotransferase 1	1	-0.21916994333687345	6.0446102302336495	-2.213944652230965	0.037066925648028506	0.5025052291459534	-4.206752189543411	groupLEC_10GY - groupLEC_0GY	1676
155054	3220	ZNF425	zinc finger protein 425	7	0.4354173846849485	2.0750136596910833	2.2123239266115924	0.03719310256162463	0.5026214136687533	-3.743949884220985	groupLEC_10GY - groupLEC_0GY	1094
60436	3406	TGIF2	TGFB-induced factor homeobox 2	20	-0.34289617076390044	3.990120515656487	-2.2123358428688706	0.03719217343520826	0.5026214136687533	-3.943860874549117	groupLEC_10GY - groupLEC_0GY	1304
51043	3616	ZBTB7B	zinc finger and BTB domain containing 7B	1	0.2532063420376014	5.238256491087715	2.2130698648453966	0.03713498135878489	0.5026214136687533	-4.1848771654796835	groupLEC_10GY - groupLEC_0GY	1637
28958	753	COA3	cytochrome c oxidase assembly factor 3	17	0.20575653478726075	4.699766727166477	2.212914888909817	0.03714704981721801	0.5026214136687533	-4.093413001289334	groupLEC_10GY - groupLEC_0GY	1494
4173	3533	MCM4	minichromosome maintenance complex component 4	8	-0.7747602177036317	5.449284176420248	-2.2118264475960068	0.03723191046144416	0.5027484275974629	-4.115964112307273	groupLEC_10GY - groupLEC_0GY	1527
79652	943	TMEM204	transmembrane protein 204	16	-0.4289975689434682	3.7180290384929107	-2.2095700744080333	0.03740838980441558	0.5039648202194785	-3.9891977759823174	groupLEC_10GY - groupLEC_0GY	1354
57469	4722	PNMAL2	paraneoplastic Ma antigen family-like 2	19	-0.39935565048670885	0.6651221679674247	-2.209939355369251	0.037379455125269266	0.5039648202194785	-3.7188341892656025	groupLEC_10GY - groupLEC_0GY	1066
57465	4342	TBC1D24	TBC1 domain family, member 24	16	0.18362670664067426	3.667935950963593	2.2095440042459664	0.037410433276309926	0.5039648202194785	-3.93279079509543	groupLEC_10GY - groupLEC_0GY	1292
2162	3863	F13A1	coagulation factor XIII, A1 polypeptide	6	-0.7462889275429591	-3.733444495722984	-2.208914611933277	0.037459798025319437	0.5042324781439652	-3.6349375703214646	groupLEC_10GY - groupLEC_0GY	994
196074	4416	METTL15	methyltransferase like 15	11	0.27267248249220266	3.8664043578258216	2.207906059434769	0.03753902443653699	0.5049013554229739	-3.9573056867667487	groupLEC_10GY - groupLEC_0GY	1325
5763	1150	PTMS	parathymosin	12	-0.27081785819615245	7.399030395808432	-2.2069840422349616	0.03761158605801033	0.5053446123981019	-4.32283306015376	groupLEC_10GY - groupLEC_0GY	1886
8323	3933	FZD6	frizzled family receptor 6	8	0.2106055727498264	6.460232115925468	2.2067363326056055	0.03763110216921812	0.5053446123981019	-4.269911532530622	groupLEC_10GY - groupLEC_0GY	1778
1869	2700	E2F1	E2F transcription factor 1	20	-1.3718390083303125	2.481735824324342	-2.2049488295194988	0.03777220529748189	0.5068082516094352	-3.616728140545292	groupLEC_10GY - groupLEC_0GY	979
81847	2145	RNF146	ring finger protein 146	6	0.2254584343864554	5.21634596004232	2.204368872845353	0.03781808929039713	0.5068082516094352	-4.2242006765133	groupLEC_10GY - groupLEC_0GY	1700
10199	2483	MPHOSPH10	M-phase phosphoprotein 10 (U3 small nucleolar ribonucleoprotein)	2	-0.18816649153448672	5.2177055880327465	-2.2042306353216246	0.03782903358020704	0.5068082516094352	-4.197469132068086	groupLEC_10GY - groupLEC_0GY	1649
85442	6773	KNDC1	kinase non-catalytic C-lobe domain (KIND) containing 1	10	-1.2474204765690273	-2.565009529164719	-2.2025823558234903	0.03795974960150146	0.5069702495606777	-3.7539738473588686	groupLEC_10GY - groupLEC_0GY	1104
353088	2361	ZNF429	zinc finger protein 429	19	0.3829699840807239	1.0662638067945085	2.2034500023354244	0.037890890349951335	0.5069702495606777	-3.6266613232612652	groupLEC_10GY - groupLEC_0GY	988
162993	2133	ZNF846	zinc finger protein 846	19	0.34794247190502414	1.9536368346568473	2.2032960079442923	0.03790310357376316	0.5069702495606777	-3.686459668056791	groupLEC_10GY - groupLEC_0GY	1036
6990	2216	DYNLT3	dynein, light chain, Tctex-type 3	X	0.23418703864452173	5.6949605789036895	2.202698145547179	0.03795055359698114	0.5069702495606777	-4.257231349160556	groupLEC_10GY - groupLEC_0GY	1755
654816	1516	NCF1B	neutrophil cytosolic factor 1B pseudogene	7	1.3319389601427796	-2.8388877079970625	2.2014160218692527	0.038052492409581244	0.5070868390098965	-3.7104662372868593	groupLEC_10GY - groupLEC_0GY	1056
3148	1653	HMGB2	high mobility group box 2	4	-0.7238531041997609	5.303681289278205	-2.201353522422931	0.03805746794090068	0.5070868390098965	-4.139075921706553	groupLEC_10GY - groupLEC_0GY	1554
5494	11415	PPM1A	protein phosphatase, Mg2+/Mn2+ dependent, 1A	14	0.1448387077272395	5.861819704547386	2.2015343950983293	0.03804307042671358	0.5070868390098965	-4.277349473378058	groupLEC_10GY - groupLEC_0GY	1790
161882	3241	ZFPM1	zinc finger protein, FOG family member 1	16	0.5189667380898557	2.9249735927597302	2.2009066631043455	0.038093059241321586	0.5071657692604303	-3.8505960292852808	groupLEC_10GY - groupLEC_0GY	1203
3939	2553	LDHA	lactate dehydrogenase A	11	-0.27346353102747756	9.247441139200781	-2.200249696086115	0.03814543991407788	0.5074679341098532	-4.337375826753721	groupLEC_10GY - groupLEC_0GY	1908
203286	7147	ANKS6	ankyrin repeat and sterile alpha motif domain containing 6	9	-0.13783223376540743	5.002932271628017	-2.1998731770004776	0.03817548959826309	0.5074727796907524	-4.200225541590795	groupLEC_10GY - groupLEC_0GY	1659
137695	2317	TMEM68	transmembrane protein 68	8	0.38514418181630017	3.748387364907002	2.199347169187975	0.038217505780169886	0.5076365666759939	-3.9598193591586806	groupLEC_10GY - groupLEC_0GY	1328
10103	1629	TSPAN1	tetraspanin 1	1	1.0839224128373264	0.08356613329599742	2.198788480613675	0.03826217831131744	0.5078353557701644	-3.6778701312417414	groupLEC_10GY - groupLEC_0GY	1029
81894	1555	SLC25A28	solute carrier family 25 (mitochondrial iron transporter), member 28	10	-0.24392715523102293	4.347586506627859	-2.1982176951805976	0.038307866967202814	0.5080473124936634	-4.034692352978816	groupLEC_10GY - groupLEC_0GY	1412
220988	5808	HNRNPA3	heterogeneous nuclear ribonucleoprotein A3	2	-0.2042470471315836	6.995414785830858	-2.197603487005596	0.03835708662452544	0.5083057332141568	-4.323612956865415	groupLEC_10GY - groupLEC_0GY	1887
83903	2797	GSG2	germ cell associated 2 (haspin)	17	-1.045023194724683	1.204142608966087	-2.1968097075081174	0.03842078113429038	0.5087554248572378	-3.608271099371092	groupLEC_10GY - groupLEC_0GY	973
54880	6746	BCOR	BCL6 corepressor	X	-0.420475308640504	4.522453456562478	-2.1952864976227744	0.03854327509979074	0.5099824209217668	-4.127116956816911	groupLEC_10GY - groupLEC_0GY	1542
148362	1684	BROX	BRO1 domain and CAAX motif containing	1	0.14503068217602255	4.375128234867224	2.1947571127672014	0.038585930113465276	0.5101519530469365	-4.087571229396551	groupLEC_10GY - groupLEC_0GY	1486
7566	2767	ZNF18	zinc finger protein 18	17	0.31923908902576503	2.914535262176742	2.194284573260199	0.038624040947281446	0.510261190103382	-3.8416352807500553	groupLEC_10GY - groupLEC_0GY	1192
54892	3932	NCAPG2	non-SMC condensin II complex, subunit G2	7	-0.8370169244616092	4.5859276008162535	-2.193137879977718	0.03871666482858186	0.510476552426804	-3.9735097537308475	groupLEC_10GY - groupLEC_0GY	1339
6319	5468	SCD	stearoyl-CoA desaturase (delta-9-desaturase)	10	-0.4951664831899425	10.20522034521741	-2.1934474739573004	0.03869163764164757	0.510476552426804	-4.3495003936731695	groupLEC_10GY - groupLEC_0GY	1926
55662	6912	HIF1AN	hypoxia inducible factor 1, alpha subunit inhibitor	10	0.16203178746944946	5.977223279418369	2.1929739061285205	0.03872992620635068	0.510476552426804	-4.291957018762678	groupLEC_10GY - groupLEC_0GY	1815
84793	2509	FOXD2-AS1	FOXD2 antisense RNA 1 (head to head)	1	-0.6295559635210584	-0.06365051872504726	-2.191966536580074	0.038811487484489024	0.5105356227515665	-3.6146269882128865	groupLEC_10GY - groupLEC_0GY	978
29887	2578	SNX10	sorting nexin 10	7	-0.5348261010744016	1.1722936222779936	-2.1923296769867053	0.038782068051745326	0.5105356227515665	-3.633451073930741	groupLEC_10GY - groupLEC_0GY	993
55762	5596	ZNF701	zinc finger protein 701	19	0.28308402175599756	3.0713734967188957	2.1918121418587955	0.03882400173015715	0.5105356227515665	-3.849181184356898	groupLEC_10GY - groupLEC_0GY	1198
9340	1662	GLP2R	glucagon-like peptide 2 receptor	17	0.960261407253129	-3.5999122917303064	2.1907894992550756	0.0389069828768187	0.5111188199294624	-3.7855774608694563	groupLEC_10GY - groupLEC_0GY	1138
114044	2314	MCM3AP-AS1	MCM3AP antisense RNA 1	21	-0.8970265216917009	-0.16262824652436095	-2.190528971049657	0.03892814878901199	0.5111188199294624	-3.637556215335225	groupLEC_10GY - groupLEC_0GY	997
6574	3286	SLC20A1	solute carrier family 20 (phosphate transporter), member 1	2	-0.47353788170944977	6.88803521104371	-2.1890483767647226	0.03904863379430101	0.5115803928889113	-4.297822444707025	groupLEC_10GY - groupLEC_0GY	1822
23211	6119	ZC3H4	zinc finger CCCH-type containing 4	19	0.29716742493873305	4.751778615857761	2.188993810947202	0.03905308059198768	0.5115803928889113	-4.145912534886993	groupLEC_10GY - groupLEC_0GY	1568
9908	4551	G3BP2	GTPase activating protein (SH3 domain) binding protein 2	4	-0.12447496079301246	7.922532723164219	-2.1892031375669583	0.03903602418013966	0.5115803928889113	-4.358544345380086	groupLEC_10GY - groupLEC_0GY	1950
4608	1806	MYBPH	myosin binding protein H	1	-1.5011550369721443	-3.706105306694245	-2.1859129698380673	0.03930489615108135	0.5117419647393264	-3.794520317828388	groupLEC_10GY - groupLEC_0GY	1145
84915	3140	FAM222A	family with sequence similarity 222, member A	12	-0.5731667643254864	-0.3472504785927468	-2.1867200960175044	0.039238783215833024	0.5117419647393264	-3.638637119969917	groupLEC_10GY - groupLEC_0GY	998
6751	4291	SSTR1	somatostatin receptor 1	14	0.5251006876834765	1.332161753291411	2.186218169001575	0.03927988497800007	0.5117419647393264	-4.020117600766092	groupLEC_10GY - groupLEC_0GY	1391
64425	1854	POLR1E	polymerase (RNA) I polypeptide E, 53kDa	9	-0.30045821085685276	4.13827395739968	-2.1871077215498707	0.03920706800930443	0.5117419647393264	-4.058628456798326	groupLEC_10GY - groupLEC_0GY	1441
644936	1394	LOC644936	actin, beta pseudogene	5	-0.1961297541338327	7.044735364713455	-2.186825891562211	0.03923012480699634	0.5117419647393264	-4.351232277220321	groupLEC_10GY - groupLEC_0GY	1933
7514	4830	XPO1	exportin 1 (CRM1 homolog, yeast)	2	-0.1875040076183483	7.527869851438444	-2.1883943992608126	0.03910195935646897	0.5117419647393264	-4.355400401591183	groupLEC_10GY - groupLEC_0GY	1942
7555	3384	CNBP	CCHC-type zinc finger, nucleic acid binding protein	3	-0.15522881896251928	8.018527372608707	-2.187275983571954	0.03919330817071611	0.5117419647393264	-4.361534905985669	groupLEC_10GY - groupLEC_0GY	1958
6499	4170	SKIV2L	superkiller viralicidic activity 2-like (S. cerevisiae)	6	0.11439244405771642	5.552787407401612	2.1863620584471226	0.03926809818734645	0.5117419647393264	-4.251061364245	groupLEC_10GY - groupLEC_0GY	1748
162968	3466	ZNF497	zinc finger protein 497	19	0.6915809542459999	-0.18411904265069706	2.1844991991734855	0.03942094325524114	0.5121405389407534	-3.6314751021057177	groupLEC_10GY - groupLEC_0GY	992
22821	4200	RASA3	RAS p21 protein activator 3	13	-0.21109989671974105	6.124031463959819	-2.1840575867628456	0.03945725580412688	0.5121405389407534	-4.3301472479852166	groupLEC_10GY - groupLEC_0GY	1896
147694	4550	ZNF548	zinc finger protein 548	19	0.1841295667439522	3.0712416535179075	2.1844058305035983	0.03942861817694839	0.5121405389407534	-3.900040660346934	groupLEC_10GY - groupLEC_0GY	1258
2618	4427	GART	phosphoribosylglycinamide formyltransferase, phosphoribosylglycinamide synthetase, phosphoribosylaminoimidazole synthetase	21	-0.1694841540569092	6.436341978364366	-2.183716761875857	0.039485301569108684	0.5121405389407534	-4.314954583529186	groupLEC_10GY - groupLEC_0GY	1864
55660	7528	PRPF40A	PRP40 pre-mRNA processing factor 40 homolog A (S. cerevisiae)	2	-0.11282842134220239	7.07168395618703	-2.1839640564482683	0.03946495042238019	0.5121405389407534	-4.351716923447157	groupLEC_10GY - groupLEC_0GY	1934
285313	8787	IGSF10	immunoglobulin superfamily, member 10	3	-0.773146681758945	-0.2999410661265544	-2.1822068302600877	0.03960976776380465	0.5125881755656627	-3.8996033812365494	groupLEC_10GY - groupLEC_0GY	1257
65982	4707	ZSCAN18	zinc finger and SCAN domain containing 18	19	0.25738077420358074	4.164303621659607	2.1822637825930706	0.03960506665300622	0.5125881755656627	-4.114266900314419	groupLEC_10GY - groupLEC_0GY	1522
9529	5233	BAG5	BCL2-associated athanogene 5	14	-0.1722416751242939	5.709273919215295	-2.1823303262789526	0.039599574466743954	0.5125881755656627	-4.278394233935751	groupLEC_10GY - groupLEC_0GY	1793
49	1370	ACR	acrosin	22	-1.1655622823262966	-2.88173463582523	-2.179735863584043	0.03981421959013955	0.5144522034534524	-3.76451788228911	groupLEC_10GY - groupLEC_0GY	1113
9719	4133	ADAMTSL2	ADAMTS-like 2	9	-0.9733271015714263	-1.4622235946310236	-2.1791603631624805	0.03986197427619684	0.5144522034534524	-3.65911049638377	groupLEC_10GY - groupLEC_0GY	1015
63908	3871	NAPB	N-ethylmaleimide-sensitive factor attachment protein, beta	20	0.23709867037999777	3.467831545598736	2.179507057447121	0.039833199588485815	0.5144522034534524	-3.969208194574291	groupLEC_10GY - groupLEC_0GY	1335
64864	7195	RFX7	regulatory factor X, 7	15	0.19220475033869722	5.471778470276281	2.179013325815184	0.03987418365462559	0.5144522034534524	-4.27593566136384	groupLEC_10GY - groupLEC_0GY	1787
83540	1989	NUF2	NUF2, NDC80 kinetochore complex component, homolog (S. cerevisiae)	1	-1.717678608232677	1.6348647944134085	-2.1784263941711366	0.03992295375457539	0.5146929822281043	-3.639718630366648	groupLEC_10GY - groupLEC_0GY	1000
79906	1641	MORN1	MORN repeat containing 1	1	0.6352504891666144	0.3998430800444814	2.177938376917156	0.03996354579728817	0.51482804476612	-3.637225711224589	groupLEC_10GY - groupLEC_0GY	996
991	1675	CDC20	cell division cycle 20	1	-2.0066392183621393	3.172491086344783	-2.1767153654815674	0.04006543681897369	0.5153743111831963	-3.6391997751717993	groupLEC_10GY - groupLEC_0GY	999
983	3318	CDK1	cyclin-dependent kinase 1	10	-1.6490033554415828	3.7299743956799447	-2.176562300740746	0.040078205410566795	0.5153743111831963	-3.6966980008932753	groupLEC_10GY - groupLEC_0GY	1043
115426	3621	UHRF2	ubiquitin-like with PHD and ring finger domains 2, E3 ubiquitin protein ligase	9	0.22309174403377963	5.561384620583019	2.176344354475983	0.04009639273902609	0.5153743111831963	-4.272076146571145	groupLEC_10GY - groupLEC_0GY	1782
273	3271	AMPH	amphiphysin	7	-0.4321840189334636	-2.123395904352376	-2.1758700172760004	0.04013600134961709	0.5154958249975238	-3.6972819737535483	groupLEC_10GY - groupLEC_0GY	1045
9837	3289	GINS1	GINS complex subunit 1 (Psf1 homolog)	20	-1.2477579983781222	2.4959026179407404	-2.1728772544450585	0.040386722941861554	0.5171618192442871	-3.667317148693299	groupLEC_10GY - groupLEC_0GY	1022
10475	3276	TRIM38	tripartite motif containing 38	6	0.2810302525952739	5.072962420869836	2.173773942893759	0.040311453863169575	0.5171618192442871	-4.231769044371996	groupLEC_10GY - groupLEC_0GY	1708
1977	5040	EIF4E	eukaryotic translation initiation factor 4E	4	-0.20821364374393037	4.341639805740021	-2.1730044494469953	0.04037603831847733	0.5171618192442871	-4.062611168813669	groupLEC_10GY - groupLEC_0GY	1446
22909	5898	FAN1	FANCD2/FANCI-associated nuclease 1	15	0.15085241633192403	4.432796537673023	2.1732520969625004	0.04035524278318808	0.5171618192442871	-4.128309284198541	groupLEC_10GY - groupLEC_0GY	1544
150368	2332	FAM109B	family with sequence similarity 109, member B	22	-0.20080167390193449	4.544786980359951	-2.1724405941956952	0.04042342268654467	0.517244319480899	-4.237624202077662	groupLEC_10GY - groupLEC_0GY	1720
90333	4031	ZNF468	zinc finger protein 468	19	0.2619841321508827	3.821833957693689	2.1708317256226306	0.04055890263904998	0.5181769004024067	-4.026887112060364	groupLEC_10GY - groupLEC_0GY	1399
6668	3112	SP2	Sp2 transcription factor	17	-0.19324567584382368	4.0830298458561325	-2.1704958232049645	0.04058724010756493	0.5181769004024067	-4.068561531506417	groupLEC_10GY - groupLEC_0GY	1456
8940	3107	TOP3B	topoisomerase (DNA) III beta	22	0.16473674645328673	4.26984771253651	2.1711717749598693	0.04053023353965102	0.5181769004024067	-4.079964673278645	groupLEC_10GY - groupLEC_0GY	1472
5216	807	PFN1	profilin 1	17	-0.17457466839977265	9.686826560327766	-2.168432750597792	0.040761678173274106	0.5200155883374036	-4.397824452777233	groupLEC_10GY - groupLEC_0GY	2028
148189	2051	LINC00662	long intergenic non-protein coding RNA 662	19	0.43201771249392706	1.5808878863774074	2.1674416472178253	0.04084571911239785	0.5206991560227003	-3.6963007736778204	groupLEC_10GY - groupLEC_0GY	1042
10376	1753	TUBA1B	tubulin, alpha 1b	12	-0.4482406584490324	7.769460236112608	-2.166719616183507	0.04090704249056994	0.5207043122682748	-4.396478262168739	groupLEC_10GY - groupLEC_0GY	2025
146198	4384	ZFP90	ZFP90 zinc finger protein	16	0.3462245514068716	4.6046287175135365	2.167021564873062	0.04088138734196069	0.5207043122682748	-4.224489387438787	groupLEC_10GY - groupLEC_0GY	1701
2707	2352	GJB3	gap junction protein, beta 3, 31kDa	1	-1.33224439877835	-2.182353414723564	-2.1651194173168413	0.041043246705729744	0.5213171047724204	-3.7913463202995565	groupLEC_10GY - groupLEC_0GY	1143
22917	1972	ZP1	zona pellucida glycoprotein 1 (sperm receptor)	11	0.8581847065962688	-2.6196265183825953	2.1650376271296756	0.04105021943546235	0.5213171047724204	-3.6994387293257587	groupLEC_10GY - groupLEC_0GY	1048
84913	5863	ATOH8	atonal homolog 8 (Drosophila)	2	-0.3123606999698758	3.6046039571220945	-2.162905400703968	0.041232372645609146	0.5213171047724204	-4.271595103726762	groupLEC_10GY - groupLEC_0GY	1781
23169	6460	SLC35D1	solute carrier family 35 (UDP-glucuronic acid/UDP-N-acetylgalactosamine dual transporter), member D1	1	0.263964948948221	4.993806060354652	2.1620585034065756	0.0413049242111813	0.5213171047724204	-4.221987307898811	groupLEC_10GY - groupLEC_0GY	1696
22934	1834	RPIA	ribose 5-phosphate isomerase A	2	-0.2574480658857765	4.315666578888248	-2.1647632434290593	0.04107361885109123	0.5213171047724204	-4.088413044723696	groupLEC_10GY - groupLEC_0GY	1488
160418	7203	TMTC3	transmembrane and tetratricopeptide repeat containing 3	12	0.2525641139282282	5.787952905586302	2.1618695436533675	0.04132112763770867	0.5213171047724204	-4.332061631086076	groupLEC_10GY - groupLEC_0GY	1899
93643	3119	TJAP1	tight junction associated protein 1 (peripheral)	6	0.24487596961940739	4.692681138089624	2.162598491560856	0.04125865147759725	0.5213171047724204	-4.169452953281519	groupLEC_10GY - groupLEC_0GY	1616
92014	4719	SLC25A51	solute carrier family 25, member 51	9	0.19978211788949896	3.27166611874031	2.1637302808334273	0.041161817871683715	0.5213171047724204	-3.9373757184805287	groupLEC_10GY - groupLEC_0GY	1299
56647	3373	BCCIP	BRCA2 and CDKN1A interacting protein	10	-0.19639553074291705	5.462038887185213	-2.162549787443819	0.041262823115826686	0.5213171047724204	-4.260711759562131	groupLEC_10GY - groupLEC_0GY	1761
3313	3506	HSPA9	heat shock 70kDa protein 9 (mortalin)	5	-0.16676248432591834	8.040214959475279	-2.1621132821322027	0.04130022797111188	0.5213171047724204	-4.409226312790128	groupLEC_10GY - groupLEC_0GY	2048
23435	4217	TARDBP	TAR DNA binding protein	1	-0.1626289855754557	6.975372920779748	-2.1639199793441555	0.041145607745597446	0.5213171047724204	-4.38877970000605	groupLEC_10GY - groupLEC_0GY	2003
51362	3853	CDC40	cell division cycle 40	6	0.15833623677965747	5.014274985489675	2.1625724162944193	0.041260884846728005	0.5213171047724204	-4.249771172494009	groupLEC_10GY - groupLEC_0GY	1743
100505744	3581	NA	NA	NA	0.7294200509704936	-0.8533402517193416	2.1614262347434616	0.04135916420282249	0.521412177025996	-3.676887816780275	groupLEC_10GY - groupLEC_0GY	1026
8165	3968	AKAP1	A kinase (PRKA) anchor protein 1	17	-0.19791723521792193	4.806462290558563	-2.1601994056709946	0.04146459279863216	0.5223560898250676	-4.158728111011418	groupLEC_10GY - groupLEC_0GY	1587
723972	738	ANP32AP1	acidic (leucine-rich) nuclear phosphoprotein 32 family, member A pseudogene 1	15	-0.4009809646040994	3.1758014445596214	-2.1566464865836723	0.041771285793295886	0.5258322022359302	-3.874326423042941	groupLEC_10GY - groupLEC_0GY	1229
11135	2164	CDC42EP1	CDC42 effector protein (Rho GTPase binding) 1	22	-0.22145388878549266	6.458136358783537	-2.1554296685814367	0.04187679288949947	0.5263628972996818	-4.391284088868778	groupLEC_10GY - groupLEC_0GY	2012
8312	3448	AXIN1	axin 1	16	-0.1983343641197104	5.018843059197291	-2.1550954432131575	0.04190581475430634	0.5263628972996818	-4.243041211944545	groupLEC_10GY - groupLEC_0GY	1731
92181	3015	UBTD2	ubiquitin domain containing 2	5	-0.16196417943721642	5.169962995342352	-2.1553816120738953	0.04188096467425043	0.5263628972996818	-4.312649814161574	groupLEC_10GY - groupLEC_0GY	1856
84626	4019	KRBA1	KRAB-A domain containing 1	7	0.2766706331980031	3.2266994940422795	2.1537266940990527	0.04202485705515707	0.5266971637521336	-3.9696679148267973	groupLEC_10GY - groupLEC_0GY	1336
54681	2283	P4HTM	prolyl 4-hydroxylase, transmembrane (endoplasmic reticulum)	3	0.2527541478409643	3.3997365520387035	2.1537391555157948	0.042023771891225095	0.5266971637521336	-4.02936951614463	groupLEC_10GY - groupLEC_0GY	1404
175	2103	AGA	aspartylglucosaminidase	4	0.2135312927442774	4.434179093339863	2.1542013886633704	0.041983537600971337	0.5266971637521336	-4.207707010829983	groupLEC_10GY - groupLEC_0GY	1679
55346	3009	TCP11L1	t-complex 11, testis-specific-like 1	11	0.32582837735242	4.28684929817774	2.153074063473348	0.042081724713621656	0.526906378295758	-4.163868381069224	groupLEC_10GY - groupLEC_0GY	1598
196441	7158	ZFC3H1	zinc finger, C3H1-type containing	12	-0.2919222567944342	5.921374656721071	-2.1522760932514715	0.042151351004228635	0.526906378295758	-4.355745420882711	groupLEC_10GY - groupLEC_0GY	1943
9016	1595	SLC25A14	solute carrier family 25 (mitochondrial carrier, brain), member 14	X	0.25965054104289553	2.4577580520890496	2.1521216461602966	0.042164839164000996	0.526906378295758	-3.8379605642826755	groupLEC_10GY - groupLEC_0GY	1188
585	2492	BBS4	Bardet-Biedl syndrome 4	15	0.16984855616371952	4.18306052604879	2.1526227773594075	0.042121088588784425	0.526906378295758	-4.15704330865719	groupLEC_10GY - groupLEC_0GY	1583
100506969	4842	NA	NA	NA	-0.21309160326545928	4.990874715820249	-2.1513657015373706	0.04223091342317574	0.5273465777715043	-4.24956631937901	groupLEC_10GY - groupLEC_0GY	1742
83990	8166	BRIP1	BRCA1 interacting protein C-terminal helicase 1	17	-1.0934948308934955	2.6108007561825013	-2.1496617228170427	0.04238019433518743	0.5288243957372476	-3.7449514555549666	groupLEC_10GY - groupLEC_0GY	1095
6307	2139	MSMO1	methylsterol monooxygenase 1	4	-0.3371229176852264	7.916350848772715	-2.147756531212455	0.04254766621426375	0.5290551513299331	-4.430463045738101	groupLEC_10GY - groupLEC_0GY	2096
55728	6822	N4BP2	NEDD4 binding protein 2	4	-0.3191062457107696	3.4082984587017653	-2.1476911167727857	0.042553426913053985	0.5290551513299331	-3.9900657492649136	groupLEC_10GY - groupLEC_0GY	1356
26015	4672	RPAP1	RNA polymerase II associated protein 1	15	0.2058106104312296	4.674192893800594	2.147868421252901	0.04253781428831477	0.5290551513299331	-4.205448124135179	groupLEC_10GY - groupLEC_0GY	1673
9069	3600	CLDN12	claudin 12	7	0.18065324592222787	5.001648130036518	2.1477560540979868	0.042547708228630306	0.5290551513299331	-4.275265525727236	groupLEC_10GY - groupLEC_0GY	1786
133619	4691	PRRC1	proline-rich coiled-coil 1	5	-0.15219197497932146	6.866081731896647	-2.148982165529021	0.04243986108571003	0.5290551513299331	-4.414885693117819	groupLEC_10GY - groupLEC_0GY	2059
375133	2272	PI4KAP2	phosphatidylinositol 4-kinase, catalytic, alpha pseudogene 2	22	0.31018293994324453	1.68145880819322	2.1461246310847013	0.042691589091227736	0.530134938743437	-3.764393354767941	groupLEC_10GY - groupLEC_0GY	1111
134957	6433	STXBP5	syntaxin binding protein 5 (tomosyn)	6	0.20145455033081205	5.666676450996715	2.146003386715471	0.042702299540784604	0.530134938743437	-4.367343281121065	groupLEC_10GY - groupLEC_0GY	1966
100505665	928	NA	NA	NA	0.6307213823215712	-0.7410002011867247	2.144686186303565	0.04281881417629964	0.530810462903439	-3.6970602875979033	groupLEC_10GY - groupLEC_0GY	1044
283871	3136	PGP	phosphoglycolate phosphatase	16	-0.26377279654153885	4.8292851761690105	-2.1448736349013777	0.042802215706079574	0.530810462903439	-4.1946208394764	groupLEC_10GY - groupLEC_0GY	1647
388695	2508	LYSMD1	LysM, putative peptidoglycan-binding, domain containing 1	1	0.38411532058610565	2.512014915283761	2.1441233978711303	0.04286868364059239	0.5310435846637152	-3.8506909927226625	groupLEC_10GY - groupLEC_0GY	1204
84722	1775	PSRC1	proline/serine-rich coiled-coil 1	1	-0.9810398822705508	1.6750671777400334	-2.1437569588539906	0.04290118243843224	0.531061342349746	-3.7311145936861143	groupLEC_10GY - groupLEC_0GY	1084
55789	2504	DEPDC1B	DEP domain containing 1B	5	-1.5778608045151743	0.9374571830283406	-2.1418100681140153	0.043074221168715204	0.5312798058291388	-3.714462207478962	groupLEC_10GY - groupLEC_0GY	1060
611	1098	OPN1SW	opsin 1 (cone pigments), short-wave-sensitive	7	-0.5519626917198586	0.9604437929264268	-2.1422207472557417	0.043037667955939794	0.5312798058291388	-3.729456255887319	groupLEC_10GY - groupLEC_0GY	1078
389898	1190	UBE2NL	ubiquitin-conjugating enzyme E2N-like	X	-0.3797782440242854	2.1467413873661396	-2.1427126013716977	0.04299392640385073	0.5312798058291388	-3.7686989156886703	groupLEC_10GY - groupLEC_0GY	1117
8934	3494	RAB7L1	RAB7, member RAS oncogene family-like 1	1	0.19179618875800308	5.250884439676041	2.1426009684042944	0.04300385062740979	0.5312798058291388	-4.31138016930923	groupLEC_10GY - groupLEC_0GY	1852
1994	6058	ELAVL1	ELAV (embryonic lethal, abnormal vision, Drosophila)-like 1 (Hu antigen R)	19	-0.11290454666137784	6.2034387330211	-2.1420061820341663	0.043056762219681695	0.5312798058291388	-4.395130370431766	groupLEC_10GY - groupLEC_0GY	2021
165918	5347	RNF168	ring finger protein 168, E3 ubiquitin protein ligase	3	-0.3109521800726798	4.656673255346544	-2.1389400275271524	0.043330455806914046	0.5337758805370986	-4.229191468995953	groupLEC_10GY - groupLEC_0GY	1703
10111	6597	RAD50	RAD50 homolog (S. cerevisiae)	5	0.16499456033271187	5.999167136537526	2.1388441205322315	0.043339041952939035	0.5337758805370986	-4.388349578462904	groupLEC_10GY - groupLEC_0GY	2002
65094	2595	JMJD4	jumonji domain containing 4	1	0.29084890317964307	2.995981308758107	2.138216422008053	0.043395274979465014	0.5340836758631782	-3.929966509580293	groupLEC_10GY - groupLEC_0GY	1289
57148	8636	RALGAPB	Ral GTPase activating protein, beta subunit (non-catalytic)	20	0.2170962958275755	6.619944586505416	2.1378611800812335	0.04342712880658568	0.5340911992435843	-4.426410150665191	groupLEC_10GY - groupLEC_0GY	2087
128854	1215	TSPY26P	testis specific protein, Y-linked 26, pseudogene	20	-0.5677382799321509	-0.44808016384293714	-2.1373360385231144	0.0434742557618907	0.5342864142699651	-3.6935412952573046	groupLEC_10GY - groupLEC_0GY	1040
79009	2538	DDX50	DEAD (Asp-Glu-Ala-Asp) box polypeptide 50	10	0.13658995588388212	5.356021229402731	2.135887529148524	0.04360448586194157	0.5355019294611287	-4.341493441446978	groupLEC_10GY - groupLEC_0GY	1913
643406	3799	LOC643406	uncharacterized LOC643406	20	0.5758751168632205	-0.9958058542224121	2.1325915627563505	0.0439021237010841	0.5364594743888726	-3.7000646081069353	groupLEC_10GY - groupLEC_0GY	1050
55890	2434	GPRC5C	G protein-coupled receptor, family C, group 5, member C	17	-0.4145973242884331	1.6812062191269093	-2.1330265324780044	0.043862739880993096	0.5364594743888726	-3.938417555476902	groupLEC_10GY - groupLEC_0GY	1300
367	4496	AR	androgen receptor	X	-0.3950745935726274	-0.27160705120306405	-2.133800682045542	0.043792724079072524	0.5364594743888726	-3.7645026879548023	groupLEC_10GY - groupLEC_0GY	1112
2145	4646	EZH1	enhancer of zeste homolog 1 (Drosophila)	17	0.21248997137078796	4.937929188268208	2.133210610401755	0.043846082341216425	0.5364594743888726	-4.327792853359489	groupLEC_10GY - groupLEC_0GY	1893
55327	4852	LIN7C	lin-7 homolog C (C. elegans)	11	0.19658670427487124	4.566060800797842	2.133891223880821	0.04378454184941488	0.5364594743888726	-4.20239743676238	groupLEC_10GY - groupLEC_0GY	1662
10181	3100	RBM5	RNA binding motif protein 5	3	0.1900741419051828	6.164907449870264	2.1328737319412094	0.04387657140045216	0.5364594743888726	-4.406018834335681	groupLEC_10GY - groupLEC_0GY	2042
29855	6777	UBN1	ubinuclein 1	16	-0.13745235202695394	6.500257062214621	-2.133282996129578	0.04383953358745535	0.5364594743888726	-4.425008260545331	groupLEC_10GY - groupLEC_0GY	2082
441631	5562	TSPAN11	tetraspanin 11	12	0.605409966881806	2.30979417887684	2.131962438768564	0.04395914329808694	0.5367725390577116	-4.204100374144788	groupLEC_10GY - groupLEC_0GY	1670
100292680	2244	LOC100292680	uncharacterized LOC100292680	12	-1.2215304525085977	-2.831799657494341	-2.129448050608886	0.044187696691108086	0.5368852625880814	-3.8514218116769117	groupLEC_10GY - groupLEC_0GY	1205
79000	2061	AUNIP	aurora kinase A and ninein interacting protein	1	-0.877657942201153	0.24849511105347183	-2.128938774139085	0.04423411901647328	0.5368852625880814	-3.7247597301657125	groupLEC_10GY - groupLEC_0GY	1073
494141	2778	LOC494141	solute carrier family 25, member 51 pseudogene	11	0.6535645207219315	0.5137868145181319	2.129511275588537	0.04418193657354901	0.5368852625880814	-3.7070149425253955	groupLEC_10GY - groupLEC_0GY	1054
145258	1189	GSC	goosecoid homeobox	14	0.5688783333102068	-3.071724825104294	2.1288498671276983	0.04424222769756693	0.5368852625880814	-3.730007829437015	groupLEC_10GY - groupLEC_0GY	1080
8800	1163	PEX11A	peroxisomal biogenesis factor 11 alpha	15	0.37443296280186855	1.5228134879959971	2.1315006493616004	0.04400103921232934	0.5368852625880814	-3.7757758884965664	groupLEC_10GY - groupLEC_0GY	1125
80271	3385	ITPKC	inositol-trisphosphate 3-kinase C	19	0.29512053890578516	4.4081599815701304	2.1286987723445288	0.044256011223981394	0.5368852625880814	-4.126147214515479	groupLEC_10GY - groupLEC_0GY	1540
79411	2505	GLB1L	galactosidase, beta 1-like	2	0.24116831210704515	3.085521805659109	2.1284092375898442	0.04428243464458583	0.5368852625880814	-4.055205297733389	groupLEC_10GY - groupLEC_0GY	1437
199870	3462	FAM76A	family with sequence similarity 76, member A	1	-0.21267636528074974	3.2882455729331865	-2.129893101879948	0.044147164611807385	0.5368852625880814	-4.0176194317897975	groupLEC_10GY - groupLEC_0GY	1385
171568	4473	POLR3H	polymerase (RNA) III (DNA directed) polypeptide H (22.9kD)	22	-0.19010285472397737	5.23006061991789	-2.1303874358303747	0.04410218343609996	0.5368852625880814	-4.317684915730961	groupLEC_10GY - groupLEC_0GY	1869
86	1906	ACTL6A	actin-like 6A	3	-0.18124180480394791	5.567875682527371	-2.1306145244736343	0.04408153367305292	0.5368852625880814	-4.35974625412657	groupLEC_10GY - groupLEC_0GY	1953
339456	958	TMEM52	transmembrane protein 52	1	1.0309881238695229	-2.37708810243036	2.126443390664706	0.04446221671145471	0.537638628329755	-3.7782254006392897	groupLEC_10GY - groupLEC_0GY	1127
2274	2251	FHL2	four and a half LIM domains 2	2	0.7281166780873969	6.890886081205299	2.1268046632095468	0.044429128192347685	0.537638628329755	-4.4491643282905216	groupLEC_10GY - groupLEC_0GY	2134
130557	2136	ZNF513	zinc finger protein 513	2	0.17709175509372255	4.34401878361194	2.126760549579414	0.04443316731935341	0.537638628329755	-4.199129305143943	groupLEC_10GY - groupLEC_0GY	1655
25870	2054	SUMF2	sulfatase modifying factor 2	7	0.13601415308496012	7.0493389478045465	2.126354378292737	0.044470372650381604	0.537638628329755	-4.466627742739737	groupLEC_10GY - groupLEC_0GY	2180
386724	2972	AMIGO3	adhesion molecule with Ig-like domain 3	3	-0.3995314849523621	1.754752787442444	-2.1244159790454162	0.04464831643558975	0.5378871463694848	-3.788108294275494	groupLEC_10GY - groupLEC_0GY	1140
7589	1989	ZSCAN21	zinc finger and SCAN domain containing 21	7	0.3265680361686778	2.1795380942357565	2.124253376976686	0.04466327226871992	0.5378871463694848	-3.8368282238204263	groupLEC_10GY - groupLEC_0GY	1183
280655	575	IGBP1P1	immunoglobulin (CD79A) binding protein 1 pseudogene 1	14	0.3009267210651574	2.4149556106906167	2.1235171603430327	0.044731044481777	0.5378871463694848	-3.8505010227580314	groupLEC_10GY - groupLEC_0GY	1202
9792	5548	SERTAD2	SERTA domain containing 2	2	0.27996143678791974	5.841988704097735	2.1238873818496344	0.044696952296506415	0.5378871463694848	-4.4305273264802345	groupLEC_10GY - groupLEC_0GY	2097
23443	2149	SLC35A3	solute carrier family 35 (UDP-N-acetylglucosamine (UDP-GlcNAc) transporter), member A3	1	0.2009045542586625	4.276573077950925	2.1251355520129382	0.04458218551302147	0.5378871463694848	-4.206472960403576	groupLEC_10GY - groupLEC_0GY	1675
57488	5957	ESYT2	extended synaptotagmin-like protein 2	7	0.1728639998624466	7.370388533880703	2.123487572701281	0.044733770095475134	0.5378871463694848	-4.476313291096263	groupLEC_10GY - groupLEC_0GY	2194
1108	6497	CHD4	chromodomain helicase DNA binding protein 4	12	-0.16437569880836822	7.823855772630519	-2.1233912395231704	0.044742645342931105	0.5378871463694848	-4.477125627586701	groupLEC_10GY - groupLEC_0GY	2198
8498	3402	RANBP3	RAN binding protein 3	19	-0.13439483976467148	5.679738562266687	-2.123648871525509	0.04471891305882004	0.5378871463694848	-4.387646615532526	groupLEC_10GY - groupLEC_0GY	1999
286205	12211	SCAI	suppressor of cancer cell invasion	9	0.34457513346709945	2.9987827951805537	2.1222396771419034	0.04484886229144392	0.5384398904926347	-3.9289261203487698	groupLEC_10GY - groupLEC_0GY	1287
8880	2884	FUBP1	far upstream element (FUSE) binding protein 1	1	-0.1825163590709611	6.337246156899478	-2.122209837057459	0.04485161766958245	0.5384398904926347	-4.418662256175569	groupLEC_10GY - groupLEC_0GY	2067
55379	2915	LRRC59	leucine rich repeat containing 59	17	-0.18022831417436613	7.882754182571251	-2.1217449713584977	0.044894562164532484	0.5385772211948651	-4.481625526540149	groupLEC_10GY - groupLEC_0GY	2207
116092	1290	DNTTIP1	deoxynucleotidyltransferase, terminal, interacting protein 1	20	-0.16903437155350343	4.473858151108932	-2.1212874735181257	0.04493686210036724	0.5387066322621165	-4.210207406152571	groupLEC_10GY - groupLEC_0GY	1681
7371	1250	UCK2	uridine-cytidine kinase 2	1	-0.141532701444671	5.005062026946541	-2.120368349239248	0.045021952006201384	0.5393484720014103	-4.279866286392956	groupLEC_10GY - groupLEC_0GY	1794
6523	5236	SLC5A1	solute carrier family 5 (sodium/glucose cotransporter), member 1	22	1.2843087734079126	-3.3216174716975737	2.1164182167733756	0.04538929492081734	0.5410948372882654	-3.832645691640174	groupLEC_10GY - groupLEC_0GY	1177
113177	1015	IZUMO4	IZUMO family member 4	19	0.6447654546237467	-0.2666659847572556	2.1180567953407725	0.04523658952423017	0.5410948372882654	-3.723914843286158	groupLEC_10GY - groupLEC_0GY	1071
79447	3825	PAGR1	PAXIP1 associated glutamate-rich protein 1	16	-0.27209996952660287	4.3051118406792295	-2.1171366290006706	0.045322286413384115	0.5410948372882654	-4.20485751774396	groupLEC_10GY - groupLEC_0GY	1671
7408	2291	VASP	vasodilator-stimulated phosphoprotein	19	-0.26331265727493314	6.856991461100364	-2.1184285386950163	0.045202009654640704	0.5410948372882654	-4.463628616395071	groupLEC_10GY - groupLEC_0GY	2173
219931	5026	TPCN2	two pore segment channel 2	11	0.23903126800405072	4.115681476101401	2.1176662943321407	0.04527293984580945	0.5410948372882654	-4.20242514095704	groupLEC_10GY - groupLEC_0GY	1663
1355	7689	COX15	cytochrome c oxidase assembly homolog 15 (yeast)	10	0.18580882723267944	4.978932457133027	2.116744556654814	0.04535884517542402	0.5410948372882654	-4.30838640965659	groupLEC_10GY - groupLEC_0GY	1841
64132	3567	XYLT2	xylosyltransferase II	17	0.17660441187201403	5.251386118140753	2.116794492659125	0.0453541874237605	0.5410948372882654	-4.3438163865315875	groupLEC_10GY - groupLEC_0GY	1916
7275	6602	TUB	tubby homolog (mouse)	11	-0.316301512185742	2.2994202654813547	-2.1160552148216643	0.045423187063604695	0.5411215211514441	-4.1391605143369254	groupLEC_10GY - groupLEC_0GY	1555
5902	884	RANBP1	RAN binding protein 1	22	-0.28690050012902635	5.668993721616498	-2.115402431510325	0.04548419222569631	0.5414709373943443	-4.348659129811709	groupLEC_10GY - groupLEC_0GY	1925
9088	2143	PKMYT1	protein kinase, membrane associated tyrosine/threonine 1	16	-1.8059774441224963	1.7272300691975382	-2.113729995402479	0.04564082392579405	0.5417017236101701	-3.7306946756949744	groupLEC_10GY - groupLEC_0GY	1083
4998	3169	ORC1	origin recognition complex, subunit 1	1	-1.6578312949955927	1.6962193305217166	-2.1144339782337056	0.04557483358891681	0.5417017236101701	-3.723562911848476	groupLEC_10GY - groupLEC_0GY	1069
63924	1277	CIDEC	cell death-inducing DFFA-like effector c	3	-1.5132947220457222	-2.6674878776872215	-2.1135425727084343	0.045658407119340924	0.5417017236101701	-3.834140691153601	groupLEC_10GY - groupLEC_0GY	1180
51657	1416	STYXL1	serine/threonine/tyrosine interacting-like 1	7	0.28465508510957527	4.269717457508394	2.113166522271118	0.04569370491055076	0.5417017236101701	-4.179226279313894	groupLEC_10GY - groupLEC_0GY	1628
6628	1153	SNRPB	small nuclear ribonucleoprotein polypeptides B and B1	20	-0.18540247660067166	7.065624293169995	-2.113409177234847	0.04567092541667126	0.5417017236101701	-4.472212567009615	groupLEC_10GY - groupLEC_0GY	2187
57617	3895	VPS18	vacuolar protein sorting 18 homolog (S. cerevisiae)	15	-0.17624116558465985	5.9796345556925035	-2.1146077781058645	0.04555855503614665	0.5417017236101701	-4.42452899671432	groupLEC_10GY - groupLEC_0GY	2080
55159	4952	RFWD3	ring finger and WD repeat domain 3	16	-0.3286716339567004	5.204203602310169	-2.112597226309014	0.04574718823614358	0.5419599327074667	-4.321484211531719	groupLEC_10GY - groupLEC_0GY	1882
1456	4462	CSNK1G3	casein kinase 1, gamma 3	5	0.1503183287240244	5.430970947541296	2.1122369502238802	0.04578106393061255	0.5419856564361645	-4.403323347041441	groupLEC_10GY - groupLEC_0GY	2040
100289373	1821	UBAC2-AS1	UBAC2 antisense RNA 1	13	1.230373694162885	-1.3723866534446374	2.109521822330903	0.04603708479557744	0.544572884675644	-3.7811780838650737	groupLEC_10GY - groupLEC_0GY	1131
100124516	90	SNORD58C	small nucleolar RNA, C/D box 58C	18	-0.8654133548173077	-1.0064529109406795	-2.10699504026446	0.046276499700802345	0.544572884675644	-3.77075906820059	groupLEC_10GY - groupLEC_0GY	1120
147968	3129	CAPN12	calpain 12	19	-0.8427668698912418	-0.5044635389738422	-2.108512340509704	0.04613260042058783	0.544572884675644	-3.7581876487864974	groupLEC_10GY - groupLEC_0GY	1108
1031	2478	CDKN2C	cyclin-dependent kinase inhibitor 2C (p18, inhibits CDK4)	1	-0.6982034118979858	2.6069288106604427	-2.107217823329234	0.04625534596846156	0.544572884675644	-4.033288832764589	groupLEC_10GY - groupLEC_0GY	1409
93323	1456	HAUS8	HAUS augmin-like complex, subunit 8	19	-0.6972540420315294	2.2528493619216317	-2.1058866478085525	0.04638187306743128	0.544572884675644	-3.837067722381823	groupLEC_10GY - groupLEC_0GY	1184
84790	1553	TUBA1C	tubulin, alpha 1c	12	-0.40156473258590886	7.852660857548245	-2.1079612251898823	0.0461848211457753	0.544572884675644	-4.502591815442779	groupLEC_10GY - groupLEC_0GY	2246
6100	1121	RP9	retinitis pigmentosa 9 (autosomal dominant)	7	-0.26092356734440836	2.8640066405962785	-2.1064700592527896	0.0463263821214259	0.544572884675644	-3.9587579370399872	groupLEC_10GY - groupLEC_0GY	1326
90459	4615	ERI1	exoribonuclease 1	8	-0.23817492240014726	4.387219441944806	-2.1081294721817314	0.04616887334122839	0.544572884675644	-4.250881571047177	groupLEC_10GY - groupLEC_0GY	1747
55780	2078	C6orf70	chromosome 6 open reading frame 70	6	0.225638026127446	3.8578040546225676	2.105928693577005	0.046377871907320595	0.544572884675644	-4.145260828350322	groupLEC_10GY - groupLEC_0GY	1566
53349	4551	ZFYVE1	zinc finger, FYVE domain containing 1	14	0.19890511490116225	5.8180982701159	2.10757046833087	0.046221879307094434	0.544572884675644	-4.433491375604976	groupLEC_10GY - groupLEC_0GY	2101
653566	1624	LOC653566	signal peptidase complex subunit 2 homolog (S. cerevisiae) pseudogene	1	-0.1712846765035856	4.113064486101841	-2.106578407238662	0.04631608320868543	0.544572884675644	-4.194229021870139	groupLEC_10GY - groupLEC_0GY	1646
440093	1057	H3F3C	H3 histone, family 3C	12	-0.1676848729762046	6.371240663395181	-2.109152836486489	0.046071977064903895	0.544572884675644	-4.455900648660821	groupLEC_10GY - groupLEC_0GY	2152
29110	2982	TBK1	TANK-binding kinase 1	12	0.16294291646874015	5.611016326053885	2.1052846908024727	0.04643919048462853	0.5447136377960669	-4.419468350976668	groupLEC_10GY - groupLEC_0GY	2069
79701	4513	OGFOD3	2-oxoglutarate and iron-dependent oxygenase domain containing 3	17	-0.12744947323680833	4.753961550438552	-2.1050916079278945	0.046457588997172596	0.5447136377960669	-4.299331426537497	groupLEC_10GY - groupLEC_0GY	1824
8735	5992	MYH13	myosin, heavy chain 13, skeletal muscle	17	-0.8087031681291474	-1.7721352767420788	-2.103432951022701	0.04661590899420783	0.5461207071589916	-3.7670378332533145	groupLEC_10GY - groupLEC_0GY	1116
57532	10880	NUFIP2	nuclear fragile X mental retardation protein interacting protein 2	17	-0.1718222129288982	7.235687996583942	-2.1031654471459005	0.04664148771290599	0.5461207071589916	-4.5056200336626135	groupLEC_10GY - groupLEC_0GY	2251
25906	882	ANAPC15	anaphase promoting complex subunit 15	11	-0.2862184147544671	2.8139927931501507	-2.1024350767691464	0.046711389857840145	0.5465648252017641	-3.9327756901574347	groupLEC_10GY - groupLEC_0GY	1291
374900	2910	ZNF568	zinc finger protein 568	19	0.30061706518585574	2.016580539551054	2.101818578393444	0.046770466692312065	0.5468817565698186	-3.8806126528608544	groupLEC_10GY - groupLEC_0GY	1234
648740	1988	ACTG1P4	actin, gamma 1 pseudogene 4	1	-0.2945185480618413	3.728152511270108	-2.1009913436517658	0.04684984293796223	0.5471465088326571	-4.1003289074312725	groupLEC_10GY - groupLEC_0GY	1506
401505	907	TOMM5	translocase of outer mitochondrial membrane 5 homolog (yeast)	9	-0.1976456784074614	5.7952506766354235	-2.1009155535557755	0.0468571213179883	0.5471465088326571	-4.422446691218717	groupLEC_10GY - groupLEC_0GY	2076
100506729	861	NA	NA	NA	1.3345625081748755	-2.72663762072479	2.1000670246952415	0.04693867768813746	0.5477247065383686	-3.852189143923412	groupLEC_10GY - groupLEC_0GY	1206
81929	3505	SEH1L	SEH1-like (S. cerevisiae)	18	-0.269247135918369	5.476984455942784	-2.099394723832396	0.04700338626969859	0.5477320301843881	-4.397039668641591	groupLEC_10GY - groupLEC_0GY	2026
23390	4771	ZDHHC17	zinc finger, DHHC-type containing 17	12	0.1961157603165935	5.264831160380033	2.0996032232305044	0.04698330976672585	0.5477320301843881	-4.423438954190168	groupLEC_10GY - groupLEC_0GY	2078
80155	5554	NAA15	N(alpha)-acetyltransferase 15, NatA auxiliary subunit	4	-0.2361255751803064	6.198405143207842	-2.096804593880309	0.047253433239897585	0.5501383205568587	-4.446025392341714	groupLEC_10GY - groupLEC_0GY	2127
55015	2868	PRPF39	PRP39 pre-mRNA processing factor 39 homolog (S. cerevisiae)	14	-0.19165599958963409	5.140002724184925	-2.096589583420175	0.047274243515532346	0.5501383205568587	-4.366710496050878	groupLEC_10GY - groupLEC_0GY	1965
100507580	1203	LOC100507580	uncharacterized LOC100507580	22	0.8346584056161241	-1.4914040075636508	2.096115256001799	0.0473201814300432	0.550294621118503	-3.7798039623210133	groupLEC_10GY - groupLEC_0GY	1130
26272	2286	FBXO4	F-box protein 4	5	-0.2548803138565163	3.0470054623265934	-2.0957863866082547	0.047352055435233575	0.550294621118503	-4.043624585896731	groupLEC_10GY - groupLEC_0GY	1427
9332	4193	CD163	CD163 molecule	12	-0.49753705208813237	-3.0778750846485052	-2.0952920628278253	0.04740000147717448	0.5504775986768327	-3.782879621246357	groupLEC_10GY - groupLEC_0GY	1133
63922	3090	CHTF18	CTF18, chromosome transmission fidelity factor 18 homolog (S. cerevisiae)	16	-0.7026501068455815	2.621834529681626	-2.094428948461599	0.04748382202890937	0.5508642729285962	-3.837663985297909	groupLEC_10GY - groupLEC_0GY	1187
56912	1875	IFT46	intraflagellar transport 46 homolog (Chlamydomonas)	11	0.16888916203983761	4.233712825459221	2.093417258522418	0.04758224046450666	0.5508642729285962	-4.234470605899645	groupLEC_10GY - groupLEC_0GY	1715
114882	7242	OSBPL8	oxysterol binding protein-like 8	12	0.1649696916546528	7.3217338401415395	2.093928870318291	0.047532447416831894	0.5508642729285962	-4.523743114027442	groupLEC_10GY - groupLEC_0GY	2299
63891	4255	RNF123	ring finger protein 123	3	0.15651386747794493	5.4198229348892015	2.0929614775371523	0.047626639098477044	0.5508642729285962	-4.4128631800027325	groupLEC_10GY - groupLEC_0GY	2055
552889	3682	ATXN7L3B	ataxin 7-like 3B	12	-0.1311152436417382	6.398848853065464	-2.093735566251175	0.04755125540600546	0.5508642729285962	-4.489426171129747	groupLEC_10GY - groupLEC_0GY	2225
381	978	ARF5	ADP-ribosylation factor 5	7	-0.13105149102380853	6.758789210982054	-2.093033936301913	0.04761957824894987	0.5508642729285962	-4.514229356259364	groupLEC_10GY - groupLEC_0GY	2274
27013	2074	CNPPD1	cyclin Pas1/PHO80 domain containing 1	2	0.1617278167817684	5.693318824537774	2.0914896814250823	0.0477702636218529	0.5521518976440671	-4.458751089969471	groupLEC_10GY - groupLEC_0GY	2157
219654	4933	ZCCHC24	zinc finger, CCHC domain containing 24	10	-0.23775475416901948	5.322275396180571	-2.0910705343018847	0.04781123682966194	0.5522520902723452	-4.451438578547375	groupLEC_10GY - groupLEC_0GY	2142
2794	7910	GNL1	guanine nucleotide binding protein-like 1	6	-0.15749606510066094	6.1043426246655	-2.0907245809989923	0.04784507878221437	0.5522698323983488	-4.473847810550419	groupLEC_10GY - groupLEC_0GY	2189
80018	5819	NAA25	N(alpha)-acetyltransferase 25, NatB auxiliary subunit	12	-0.2462759330946387	5.272638284593967	-2.089924292096351	0.04792344715081402	0.5528011666957933	-4.370434056823834	groupLEC_10GY - groupLEC_0GY	1970
382	3939	ARF6	ADP-ribosylation factor 6	14	-0.14257044908470817	7.019304378499035	-2.0895754664427244	0.04795764190720769	0.5528225815264434	-4.522491734466936	groupLEC_10GY - groupLEC_0GY	2293
221178	8457	SPATA13	spermatogenesis associated 13	13	-0.3998298421618416	3.587641581354321	-2.0884579157068432	0.0480673406361733	0.5537137386626567	-4.144138352100095	groupLEC_10GY - groupLEC_0GY	1561
57683	10146	ZDBF2	zinc finger, DBF-type containing 2	2	0.2667475471378715	4.223401999830157	2.0880658725474697	0.04810587679366696	0.5537844873991493	-4.238731708076116	groupLEC_10GY - groupLEC_0GY	1722
79810	2103	PTCD2	pentatricopeptide repeat domain 2	5	0.3306177997059909	2.7173060984757784	2.087243336418981	0.048186818501440125	0.5539701831083517	-3.9792647529699723	groupLEC_10GY - groupLEC_0GY	1343
8624	1124	PSMG1	proteasome (prosome, macropain) assembly chaperone 1	21	-0.23401962983440328	5.2754875150135865	-2.087323706256615	0.04817890433059237	0.5539701831083517	-4.3901007925887185	groupLEC_10GY - groupLEC_0GY	2008
23118	4395	TAB2	TGF-beta activated kinase 1/MAP3K7 binding protein 2	6	0.1660351439550567	6.348788884832198	2.08656373352809	0.04825378685077931	0.554205553918708	-4.505340678193484	groupLEC_10GY - groupLEC_0GY	2250
2130	2953	EWSR1	Ewing sarcoma breakpoint region 1	22	-0.16289673926856363	7.298371495957306	-2.086377727987263	0.04827213043491992	0.554205553918708	-4.528603777164562	groupLEC_10GY - groupLEC_0GY	2312
123591	2399	C15orf27	chromosome 15 open reading frame 27	15	-1.640993621206085	-2.649705632364236	-2.0798904554058746	0.048915814294329396	0.557600629991948	-3.877594189868737	groupLEC_10GY - groupLEC_0GY	1231
100505866	668	NA	NA	NA	1.0319257029940698	-2.683859565472251	2.0794391505406136	0.04896087840132543	0.557600629991948	-3.809083455627248	groupLEC_10GY - groupLEC_0GY	1158
672	7362	BRCA1	breast cancer 1, early onset	17	-0.9437360886151743	3.1271504189605306	-2.07910862616411	0.048993905785626124	0.557600629991948	-3.878745911687414	groupLEC_10GY - groupLEC_0GY	1233
1763	4416	DNA2	DNA replication helicase 2 homolog (yeast)	10	-0.7958481217501185	2.3279763472563086	-2.0788026769197026	0.0490244952838782	0.557600629991948	-3.8281225967802026	groupLEC_10GY - groupLEC_0GY	1171
6696	1625	SPP1	secreted phosphoprotein 1	4	-0.4838267160560812	-1.4443438631084693	-2.080770184480312	0.048828077455589515	0.557600629991948	-3.84997045511542	groupLEC_10GY - groupLEC_0GY	1200
151556	7473	GPR155	G protein-coupled receptor 155	2	0.36895797799083097	3.109162267703494	2.0788777999223664	0.04901698273362	0.557600629991948	-4.055813619415412	groupLEC_10GY - groupLEC_0GY	1439
6627	1059	SNRPA1	small nuclear ribonucleoprotein polypeptide A'	15	-0.3195953410755612	4.314057438812749	-2.080150029676696	0.04888991186211707	0.557600629991948	-4.203110958825167	groupLEC_10GY - groupLEC_0GY	1667
80746	3604	TSEN2	tRNA splicing endonuclease 2 homolog (S. cerevisiae)	3	-0.3193029542288661	2.5573612885674475	-2.080062152013139	0.04889867963565353	0.557600629991948	-3.953991668719415	groupLEC_10GY - groupLEC_0GY	1321
91461	2501	PKDCC	protein kinase domain containing, cytoplasmic	2	-0.31667364653118923	2.6906014943040084	-2.0803863052644074	0.04886634503345819	0.557600629991948	-4.3740373402895605	groupLEC_10GY - groupLEC_0GY	1974
5498	1768	PPOX	protoporphyrinogen oxidase	1	0.23608185803321113	3.1876583251127055	2.0827487570759327	0.048631265490745965	0.557600629991948	-4.041729691947675	groupLEC_10GY - groupLEC_0GY	1423
146691	5808	TOM1L2	target of myb1-like 2 (chicken)	17	0.20551862189091707	5.871508938653932	2.0819530965312074	0.048710325677375724	0.557600629991948	-4.462357219957985	groupLEC_10GY - groupLEC_0GY	2167
26993	2114	AKAP8L	A kinase (PRKA) anchor protein 8-like	19	-0.20519007322552607	5.325858856422106	-2.0795026681559095	0.04895453373682742	0.557600629991948	-4.403106675473065	groupLEC_10GY - groupLEC_0GY	2038
808	2259	CALM3	calmodulin 3 (phosphorylase kinase, delta)	19	-0.17014348577108507	8.226443229679848	-2.081646973355696	0.0487407739978693	0.557600629991948	-4.556235813069007	groupLEC_10GY - groupLEC_0GY	2393
339175	2519	METTL2A	methyltransferase like 2A	17	0.15356543109438814	4.530422403364278	2.0820825382412647	0.048697455973209895	0.557600629991948	-4.2838597341900035	groupLEC_10GY - groupLEC_0GY	1799
26054	6645	SENP6	SUMO1/sentrin specific peptidase 6	6	0.1501187799039707	6.4797005548813384	2.078353583959681	0.04906942756514797	0.5577406012142317	-4.527925703670868	groupLEC_10GY - groupLEC_0GY	2311
79689	4454	STEAP4	STEAP family member 4	7	1.0477584910089484	-1.4902244298797913	2.0770233929180986	0.049202731005933496	0.5585150760427398	-3.7862676991255766	groupLEC_10GY - groupLEC_0GY	1139
440288	1486	LOC440288	uncharacterized LOC440288	15	-0.5591351377602484	0.19984348703975768	-2.07702163340917	0.04920290754725745	0.5585150760427398	-3.7745368207231276	groupLEC_10GY - groupLEC_0GY	1123
5515	2643	PPP2CA	protein phosphatase 2, catalytic subunit, alpha isozyme	5	-0.14840384658086592	7.225120418427939	-2.0761437148082598	0.0492910647117675	0.5591444931968583	-4.548394258913912	groupLEC_10GY - groupLEC_0GY	2370
84458	10524	LCOR	ligand dependent nuclear receptor corepressor	10	0.26860699536371113	4.228947151582234	2.0754881983944675	0.04935698121395999	0.5595209508306671	-4.207295061921965	groupLEC_10GY - groupLEC_0GY	1678
125	2682	ADH1B	alcohol dehydrogenase 1B (class I), beta polypeptide	4	-0.9951313503453135	-1.4541476699754865	-2.074644229714052	0.04944196392328856	0.5600493330805832	-3.8310105061940214	groupLEC_10GY - groupLEC_0GY	1173
55713	3477	ZNF334	zinc finger protein 334	20	0.5093605351248596	0.28981902768591755	2.0743748803194224	0.049469113363654914	0.5600493330805832	-3.9046148236862877	groupLEC_10GY - groupLEC_0GY	1266
23481	2791	PES1	pescadillo ribosomal biogenesis factor 1	22	-0.15858360471463584	6.5260986296870005	-2.072705082334027	0.04963772063252088	0.5612148374424236	-4.533087367435763	groupLEC_10GY - groupLEC_0GY	2330
5305	3833	PIP4K2A	phosphatidylinositol-5-phosphate 4-kinase, type II, alpha	10	-0.15721525690218296	5.797436543105442	-2.0727341319768735	0.04963478296867914	0.5612148374424236	-4.521679250427839	groupLEC_10GY - groupLEC_0GY	2289
5584	4884	PRKCI	protein kinase C, iota	3	0.2023548490542879	5.882379090908523	2.0722613718521283	0.04968261046542047	0.5613511076710924	-4.471491279081123	groupLEC_10GY - groupLEC_0GY	2186
9928	7277	KIF14	kinesin family member 14	1	-1.6696661024820227	2.0687483165931195	-2.069895987418323	0.049922527495901925	0.5614642154884496	-3.7838637645150532	groupLEC_10GY - groupLEC_0GY	1135
1841	1209	DTYMK	deoxythymidylate kinase (thymidylate kinase)	2	-0.43467112598838753	4.494102535963697	-2.070477909976781	0.04986340820310299	0.5614642154884496	-4.214549686056224	groupLEC_10GY - groupLEC_0GY	1685
23089	6629	PEG10	paternally expressed 10	7	-0.4168545076309216	4.1851544429290595	-2.0704366407237518	0.049867598810215935	0.5614642154884496	-4.30565893666633	groupLEC_10GY - groupLEC_0GY	1834
7553	2251	ZNF7	zinc finger protein 7	8	0.2425923363121938	3.6961508468614706	2.070773807004074	0.04983337112557277	0.5614642154884496	-4.183062555180834	groupLEC_10GY - groupLEC_0GY	1633
155370	1796	SBDSP1	Shwachman-Bodian-Diamond syndrome pseudogene 1	7	0.17929232399690864	4.989379351428539	2.0699683436954097	0.0499151731913095	0.5614642154884496	-4.427378738121372	groupLEC_10GY - groupLEC_0GY	2089
23151	4316	GRAMD4	GRAM domain containing 4	22	0.1782667442345076	4.340379981459713	2.070460037574002	0.0498652229833068	0.5614642154884496	-4.348548736176124	groupLEC_10GY - groupLEC_0GY	1924
51290	1777	ERGIC2	ERGIC and golgi 2	12	0.1640857260203683	5.431324088272716	2.070766302924573	0.04983413267921504	0.5614642154884496	-4.450928273002807	groupLEC_10GY - groupLEC_0GY	2139
90806	4649	ANGEL2	angel homolog 2 (Drosophila)	1	0.17495130833740813	4.536745562253462	2.0695655969782516	0.0499561207464904	0.5614726391592724	-4.326609944270645	groupLEC_10GY - groupLEC_0GY	1890
133746	9129	JMY	junction mediating and regulatory protein, p53 cofactor	5	0.23483758970000768	4.441170276632566	2.068614714893537	0.0500529167679947	0.5621909409650916	-4.425294511941438	groupLEC_10GY - groupLEC_0GY	2083
643365	2928	LINC00452	long intergenic non-protein coding RNA 452	13	-1.1076689388988274	-2.6441659456737487	-2.0682317187062558	0.05009195158727695	0.5622599556037422	-3.8631992473809174	groupLEC_10GY - groupLEC_0GY	1218
9401	3817	RECQL4	RecQ protein-like 4	8	-0.720014500719846	3.0943878171639034	-2.0668885743946945	0.05022905939259422	0.5629361572628637	-3.915105284450777	groupLEC_10GY - groupLEC_0GY	1277
10347	6819	ABCA7	ATP-binding cassette, sub-family A (ABC1), member 7	19	0.5031324641974302	3.442917506385248	2.06695846853421	0.05022191635572611	0.5629361572628637	-3.965952909454992	groupLEC_10GY - groupLEC_0GY	1333
51073	2404	MRPL4	mitochondrial ribosomal protein L4	19	-0.18641248841642089	5.522210072954529	-2.0666740964454284	0.05025098426341796	0.5629361572628637	-4.4546923298293954	groupLEC_10GY - groupLEC_0GY	2150
8864	6342	PER2	period circadian clock 2	2	-0.749953870819714	2.058481100288354	-2.0655050176427836	0.05037064298721521	0.5639071001090007	-3.8546968753328077	groupLEC_10GY - groupLEC_0GY	1212
943	3736	TNFRSF8	tumor necrosis factor receptor superfamily, member 8	1	-0.8768085269116321	-2.5165587222187495	-2.065092567511413	0.0504129192004774	0.5639125726309447	-3.8824908440363335	groupLEC_10GY - groupLEC_0GY	1235
58477	2827	SRPRB	signal recognition particle receptor, B subunit	3	-0.14841888649478463	6.060323705171275	-2.064856740089774	0.05043710579425063	0.5639125726309447	-4.529101364627164	groupLEC_10GY - groupLEC_0GY	2315
641649	1424	TMEM91	transmembrane protein 91	19	0.3718366486227609	1.925871412793335	2.06339245483635	0.050587515842671384	0.5648553777468761	-3.883806126334436	groupLEC_10GY - groupLEC_0GY	1237
124411	2774	ZNF720	zinc finger protein 720	16	0.3081749581470068	2.7126419386116982	2.0634686270930604	0.05057968163072936	0.5648553777468761	-3.9807680252447044	groupLEC_10GY - groupLEC_0GY	1345
163688	1101	CALML6	calmodulin-like 6	1	0.9950511266250491	-2.5445708423540863	2.0619279836077444	0.05073834554859923	0.5653908787570999	-3.8146355644340306	groupLEC_10GY - groupLEC_0GY	1160
126868	3229	MAB21L3	mab-21-like 3 (C. elegans)	1	0.9850218564215123	-2.3872176994220227	2.0613219800834113	0.05080087681173263	0.5653908787570999	-3.7972357314952996	groupLEC_10GY - groupLEC_0GY	1149
5553	857	PRG2	proteoglycan 2, bone marrow (natural killer cell activator, eosinophil granule major basic protein)	11	-0.8743042295694761	-0.9570884502730439	-2.0603802576463015	0.05089818622683604	0.5653908787570999	-3.813530016442898	groupLEC_10GY - groupLEC_0GY	1159
100507088	4349	NA	NA	NA	-0.6549898521421289	0.5258339250852451	-2.061369681297198	0.05079595220588953	0.5653908787570999	-3.801420642822146	groupLEC_10GY - groupLEC_0GY	1151
441666	6661	LOC441666	zinc finger protein 91 pseudogene	10	-0.5199679382895436	0.974949303791677	-2.0615934254008863	0.050772858869557486	0.5653908787570999	-3.806320450652097	groupLEC_10GY - groupLEC_0GY	1155
10051	5387	SMC4	structural maintenance of chromosomes 4	3	-0.449751284001362	5.955906569164648	-2.060055640156698	0.050931767928097865	0.5653908787570999	-4.4881080427181	groupLEC_10GY - groupLEC_0GY	2220
138639	4820	PTPDC1	protein tyrosine phosphatase domain containing 1	9	0.33071564307061374	3.304491912393343	2.060042423492146	0.05093313561192945	0.5653908787570999	-4.163795972847538	groupLEC_10GY - groupLEC_0GY	1597
64216	1786	TFB2M	transcription factor B2, mitochondrial	1	-0.17301016861177487	4.2815731731739914	-2.0616653746782054	0.050765434749475966	0.5653908787570999	-4.272738412551569	groupLEC_10GY - groupLEC_0GY	1783
60343	3080	FAM3A	family with sequence similarity 3, member A	X	0.12703089830658598	4.896643002867418	2.0607954461436435	0.050855263761098425	0.5653908787570999	-4.414270027529994	groupLEC_10GY - groupLEC_0GY	2057
182	5987	JAG1	jagged 1	20	0.4710433441291624	6.610296814395466	2.0592832740478784	0.05101174879030728	0.56582319431744	-4.556897272855941	groupLEC_10GY - groupLEC_0GY	2394
219293	3859	ATAD3C	ATPase family, AAA domain containing 3C	1	-0.2952931700404604	3.4806141273959095	-2.0590273214138826	0.051038278188797456	0.56582319431744	-4.080065140678061	groupLEC_10GY - groupLEC_0GY	1473
7874	5412	USP7	ubiquitin specific peptidase 7 (herpes virus-associated)	16	-0.1160603572427279	6.81193772122994	-2.058380803521769	0.05110534438913932	0.5661995219263362	-4.567256500381788	groupLEC_10GY - groupLEC_0GY	2426
9520	4339	NPEPPS	aminopeptidase puromycin sensitive	17	0.0987210616815597	6.812462776602079	2.0580333940162907	0.051141415217904836	0.5662321846826964	-4.567972332177755	groupLEC_10GY - groupLEC_0GY	2429
100507642	4533	LOC100507642	uncharacterized LOC100507642	7	-0.38386463885656363	0.10191106483525819	-2.056566220925094	0.051293999593226586	0.5671868842472241	-3.909882291397217	groupLEC_10GY - groupLEC_0GY	1273
58	1493	ACTA1	actin, alpha 1, skeletal muscle	1	-0.21918501573674476	5.323696386993879	-2.0566623791293606	0.05128398681918382	0.5671868842472241	-4.478029731756913	groupLEC_10GY - groupLEC_0GY	2200
39	1551	ACAT2	acetyl-CoA acetyltransferase 2	6	-0.41613261539822677	6.249163289279055	-2.0557262405331285	0.051381539389599454	0.5677875991371705	-4.500642216706013	groupLEC_10GY - groupLEC_0GY	2241
7171	3003	TPM4	tropomyosin 4	19	-0.18140373491969974	10.405584210517308	-2.054891978329251	0.051468615186625453	0.5683824138342133	-4.594325111925113	groupLEC_10GY - groupLEC_0GY	2495
199745	1825	THAP8	THAP domain containing 8	19	0.30025645504842746	2.5232110264433056	2.0543669579323427	0.05152348146941355	0.5683825349468301	-4.081715083646527	groupLEC_10GY - groupLEC_0GY	1476
28969	1873	BZW2	basic leucine zipper and W2 domains 2	7	-0.2869438954115706	6.186945326717956	-2.0541531806447537	0.05154583681403098	0.5683825349468301	-4.500335576259234	groupLEC_10GY - groupLEC_0GY	2240
7533	1793	YWHAH	tyrosine 3-monooxygenase/tryptophan 5-monooxygenase activation protein, eta polypeptide	22	-0.1932280512407507	7.343436916600416	-2.053937771561353	0.0515683715532339	0.5683825349468301	-4.599156489748652	groupLEC_10GY - groupLEC_0GY	2517
4603	5188	MYBL1	v-myb myeloblastosis viral oncogene homolog (avian)-like 1	8	-1.1561273736011064	1.5027974996051814	-2.051444914821114	0.05182979859273688	0.5686973086924498	-3.808393031809699	groupLEC_10GY - groupLEC_0GY	1156
340206	1137	TREML3P	triggering receptor expressed on myeloid cells-like 3, pseudogene	6	1.0894063948154105	-3.47021623270393	2.0517769325905877	0.05179491163567966	0.5686973086924498	-3.898700282443325	groupLEC_10GY - groupLEC_0GY	1256
100505555	575	LOC100505555	uncharacterized LOC100505555	19	-0.6738337929651597	-0.9373483922981045	-2.051646288819536	0.05180863660463445	0.5686973086924498	-3.8211889806515402	groupLEC_10GY - groupLEC_0GY	1166
2146	2685	EZH2	enhancer of zeste homolog 2 (Drosophila)	7	-0.5612727075304638	3.4903719397796173	-2.0521960351097506	0.051750904105151777	0.5686973086924498	-4.064661902397574	groupLEC_10GY - groupLEC_0GY	1451
3418	1733	IDH2	isocitrate dehydrogenase 2 (NADP+), mitochondrial	15	-0.23634727338867645	6.160381305335894	-2.052246166221351	0.0517456423610732	0.5686973086924498	-4.548171397833726	groupLEC_10GY - groupLEC_0GY	2369
8634	2623	RTCA	RNA 3'-terminal phosphate cyclase	1	0.19169685577096907	5.635377086306276	2.0528130766127615	0.05168617284566623	0.5686973086924498	-4.499935136011477	groupLEC_10GY - groupLEC_0GY	2239
375743	10051	PTAR1	protein prenyltransferase alpha subunit repeat containing 1	9	0.13940350068896112	5.995662264384173	2.052682915842985	0.051699821457192735	0.5686973086924498	-4.5384802489751035	groupLEC_10GY - groupLEC_0GY	2344
100170841	3232	C17orf96	chromosome 17 open reading frame 96	17	-0.5027089929722048	2.0218195064895186	-2.050609436257324	0.051917679720045205	0.5690245778948423	-3.9282085392600656	groupLEC_10GY - groupLEC_0GY	1285
57531	4576	HACE1	HECT domain and ankyrin repeat containing E3 ubiquitin protein ligase 1	6	0.25222874745941315	3.9865957121679747	2.050528528129656	0.05192619722234302	0.5690245778948423	-4.283727063503094	groupLEC_10GY - groupLEC_0GY	1798
57149	1929	LYRM1	LYR motif containing 1	16	0.2541623499589818	4.4448944716006045	2.0493602990883137	0.05204932004866846	0.5700084088609784	-4.32842099325646	groupLEC_10GY - groupLEC_0GY	1895
3306	2770	HSPA2	heat shock 70kDa protein 2	14	-0.5721157710391243	4.031401686897655	-2.048999327276032	0.05208741645620226	0.5700105953137651	-4.290964003260614	groupLEC_10GY - groupLEC_0GY	1812
254128	1799	LOC254128	uncharacterized LOC254128	2	0.3810857226787959	1.03400270716271	2.0480956849853618	0.052182894511029095	0.5700105953137651	-3.847310965878263	groupLEC_10GY - groupLEC_0GY	1196
114799	4499	ESCO1	establishment of cohesion 1 homolog 1 (S. cerevisiae)	18	-0.238213606792951	4.6979696803651025	-2.048546684107154	0.05213522285073641	0.5700105953137651	-4.383704638146178	groupLEC_10GY - groupLEC_0GY	1993
25949	1777	SYF2	SYF2 homolog, RNA splicing factor (S. cerevisiae)	1	0.17483793270630876	5.666291105557662	2.048388586395502	0.05215192972628002	0.5700105953137651	-4.521214042405688	groupLEC_10GY - groupLEC_0GY	2287
51300	1596	TIMMDC1	translocase of inner mitochondrial membrane domain containing 1	3	0.12952000904601935	6.01531643958596	2.047713647579837	0.05222330715596926	0.5700877623443771	-4.543044600979325	groupLEC_10GY - groupLEC_0GY	2357
51491	537	NOP16	NOP16 nucleolar protein	5	-0.3616642586157597	4.15414155445172	-2.0459456040858006	0.05241069773976298	0.5717682692158571	-4.2411789675725	groupLEC_10GY - groupLEC_0GY	1727
374395	1043	TMEM179B	transmembrane protein 179B	11	0.15370621214266045	4.985404166025957	2.0449042533492765	0.05252134818572999	0.5726099791039887	-4.462954722292215	groupLEC_10GY - groupLEC_0GY	2170
4542	4173	MYO1F	myosin IF	19	-0.46937387525961216	0.6203423310808214	-2.044415571979901	0.0525733455713877	0.5728115631248392	-3.8524215191026103	groupLEC_10GY - groupLEC_0GY	1207
27152	3275	INTU	inturned planar cell polarity effector homolog (Drosophila)	4	0.45937438800109076	2.2423134485207963	2.0424118066462817	0.05278703312903955	0.5737295985439317	-4.055432477874124	groupLEC_10GY - groupLEC_0GY	1438
10636	2406	RGS14	regulator of G-protein signaling 14	5	-0.4491203299108695	2.3481243540497823	-2.0428337563133523	0.052741970934489485	0.5737295985439317	-3.9837379335093606	groupLEC_10GY - groupLEC_0GY	1348
10298	3064	PAK4	p21 protein (Cdc42/Rac)-activated kinase 4	19	-0.2619533113384205	4.793065135471892	-2.042962068065737	0.05272827465421463	0.5737295985439317	-4.34483871122841	groupLEC_10GY - groupLEC_0GY	1917
6650	4744	SOLH	small optic lobes homolog (Drosophila)	16	-0.20967328475980818	5.291700254603375	-2.0423667312533715	0.052791848991494854	0.5737295985439317	-4.460390218681241	groupLEC_10GY - groupLEC_0GY	2162
284837	4598	LOC284837	uncharacterized LOC284837	21	0.7877729208431834	-0.731245703890396	2.0412747676706324	0.05290863422500253	0.5746334828948019	-3.822255905066241	groupLEC_10GY - groupLEC_0GY	1167
100129858	2017	LOC100129858	uncharacterized LOC100129858	4	-0.8852334675873523	-2.059433941030012	-2.03907579711544	0.053144512169242444	0.5760972958358906	-3.8705801875080788	groupLEC_10GY - groupLEC_0GY	1223
79064	937	TMEM223	transmembrane protein 223	11	-0.3070754448248927	3.0570982981520634	-2.0395297359158318	0.05309574274106308	0.5760972958358906	-4.094523017051228	groupLEC_10GY - groupLEC_0GY	1499
641455	6666	POTEM	POTE ankyrin domain family, member M	14	-0.2318811806949519	4.903994514591801	-2.039359437592417	0.05311403426017146	0.5760972958358906	-4.449196556896615	groupLEC_10GY - groupLEC_0GY	2135
401232	2809	DKFZP686I15217	uncharacterized LOC401232	6	-0.7268137734636877	0.07311787832169372	-2.038550397688547	0.05320100885681784	0.5763442626155266	-3.825583425486909	groupLEC_10GY - groupLEC_0GY	1169
79736	1339	TEFM	transcription elongation factor, mitochondrial	17	0.24706704711122152	3.1409641396003183	2.037777663399322	0.05328419887249389	0.5768799111623072	-4.114740083681232	groupLEC_10GY - groupLEC_0GY	1523
7272	3022	TTK	TTK protein kinase	6	-1.4201184974746717	2.24598910198814	-2.036999761380862	0.05336806220716176	0.5773673894012127	-3.8461945903106027	groupLEC_10GY - groupLEC_0GY	1195
64091	1644	POPDC2	popeye domain containing 2	3	0.6040803166595426	-0.5464230023350205	2.035483445111681	0.05353186968124728	0.5773673894012127	-3.8310930595563457	groupLEC_10GY - groupLEC_0GY	1174
100507291	967	LOC100507291	uncharacterized LOC100507291	3	0.5671744301258345	-0.15794600591025532	2.0362037078269553	0.053454004052624314	0.5773673894012127	-3.82872965435424	groupLEC_10GY - groupLEC_0GY	1172
132949	3562	AASDH	aminoadipate-semialdehyde dehydrogenase	4	0.28651964481473025	3.5525486953112857	2.035664419346457	0.05351229556030339	0.5773673894012127	-4.198141606621144	groupLEC_10GY - groupLEC_0GY	1653
55236	6447	UBA6	ubiquitin-like modifier activating enzyme 6	4	0.1386893193510481	5.999231548334632	2.0355250967456224	0.05352736408796868	0.5773673894012127	-4.547046460657278	groupLEC_10GY - groupLEC_0GY	2364
55813	2065	UTP6	UTP6, small subunit (SSU) processome component, homolog (yeast)	17	0.13417154269297082	5.360569971871436	2.0356818325807353	0.05351041248599078	0.5773673894012127	-4.501610181523373	groupLEC_10GY - groupLEC_0GY	2244
2050	4351	EPHB4	EPH receptor B4	7	-0.273681665638402	6.757155299169776	-2.0350597876103773	0.053577717281785384	0.5774975264389163	-4.5513195400737505	groupLEC_10GY - groupLEC_0GY	2380
375057	4093	C1orf95	chromosome 1 open reading frame 95	1	-1.2733807706689766	-2.1554054278758947	-2.0344907847374616	0.053639348944526495	0.577797523759723	-3.854121623109223	groupLEC_10GY - groupLEC_0GY	1210
100506295	522	LOC100506295	uncharacterized LOC100506295	17	0.3883895868445385	0.9243635814304519	2.0338877571337153	0.053704734873772586	0.5778404037172313	-3.8554021802940017	groupLEC_10GY - groupLEC_0GY	1214
127700	1666	OSCP1	organic solute carrier partner 1	1	0.3392158157066558	2.266144523378784	2.033519176028483	0.05374473482950558	0.5778404037172313	-4.028414889696741	groupLEC_10GY - groupLEC_0GY	1403
7576	4675	ZNF28	zinc finger protein 28	19	0.2654428342788542	3.682029526604642	2.033755586516009	0.053719075531176025	0.5778404037172313	-4.246740915414616	groupLEC_10GY - groupLEC_0GY	1735
79712	2736	GTDC1	glycosyltransferase-like domain containing 1	2	-0.27474224020903293	3.222072683866781	-2.032023502542402	0.053907323778332794	0.5792241986113131	-4.1712339025810525	groupLEC_10GY - groupLEC_0GY	1619
23645	2383	PPP1R15A	protein phosphatase 1, regulatory subunit 15A	19	0.34890396286911596	7.011684917111518	2.030991172344223	0.05401979960812539	0.5798973486268534	-4.631807525508034	groupLEC_10GY - groupLEC_0GY	2614
7571	3242	ZNF23	zinc finger protein 23	16	0.22558739916006143	3.593311502204984	2.030825984957405	0.05403781669275095	0.5798973486268534	-4.266036095329033	groupLEC_10GY - groupLEC_0GY	1773
146909	2669	KIF18B	kinesin family member 18B	17	-1.8469654830030184	0.8734377021127472	-2.0304705529249647	0.05407660200132706	0.5799495051522497	-3.8497971634418713	groupLEC_10GY - groupLEC_0GY	1199
146760	3164	RTN4RL1	reticulon 4 receptor-like 1	17	-0.7130553952490633	-0.7854403662031086	-2.028262559509207	0.05431809702034445	0.5819450053589622	-3.8412777006664234	groupLEC_10GY - groupLEC_0GY	1191
5569	2184	PKIA	protein kinase (cAMP-dependent, catalytic) inhibitor alpha	8	0.6210264931747025	2.7625312800619266	2.0281470834061652	0.054330753352027125	0.5819450053589622	-4.015766110356464	groupLEC_10GY - groupLEC_0GY	1383
8832	8279	CD84	CD84 molecule	1	-0.320059171734147	-3.51427056769401	-2.0267841344762054	0.0544803326240539	0.582816824911265	-3.8555483948356213	groupLEC_10GY - groupLEC_0GY	1215
10189	1097	ALYREF	Aly/REF export factor	17	-0.21280480722060435	5.508898368552173	-2.0269497006943764	0.05446214274185955	0.582816824911265	-4.512754620841381	groupLEC_10GY - groupLEC_0GY	2269
57674	20853	RNF213	ring finger protein 213	17	0.21758923455458756	7.612536912800504	2.025185080363868	0.05465629046630441	0.5839683034509211	-4.648984449268346	groupLEC_10GY - groupLEC_0GY	2673
90826	2830	PRMT10	protein arginine methyltransferase 10 (putative)	4	0.1980695168890252	3.5796827393906723	2.025356031722797	0.054637455107634285	0.5839683034509211	-4.250333337388633	groupLEC_10GY - groupLEC_0GY	1745
6442	1433	SGCA	sarcoglycan, alpha (50kDa dystrophin-associated glycoprotein)	17	0.5099413741095915	-2.1799534594955334	2.024788996584129	0.05469995301883968	0.5839730848550883	-3.8432679783691928	groupLEC_10GY - groupLEC_0GY	1194
57835	6396	SLC4A5	solute carrier family 4, sodium bicarbonate cotransporter, member 5	2	0.34400529091687826	2.407867237675935	2.0245613764373314	0.05472505890247741	0.5839730848550883	-4.07921094194359	groupLEC_10GY - groupLEC_0GY	1471
92304	466	SCGB3A1	secretoglobin, family 3A, member 1	5	1.0051670347433301	-3.529906305945917	2.0229680095493356	0.05490108996917675	0.5854860468016697	-3.939406681380353	groupLEC_10GY - groupLEC_0GY	1301
8318	2008	CDC45	cell division cycle 45	22	-1.7519419397286753	2.1414618576620192	-2.0219901691953996	0.05500936830554667	0.5859097515160874	-3.847717466137223	groupLEC_10GY - groupLEC_0GY	1197
26505	4916	CNNM3	cyclin M3	2	0.24751803818545248	3.941849722114469	2.022259797478793	0.05497949285733064	0.5859097515160874	-4.309626353760065	groupLEC_10GY - groupLEC_0GY	1845
22878	6254	TRAPPC8	trafficking protein particle complex 8	18	0.12309322863085281	5.981800700749782	2.021042321450169	0.05511450661024254	0.5866640663151285	-4.591201086425952	groupLEC_10GY - groupLEC_0GY	2482
84319	1299	CMSS1	cms1 ribosomal small subunit homolog (yeast)	3	-0.3066043535237264	3.8742823709658314	-2.0199168787815864	0.055239576184059114	0.587629467869627	-4.277258596575002	groupLEC_10GY - groupLEC_0GY	1789
6621	4650	SNAPC4	small nuclear RNA activating complex, polypeptide 4, 190kDa	9	-0.31760476549176975	4.419771089784079	-2.019138126879837	0.055326265841946214	0.5881856433881035	-4.428736367960866	groupLEC_10GY - groupLEC_0GY	2093
5460	2192	POU5F1	POU class 5 homeobox 1	6	-0.9677455099998962	-2.405150440803374	-2.017541963590371	0.05550432653071647	0.5889798026335183	-3.9095322898984755	groupLEC_10GY - groupLEC_0GY	1272
100131755	5408	ARMCX4	armadillo repeat containing, X-linked 4	X	-0.32551311984290154	1.75533248357769	-2.017706434400398	0.05548595542215168	0.5889798026335183	-4.000786690870321	groupLEC_10GY - groupLEC_0GY	1370
64224	2911	HERPUD2	HERPUD family member 2	7	0.15647177303162074	4.9865076157529264	2.0181092742244564	0.055440981716953955	0.5889798026335183	-4.482437471158665	groupLEC_10GY - groupLEC_0GY	2208
341056	2046	LOC341056	SUMO1 activating enzyme subunit 1 pseudogene	11	-0.212029179787788	4.0313879485458015	-2.016867000347186	0.05557977536936651	0.5894145533122336	-4.300297703319659	groupLEC_10GY - groupLEC_0GY	1826
9922	7286	IQSEC1	IQ motif and Sec7 domain 1	3	-0.2123394027903327	5.933588107837972	-2.0157721482900266	0.055702354018277576	0.5902657753620422	-4.59612628933884	groupLEC_10GY - groupLEC_0GY	2500
23708	2848	GSPT2	G1 to S phase transition 2	X	-0.19774477569773996	3.846013138640659	-2.014917941217399	0.05579815694560164	0.5902657753620422	-4.320697921156413	groupLEC_10GY - groupLEC_0GY	1879
10514	4568	MYBBP1A	MYB binding protein (P160) 1a	17	-0.17924505637176136	5.362338246651397	-2.015079750764788	0.05577999809649434	0.5902657753620422	-4.534214236137792	groupLEC_10GY - groupLEC_0GY	2335
79954	3495	NOL10	nucleolar protein 10	2	-0.14540103948143468	5.152504752425108	-2.015440611984041	0.05573951985438591	0.5902657753620422	-4.513877595452167	groupLEC_10GY - groupLEC_0GY	2272
10736	2154	SIX2	SIX homeobox 2	2	-0.7407237031487504	-1.3201802367671094	-2.0123268953238007	0.056089649290738064	0.5926832122605221	-3.9108316147268476	groupLEC_10GY - groupLEC_0GY	1274
9415	3149	FADS2	fatty acid desaturase 2	11	-0.25185024045525495	8.743130597744193	-2.0122704130393494	0.056096018569027475	0.5926832122605221	-4.678075820622605	groupLEC_10GY - groupLEC_0GY	2782
11231	6500	SEC63	SEC63 homolog (S. cerevisiae)	6	-0.142713465896934	7.065285277601453	-2.0112013886008664	0.05621668925540345	0.5935912926628302	-4.668482070711251	groupLEC_10GY - groupLEC_0GY	2748
116535	2284	MRGPRF	MAS-related GPR, member F	11	-0.5494759179484774	1.1217717756026708	-2.010388931518452	0.05630855284795709	0.5941075391492817	-4.348187959964959	groupLEC_10GY - groupLEC_0GY	1922
54517	3484	PUS7	pseudouridylate synthase 7 homolog (S. cerevisiae)	7	-0.3314138773430306	4.521822993013085	-2.0101544734903873	0.05633508750868591	0.5941075391492817	-4.441630221452829	groupLEC_10GY - groupLEC_0GY	2118
6794	3276	STK11	serine/threonine kinase 11	19	0.1672674762729649	5.858513568342664	2.0097614045620156	0.056379597770782344	0.5942103723129003	-4.606117578246732	groupLEC_10GY - groupLEC_0GY	2537
5616	7217	PRKY	protein kinase, Y-linked, pseudogene	Y	0.6312363254796565	0.3445768755792484	2.006188435649727	0.056785626193472834	0.5951950141196608	-3.8672836939626025	groupLEC_10GY - groupLEC_0GY	1221
138429	1708	PIP5KL1	phosphatidylinositol-4-phosphate 5-kinase-like 1	9	-0.4533069437853814	0.5462994156834001	-2.007229908942376	0.05666700722707286	0.5951950141196608	-3.8960848628424944	groupLEC_10GY - groupLEC_0GY	1252
84962	4747	AJUBA	ajuba LIM protein	14	0.3357493216305718	6.350166992915586	2.0069701145128613	0.05669657600871588	0.5951950141196608	-4.636805318109692	groupLEC_10GY - groupLEC_0GY	2634
65108	1546	MARCKSL1	MARCKS-like 1	1	-0.3268037840684661	6.37308061645151	-2.0080989862969996	0.05656819166682816	0.5951950141196608	-4.594305723865657	groupLEC_10GY - groupLEC_0GY	2494
83861	2177	RSPH3	radial spoke 3 homolog (Chlamydomonas)	6	0.27336907790463183	2.8431980752687616	2.005876551586576	0.056821191169540014	0.5951950141196608	-4.129063464195242	groupLEC_10GY - groupLEC_0GY	1546
29078	2411	NDUFAF4	NADH dehydrogenase (ubiquinone) complex I, assembly factor 4	6	-0.2714952616229538	3.7221912179975796	-2.0059832367545476	0.05680902335099476	0.5951950141196608	-4.271144336633098	groupLEC_10GY - groupLEC_0GY	1780
23600	3864	AMACR	alpha-methylacyl-CoA racemase	5	0.2254299416948733	4.2804318352662785	2.007299357817056	0.0566591051467309	0.5951950141196608	-4.44635373106349	groupLEC_10GY - groupLEC_0GY	2129
9673	3632	SLC25A44	solute carrier family 25, member 44	1	-0.20314300784569994	5.558922738882185	-2.0080411510456835	0.056574762880659546	0.5951950141196608	-4.559456124731955	groupLEC_10GY - groupLEC_0GY	2404
90007	3793	MIDN	midnolin	19	-0.20181941962434458	5.469918445253953	-2.0069459788778743	0.05669932372666847	0.5951950141196608	-4.557337788516333	groupLEC_10GY - groupLEC_0GY	2397
3480	11242	IGF1R	insulin-like growth factor 1 receptor	15	0.15635112122723527	6.057624670086014	2.0060141762628314	0.056805495023654944	0.5951950141196608	-4.626476753184611	groupLEC_10GY - groupLEC_0GY	2602
10745	3244	PHTF1	putative homeodomain transcription factor 1	1	0.1543203280308667	5.106924231479309	2.0053249730897416	0.05688413751728503	0.5954894861347138	-4.515191364596902	groupLEC_10GY - groupLEC_0GY	2278
100289178	2232	GNG12-AS1	GNG12 antisense RNA 1	1	0.7240797289895861	-0.5632949210746278	2.004977072354919	0.05692387188280938	0.5955407526539941	-3.8708745515190746	groupLEC_10GY - groupLEC_0GY	1225
3757	5082	KCNH2	potassium voltage-gated channel, subfamily H (eag-related), member 2	7	-1.114930413478688	-2.718851625419281	-2.0032373969736765	0.05712293285753495	0.5964943641045686	-3.9335072513599094	groupLEC_10GY - groupLEC_0GY	1293
100505951	840	LOC100505951	uncharacterized LOC100505951	7	0.6036505781134642	-0.34095379439935153	2.003625504266476	0.05707847057057527	0.5964943641045686	-3.8705833713536526	groupLEC_10GY - groupLEC_0GY	1224
64374	1989	SIL1	SIL1 homolog, endoplasmic reticulum chaperone (S. cerevisiae)	5	0.219563185603449	5.881943696173006	2.0030002868300607	0.05715011174353792	0.5964943641045686	-4.619106990281701	groupLEC_10GY - groupLEC_0GY	2573
284459	2929	HKR1	HKR1, GLI-Kruppel zinc finger family member	19	0.17573078131733855	3.996865931465398	2.0029612011520386	0.05715459306249098	0.5964943641045686	-4.360963139597109	groupLEC_10GY - groupLEC_0GY	1955
645954	3159	SVILP1	supervillin pseudogene 1	10	0.44517397281434745	1.6082167775463434	2.002119827161021	0.05725113530699676	0.5967732671177498	-3.952256982673952	groupLEC_10GY - groupLEC_0GY	1316
387893	2751	SETD8	SET domain containing (lysine methyltransferase) 8	12	-0.17532412716469636	5.327822327157918	-2.0023580402086063	0.05722378723212612	0.5967732671177498	-4.553582604791336	groupLEC_10GY - groupLEC_0GY	2385
285754	3456	NA	NA	NA	-1.0745762393201166	-2.7376295658570515	-2.00079798706424	0.05740309995915683	0.5969014560838114	-3.948066443208487	groupLEC_10GY - groupLEC_0GY	1311
79075	2269	DSCC1	defective in sister chromatid cohesion 1 homolog (S. cerevisiae)	8	-0.4293762426657728	1.9815389877350917	-2.0012568220069546	0.05735030976925013	0.5969014560838114	-4.036955380029397	groupLEC_10GY - groupLEC_0GY	1416
84961	10381	FBXL20	F-box and leucine-rich repeat protein 20	17	0.3308374575687769	3.859696063930485	2.0013340408385303	0.057341429768021465	0.5969014560838114	-4.35938129232155	groupLEC_10GY - groupLEC_0GY	1952
9880	6170	ZBTB39	zinc finger and BTB domain containing 39	12	-0.24205678486443993	3.8667927902450123	-2.0009477285869974	0.05738586706241149	0.5969014560838114	-4.261623026840572	groupLEC_10GY - groupLEC_0GY	1763
157570	3359	ESCO2	establishment of cohesion 1 homolog 2 (S. cerevisiae)	8	-1.8154531767139346	1.2034743874404916	-2.0000160557039552	0.0574931625182251	0.597133245809562	-3.8776039196219383	groupLEC_10GY - groupLEC_0GY	1232
6573	2838	SLC19A1	solute carrier family 19 (folate transporter), member 1	21	-0.4334429334113339	3.4014732566955828	-1.9989284235053542	0.057618643851404965	0.597133245809562	-4.145903395882216	groupLEC_10GY - groupLEC_0GY	1567
1263	2358	PLK3	polo-like kinase 3	1	0.38278107210584267	5.4476084513467535	1.9993682339254306	0.05756787323329858	0.597133245809562	-4.5572430098535115	groupLEC_10GY - groupLEC_0GY	2396
257415	2468	FAM133B	family with sequence similarity 133, member B	7	-0.3711703127346281	1.3109738139497265	-1.9994866000976494	0.05755421611087265	0.597133245809562	-3.918774694147494	groupLEC_10GY - groupLEC_0GY	1281
10400	1210	PEMT	phosphatidylethanolamine N-methyltransferase	17	-0.24164121397085747	3.799254197600223	-1.9984847308897877	0.05766990282723527	0.597133245809562	-4.343716844574582	groupLEC_10GY - groupLEC_0GY	1915
51343	3624	FZR1	fizzy/cell division cycle 20 related 1 (Drosophila)	19	-0.19109721835684024	5.369927203236749	-1.9988824371084266	0.0576239546973114	0.597133245809562	-4.5404990295239385	groupLEC_10GY - groupLEC_0GY	2350
10456	1175	HAX1	HCLS1 associated protein X-1	1	0.15621713522098712	5.853122559335488	1.998744608921058	0.05763987470460029	0.597133245809562	-4.636753866478538	groupLEC_10GY - groupLEC_0GY	2633
51202	1817	DDX47	DEAD (Asp-Glu-Ala-Asp) box polypeptide 47	12	-0.11579960137481926	5.9172105360639335	-1.9973055550835708	0.05780632726674337	0.5981835136955072	-4.624373331318939	groupLEC_10GY - groupLEC_0GY	2592
201163	4053	FLCN	folliculin	17	0.15581518944167172	5.719732192675467	1.9969450004708567	0.057848098589680534	0.5982536269755528	-4.630226781173954	groupLEC_10GY - groupLEC_0GY	2610
128239	6052	IQGAP3	IQ motif containing GTPase activating protein 3	1	-1.6530002467607916	2.7203443806122634	-1.9947956920705225	0.05809765768313319	0.5983583852639118	-3.9026240262507175	groupLEC_10GY - groupLEC_0GY	1261
10635	2269	RAD51AP1	RAD51 associated protein 1	12	-1.3202396768828637	2.218927681603096	-1.9960557833859656	0.05795123136613335	0.5983583852639118	-3.920919996851773	groupLEC_10GY - groupLEC_0GY	1282
79570	2922	NKAIN1	Na+/K+ transporting ATPase interacting 1	1	-1.0857540968385804	-2.5643355483264543	-1.995048647131982	0.05806823729573271	0.5983583852639118	-3.912867135112129	groupLEC_10GY - groupLEC_0GY	1275
375616	5400	KCP	kielin/chordin-like protein	7	0.6865044509759548	-1.3629352866650595	1.99511332856888	0.05806071652552314	0.5983583852639118	-3.8855694756210877	groupLEC_10GY - groupLEC_0GY	1242
2049	4220	EPHB3	EPH receptor B3	3	-0.5251225538395481	1.6928867178239453	-1.9947476924316887	0.05810324185657172	0.5983583852639118	-4.284907858830524	groupLEC_10GY - groupLEC_0GY	1801
5930	7257	RBBP6	retinoblastoma binding protein 6	16	-0.19996214032849036	5.882514689456957	-1.9964627061464129	0.057904015633826265	0.5983583852639118	-4.60830727077484	groupLEC_10GY - groupLEC_0GY	2543
64769	2147	MEAF6	MYST/Esa1-associated factor 6	1	-0.13609800447686649	5.560380210565966	-1.9957091703641776	0.057991476185673754	0.5983583852639118	-4.596465288712768	groupLEC_10GY - groupLEC_0GY	2503
10911	755	UTS2	urotensin 2	1	-1.090474366997968	-3.962507303687221	-1.9926819060176941	0.05834402192385947	0.6001564098839427	-3.995068807821622	groupLEC_10GY - groupLEC_0GY	1363
80328	1349	ULBP2	UL16 binding protein 2	6	0.30514104740668624	2.9529874220816494	1.991446133902903	0.058488480776054314	0.6001564098839427	-4.0821719340979445	groupLEC_10GY - groupLEC_0GY	1477
26025	4813	PCDHGA12	protocadherin gamma subfamily A, 12	5	-0.2642880980030222	3.3905062314197765	-1.991565083262088	0.058474562113467396	0.6001564098839427	-4.354355724629767	groupLEC_10GY - groupLEC_0GY	1938
60481	2965	ELOVL5	ELOVL fatty acid elongase 5	6	-0.2503385544528456	7.744248437129519	-1.991650682761814	0.05846454764433959	0.6001564098839427	-4.712385770518435	groupLEC_10GY - groupLEC_0GY	2915
9321	8088	TRIP11	thyroid hormone receptor interactor 11	14	0.16759264908769822	5.746625224966164	1.9919615031454119	0.05842819686867752	0.6001564098839427	-4.629097703770562	groupLEC_10GY - groupLEC_0GY	2609
80145	1008	THOC7	THO complex 7 homolog (Drosophila)	3	-0.123896261864882	5.56584720150925	-1.9926296033128297	0.05835012957767681	0.6001564098839427	-4.5981927878001185	groupLEC_10GY - groupLEC_0GY	2514
23492	3964	CBX7	chromobox homolog 7	22	0.36209673802811215	3.235396348690443	1.9903562255808351	0.0586161512402552	0.601105642142869	-4.296976922791187	groupLEC_10GY - groupLEC_0GY	1821
728264	9070	MIR143HG	MIR143 host gene (non-protein coding)	5	-0.5281011923839545	0.12338289130062122	-1.9878468856556926	0.05891103044199331	0.6034319144241804	-4.421030391287739	groupLEC_10GY - groupLEC_0GY	2071
200316	5033	APOBEC3F	apolipoprotein B mRNA editing enzyme, catalytic polypeptide-like 3F	22	0.3869876882854333	2.1998359335171354	1.987525505927031	0.0589488913184195	0.6034319144241804	-4.042756106485529	groupLEC_10GY - groupLEC_0GY	1425
100507176	4997	NA	NA	NA	0.20530288560395427	3.7755698948725653	1.9877684117987222	0.05892027324831129	0.6034319144241804	-4.389032129718297	groupLEC_10GY - groupLEC_0GY	2007
8515	5170	ITGA10	integrin, alpha 10	1	0.622950575333606	2.0996178076535212	1.9860144234032275	0.05912719666711847	0.6041718033618592	-4.056158772444371	groupLEC_10GY - groupLEC_0GY	1440
84445	2744	LZTS2	leucine zipper, putative tumor suppressor 2	10	-0.2083811830007809	6.667667491306933	-1.9864049080681703	0.05908107442420348	0.6041718033618592	-4.700862702703151	groupLEC_10GY - groupLEC_0GY	2868
5782	3297	PTPN12	protein tyrosine phosphatase, non-receptor type 12	7	-0.1267201807604783	6.822742703505119	-1.9860932100373578	0.059117888189415976	0.6041718033618592	-4.694633336576468	groupLEC_10GY - groupLEC_0GY	2842
10733	3997	PLK4	polo-like kinase 4	4	-1.304758786530078	2.5237416517233386	-1.9736543938392468	0.060603662313757176	0.6044883683361679	-3.95462038750657	groupLEC_10GY - groupLEC_0GY	1322
81610	2429	FAM83D	family with sequence similarity 83, member D	20	-1.2318803763494965	2.3652846433716546	-1.9806561546194317	0.0597633159600065	0.6044883683361679	-3.9370015129644633	groupLEC_10GY - groupLEC_0GY	1298
114788	13355	CSMD3	CUB and Sushi multiple domains 3	8	1.188657722137513	-1.3660777521344396	1.9768851426010676	0.06021462129939967	0.6044883683361679	-3.916578726360898	groupLEC_10GY - groupLEC_0GY	1279
100128081	1194	JAZF1-AS1	JAZF1 antisense RNA 1	7	-1.1311016900995772	-3.6712110619957916	-1.9739094757852225	0.06057286524850007	0.6044883683361679	-4.00225078907775	groupLEC_10GY - groupLEC_0GY	1371
113115	1793	MTFR2	mitochondrial fission regulator 2	6	-1.0556542482506033	1.1359191335982264	-1.9793893834798875	0.059914585286510794	0.6044883683361679	-3.904718822494128	groupLEC_10GY - groupLEC_0GY	1267
1139	3428	CHRNA7	cholinergic receptor, nicotinic, alpha 7 (neuronal)	15	-0.9739847846974456	-3.082810589420653	-1.9770303593673924	0.060197186505492016	0.6044883683361679	-3.954976048074351	groupLEC_10GY - groupLEC_0GY	1323
342574	1612	KRT27	keratin 27	17	-0.9584049476281535	-3.5417484414465736	-1.978278436086155	0.060047525695798756	0.6044883683361679	-3.9935856680845694	groupLEC_10GY - groupLEC_0GY	1361
100128750	1036	LOC100128750	uncharacterized LOC100128750	8	-0.505547782412241	-0.19250619408019537	-1.983901842826663	0.05937727775914755	0.6044883683361679	-3.9043812910930304	groupLEC_10GY - groupLEC_0GY	1265
64283	6352	ARHGEF28	Rho guanine nucleotide exchange factor (GEF) 28	5	0.48199675371619555	5.333820679750522	1.97332609271027	0.06064331978335934	0.6044883683361679	-4.186247239342892	groupLEC_10GY - groupLEC_0GY	1641
100505812	1964	LOC100505812	uncharacterized LOC100505812	19	0.4228363670008848	1.5549905192766722	1.9772558990459794	0.06017011695077362	0.6044883683361679	-3.9925076612977626	groupLEC_10GY - groupLEC_0GY	1360
3736	7983	KCNA1	potassium voltage-gated channel, shaker-related subfamily, member 1 (episodic ataxia with myokymia)	12	-0.4129255613028071	-3.6471988606129453	-1.9822693054473948	0.059571173203267054	0.6044883683361679	-3.8982949946876086	groupLEC_10GY - groupLEC_0GY	1254
143879	4231	KBTBD3	kelch repeat and BTB (POZ) domain containing 3	11	0.40053374224685445	1.4262158838915073	1.9845981022192485	0.059294753428989724	0.6044883683361679	-3.959254896455776	groupLEC_10GY - groupLEC_0GY	1327
56606	2079	SLC2A9	solute carrier family 2 (facilitated glucose transporter), member 9	4	-0.3591617127693445	2.18741206280301	-1.9753995175723855	0.06039324267789419	0.6044883683361679	-4.067542597091466	groupLEC_10GY - groupLEC_0GY	1454
150962	3810	PUS10	pseudouridylate synthase 10	2	0.35594914659834	2.597260959404093	1.9833462904073897	0.05944319761877125	0.6044883683361679	-4.0939555518408	groupLEC_10GY - groupLEC_0GY	1496
80237	2113	ELL3	elongation factor RNA polymerase II-like 3	15	0.347151708445556	2.461883590053367	1.977515849346153	0.06013893073722277	0.6044883683361679	-4.08711879255277	groupLEC_10GY - groupLEC_0GY	1484
92344	3531	GORAB	golgin, RAB6-interacting	1	0.34013949157354295	3.433445600826586	1.9846793750559055	0.05928512716076629	0.6044883683361679	-4.309909652316718	groupLEC_10GY - groupLEC_0GY	1847
401884	2635	MGC57346	uncharacterized LOC401884	17	0.32170673748878675	2.9661213394626493	1.9735488891181456	0.06061640436500778	0.6044883683361679	-4.172058257642086	groupLEC_10GY - groupLEC_0GY	1620
11277	1816	TREX1	three prime repair exonuclease 1	3	-0.3077162086858527	3.4876014325253912	-1.98267743611933	0.0595226473499012	0.6044883683361679	-4.31326246377299	groupLEC_10GY - groupLEC_0GY	1858
11066	1032	SNRNP35	small nuclear ribonucleoprotein 35kDa (U11/U12)	12	-0.2949880764191839	3.4743797120585977	-1.9796190081336316	0.05988713995381088	0.6044883683361679	-4.255793388701832	groupLEC_10GY - groupLEC_0GY	1752
90768	4953	MGC45800	uncharacterized LOC90768	4	0.2898105435034628	-1.314215963063738	1.9735150262203733	0.060620494567863954	0.6044883683361679	-4.033406868107772	groupLEC_10GY - groupLEC_0GY	1411
5827	957	PXMP2	peroxisomal membrane protein 2, 22kDa	12	-0.2856807172082032	3.074697573789802	-1.9833568816268135	0.05944194029756433	0.6044883683361679	-4.202563661457642	groupLEC_10GY - groupLEC_0GY	1665
200895	3752	DHFRL1	dihydrofolate reductase-like 1	3	0.2799178270630738	2.5753620670590442	1.9752783076071307	0.0604078367728532	0.6044883683361679	-4.112723585167848	groupLEC_10GY - groupLEC_0GY	1519
80853	9178	JHDM1D	jumonji C domain containing histone demethylase 1 homolog D (S. cerevisiae)	7	0.2701158658559377	4.166383371280758	1.977224025749403	0.06017394177083697	0.6044883683361679	-4.470247196799514	groupLEC_10GY - groupLEC_0GY	2183
1902	3168	LPAR1	lysophosphatidic acid receptor 1	9	-0.2648802298970363	3.0187642773367966	-1.9838562420701111	0.05938268614438323	0.6044883683361679	-4.548097772650637	groupLEC_10GY - groupLEC_0GY	2368
728066	2023	FAM133DP	family with sequence similarity 133, member A pseudogene	2	-0.24453788937705578	3.396869189180563	-1.9786383564175962	0.0600044276618084	0.6044883683361679	-4.229508420984656	groupLEC_10GY - groupLEC_0GY	1704
7803	5082	PTP4A1	protein tyrosine phosphatase type IVA, member 1	6	0.24195051265629708	7.844497150164859	1.9814874058229681	0.05966423710971118	0.6044883683361679	-4.7307452485445864	groupLEC_10GY - groupLEC_0GY	2977
81627	4408	TRMT1L	tRNA methyltransferase 1 homolog (S. cerevisiae)-like	1	0.2413817984078177	4.539899118487782	1.9841286463357886	0.059350384661703004	0.6044883683361679	-4.448127170703989	groupLEC_10GY - groupLEC_0GY	2132
571	6731	BACH1	BTB and CNC homology 1, basic leucine zipper transcription factor 1	21	0.24050284897717056	6.091748487458416	1.9752774593370328	0.060407938918458304	0.6044883683361679	-4.6561004409044635	groupLEC_10GY - groupLEC_0GY	2699
28964	3760	GIT1	G protein-coupled receptor kinase interacting ArfGAP 1	17	-0.23861888213188998	6.010050350640785	-1.974758135946351	0.060470502611691665	0.6044883683361679	-4.628286710533339	groupLEC_10GY - groupLEC_0GY	2608
2872	3785	MKNK2	MAP kinase interacting serine/threonine kinase 2	19	0.230544995729546	6.912221092709865	1.97730920041086	0.060163721226198764	0.6044883683361679	-4.721854835182437	groupLEC_10GY - groupLEC_0GY	2950
404093	2193	CUEDC1	CUE domain containing 1	17	-0.2298866057657145	4.659347710760712	-1.9794789262156942	0.05990388158464796	0.6044883683361679	-4.531174608173304	groupLEC_10GY - groupLEC_0GY	2323
6059	4194	ABCE1	ATP-binding cassette, sub-family E (OABP), member 1	4	-0.1930079838441019	6.6258283960328646	-1.9819233444080375	0.05961233461859181	0.6044883683361679	-4.688688794257411	groupLEC_10GY - groupLEC_0GY	2817
29896	1841	TRA2A	transformer 2 alpha homolog (Drosophila)	7	-0.1843361407764741	5.655897601955842	-1.9813052068851897	0.05968594140516474	0.6044883683361679	-4.621507885069894	groupLEC_10GY - groupLEC_0GY	2584
23161	6371	SNX13	sorting nexin 13	7	0.18296563760244666	5.6935271718221925	1.9824786190881905	0.05954628189547683	0.6044883683361679	-4.645228943227604	groupLEC_10GY - groupLEC_0GY	2662
11198	4684	SUPT16H	suppressor of Ty 16 homolog (S. cerevisiae)	14	-0.17058255082261198	6.817814863243063	-1.9813224167025913	0.059683891001553635	0.6044883683361679	-4.706416955993351	groupLEC_10GY - groupLEC_0GY	2893
64976	776	MRPL40	mitochondrial ribosomal protein L40	22	0.16814742259649496	4.633931248097189	1.9764002746426386	0.06027286710923228	0.6044883683361679	-4.499706907007265	groupLEC_10GY - groupLEC_0GY	2237
8289	8585	ARID1A	AT rich interactive domain 1A (SWI-like)	1	-0.1639227093746367	6.325151879754615	-1.9791355059462865	0.05994494232954078	0.6044883683361679	-4.674267395382108	groupLEC_10GY - groupLEC_0GY	2769
26151	1875	NAT9	N-acetyltransferase 9 (GCN5-related, putative)	17	0.15402952032388217	5.132434800582335	1.9751953904180037	0.06041782208141788	0.6044883683361679	-4.593034012658815	groupLEC_10GY - groupLEC_0GY	2491
11338	3131	U2AF2	U2 small nuclear RNA auxiliary factor 2	19	-0.15297689192364938	7.264524614354927	-1.9736577404118318	0.06060325817910363	0.6044883683361679	-4.730911798258846	groupLEC_10GY - groupLEC_0GY	2978
10960	1832	LMAN2	lectin, mannose-binding 2	5	0.14135057890963498	7.220500632903255	1.9753075436864154	0.06040431636361927	0.6044883683361679	-4.729609550626023	groupLEC_10GY - groupLEC_0GY	2971
10807	2379	SDCCAG3	serologically defined colon cancer antigen 3	9	0.14067637397344246	4.914647391279011	1.9752664790567476	0.060409261137715865	0.6044883683361679	-4.547447944583804	groupLEC_10GY - groupLEC_0GY	2366
2965	3515	GTF2H1	general transcription factor IIH, polypeptide 1, 62kDa	11	0.13722969477138136	6.126763463875601	1.9763756776439927	0.06027582320339536	0.6044883683361679	-4.693760763458558	groupLEC_10GY - groupLEC_0GY	2838
79230	6002	ZNF557	zinc finger protein 557	19	0.3337749896767206	2.5664591732323596	1.9721675227149553	0.060783453692437296	0.605532133375417	-4.164328536187689	groupLEC_10GY - groupLEC_0GY	1600
100505573	828	LOC100505573	uncharacterized LOC100505573	15	0.26689284095134624	3.461019366014315	1.9718224065670493	0.060825252196513066	0.6055956239367448	-4.398107813399312	groupLEC_10GY - groupLEC_0GY	2029
90529	2501	STPG1	sperm-tail PG-rich repeat containing 1	1	0.3071508913275891	3.0980199478564345	1.9714356347534272	0.060872125965221846	0.6057095421277459	-4.263652980215739	groupLEC_10GY - groupLEC_0GY	1769
56062	5855	KLHL4	kelch-like family member 4	X	-0.6902927218366639	1.9574782795585186	-1.9697910044202047	0.06107179894920413	0.6065853539932642	-4.075265682780589	groupLEC_10GY - groupLEC_0GY	1465
3115	1501	HLA-DPB1	major histocompatibility complex, class II, DP beta 1	6	-0.3549091655878627	1.109770324372046	-1.969694178242807	0.061083572529722276	0.6065853539932642	-4.285770804492144	groupLEC_10GY - groupLEC_0GY	1803
54785	1914	C17orf59	chromosome 17 open reading frame 59	17	-0.23762342132279102	3.6993140740860957	-1.969250406246852	0.061137558638806336	0.6065853539932642	-4.301046053668213	groupLEC_10GY - groupLEC_0GY	1830
23774	4608	BRD1	bromodomain containing 1	22	-0.17294807329813633	5.0880283429437245	-1.9695097061983091	0.06110600895753203	0.6065853539932642	-4.595079896373748	groupLEC_10GY - groupLEC_0GY	2498
55783	4221	FTSJD1	FtsJ methyltransferase domain containing 1	16	0.16304119767163172	4.964704414136555	1.9695082985967967	0.06110618018515459	0.6065853539932642	-4.597465920292497	groupLEC_10GY - groupLEC_0GY	2510
79178	2200	THTPA	thiamine triphosphatase	14	0.24360762791588053	3.2215248102629923	1.9687676015666	0.06119634103030393	0.6068163862604673	-4.290029895938444	groupLEC_10GY - groupLEC_0GY	1810
137209	3276	ZNF572	zinc finger protein 572	8	0.3890659070409169	0.38485042509169176	1.9681631970903437	0.06126999876067214	0.6068427745154636	-3.946820808521119	groupLEC_10GY - groupLEC_0GY	1307
9168	482	TMSB10	thymosin beta 10	2	-0.14186413193541547	10.125527806509998	-1.9683295967741168	0.06124971211422757	0.6068427745154636	-4.751361279662366	groupLEC_10GY - groupLEC_0GY	3059
23310	5605	NCAPD3	non-SMC condensin II complex, subunit D3	11	-0.4909147456404499	4.760902078475304	-1.9674768551369275	0.0613537369663098	0.6073202857203626	-4.43662171912916	groupLEC_10GY - groupLEC_0GY	2106
1621	2760	DBH	dopamine beta-hydroxylase (dopamine beta-monooxygenase)	9	0.8405041361434777	-3.074230681425213	1.9649347151425836	0.06166477539072333	0.6079350261271137	-3.947567833687438	groupLEC_10GY - groupLEC_0GY	1309
9833	2439	MELK	maternal embryonic leucine zipper kinase	9	-0.730111981078506	4.049129714725025	-1.9650536138758823	0.061650196812378204	0.6079350261271137	-4.247688083058492	groupLEC_10GY - groupLEC_0GY	1737
55711	2095	FAR2	fatty acyl CoA reductase 2	12	-0.25009391535555103	2.887759361344318	-1.9653403146922632	0.061615055958664657	0.6079350261271137	-4.168580100203623	groupLEC_10GY - groupLEC_0GY	1612
84056	7601	KATNAL1	katanin p60 subunit A-like 1	13	0.20781556370936904	5.00793159384279	1.9664427468318504	0.061480095726256484	0.6079350261271137	-4.605938049074624	groupLEC_10GY - groupLEC_0GY	2535
201158	5196	TVP23C	trans-golgi network vesicle protein 23 homolog C (S. cerevisiae)	17	0.17503783073643575	5.330631784973143	1.964939130201692	0.06166423399091719	0.6079350261271137	-4.623493629880191	groupLEC_10GY - groupLEC_0GY	2590
55330	1546	BLOC1S4	biogenesis of lysosomal organelles complex-1, subunit 4, cappuccino	4	-0.17029962350317707	3.8693551020475736	-1.9657018969443607	0.06157076211124617	0.6079350261271137	-4.383740215189108	groupLEC_10GY - groupLEC_0GY	1994
57661	5523	PHRF1	PHD and ring finger domains 1	11	-0.13765653636662467	5.826396325779285	-1.965727348010299	0.06156764541307588	0.6079350261271137	-4.6626169921846925	groupLEC_10GY - groupLEC_0GY	2723
8568	1807	RRP1	ribosomal RNA processing 1 homolog (S. cerevisiae)	21	-0.2093992222860539	4.898901898994648	-1.9645798219160489	0.0617083081512605	0.6080135607180394	-4.542723237445503	groupLEC_10GY - groupLEC_0GY	2356
51621	6800	KLF13	Kruppel-like factor 13	15	-0.2823462135632395	6.968536495260829	-1.9634436489946778	0.06184785854758626	0.6086868980258994	-4.746308208643329	groupLEC_10GY - groupLEC_0GY	3036
84522	1660	JAGN1	jagunal homolog 1 (Drosophila)	3	0.16898057922079524	4.9777076905122195	1.9635870113640834	0.061830234732558116	0.6086868980258994	-4.560139333720094	groupLEC_10GY - groupLEC_0GY	2409
79228	1420	THOC6	THO complex 6 homolog (Drosophila)	16	-0.36110410229316203	3.83342087912614	-1.9624328730305023	0.06197224103689768	0.6092095805208544	-4.368828572665473	groupLEC_10GY - groupLEC_0GY	1968
60412	4351	EXOC4	exocyst complex component 4	7	-0.12034336929039924	6.468165340067383	-1.9627167330819384	0.06193728796399418	0.6092095805208544	-4.731587684084392	groupLEC_10GY - groupLEC_0GY	2981
11096	9663	ADAMTS5	ADAM metallopeptidase with thrombospondin type 1 motif, 5	21	0.6728704618957222	2.0406289052321265	1.9614568285854432	0.0620925589713895	0.6094352817829847	-4.565615813722688	groupLEC_10GY - groupLEC_0GY	2421
9552	1025	SPAG7	sperm associated antigen 7	17	-0.15726855177522747	5.494672859068885	-1.9619359319820238	0.0620334737117431	0.6094352817829847	-4.630379468145362	groupLEC_10GY - groupLEC_0GY	2612
23423	1388	TMED3	transmembrane emp24 protein transport domain containing 3	15	0.15542728009329476	7.036669094853833	1.9613790928188861	0.06210215038701137	0.6094352817829847	-4.751505077130807	groupLEC_10GY - groupLEC_0GY	3060
220906	5376	WAC-AS1	WAC antisense RNA 1 (head to head)	10	0.14528387704512635	5.989508042287575	1.9603201165196902	0.062232942238394186	0.6103684151264192	-4.698431325370037	groupLEC_10GY - groupLEC_0GY	2856
23095	16016	KIF1B	kinesin family member 1B	1	-0.14648947576938287	6.734769871628377	-1.9591014677679435	0.06238375548403381	0.6114967316511226	-4.735981575676208	groupLEC_10GY - groupLEC_0GY	2994
494513	1527	DFNB59	deafness, autosomal recessive 59	2	0.5262340129236804	0.07686035603589728	1.9582828506626913	0.06248524389426132	0.6115800662067887	-3.947141301825136	groupLEC_10GY - groupLEC_0GY	1308
5820	1901	PVT1	Pvt1 oncogene (non-protein coding)	8	0.3800800619731941	2.8389541220161916	1.9581672823199803	0.06249958325026382	0.6115800662067887	-4.170781259642297	groupLEC_10GY - groupLEC_0GY	1618
23301	5398	EHBP1	EH domain binding protein 1	2	0.2655013885856867	5.638822984296038	1.958532211775331	0.06245431383442372	0.6115800662067887	-4.684436579635446	groupLEC_10GY - groupLEC_0GY	2805
3269	4818	HRH1	histamine receptor H1	3	0.35139231786413827	4.690875420696263	1.9574224238367328	0.06259207257637991	0.6117847230950341	-4.385233137708613	groupLEC_10GY - groupLEC_0GY	1995
1471	775	CST3	cystatin C	20	0.20212712398356647	7.6727816776271505	1.957426289401135	0.06259159227663354	0.6117847230950341	-4.768617297093952	groupLEC_10GY - groupLEC_0GY	3122
151648	2577	SGOL1	shugoshin-like 1 (S. pombe)	3	-1.3699499045971182	0.2505584494808426	-1.9564852645899393	0.06270861135660291	0.612182013170133	-3.9352127009139393	groupLEC_10GY - groupLEC_0GY	1295
100507358	2415	NA	NA	NA	1.2101266125034464	2.0479648360869445	1.9556569631389868	0.06281177251245472	0.612182013170133	-4.104624040705845	groupLEC_10GY - groupLEC_0GY	1510
57650	4267	KIAA1524	KIAA1524	3	-0.7110282722281509	3.306057885853474	-1.9563648872717865	0.06272359451916669	0.612182013170133	-4.148618408867584	groupLEC_10GY - groupLEC_0GY	1571
81887	2489	LAS1L	LAS1-like (S. cerevisiae)	X	-0.21653608681109304	5.008595271133082	-1.9557310011406943	0.06280254533398191	0.612182013170133	-4.568639932737879	groupLEC_10GY - groupLEC_0GY	2433
90338	4336	ZNF160	zinc finger protein 160	19	0.15327917514616196	4.323657523621288	1.955719682521326	0.0628039558689815	0.612182013170133	-4.512634902935668	groupLEC_10GY - groupLEC_0GY	2267
84057	941	MND1	meiotic nuclear divisions 1 homolog (S. cerevisiae)	4	-1.3107073379327094	0.23411815406152023	-1.9548823499204828	0.06290838237185942	0.6124783150895838	-3.9406166333801838	groupLEC_10GY - groupLEC_0GY	1302
375449	10947	MAST4	microtubule associated serine/threonine kinase family member 4	5	0.4036951638061028	5.052196883198267	1.9535050484149827	0.06308048306646456	0.6124783150895838	-4.431017046881309	groupLEC_10GY - groupLEC_0GY	2098
57546	3830	PDP2	pyruvate dehyrogenase phosphatase catalytic subunit 2	16	-0.3565382296341575	3.656226598691894	-1.9539852224411036	0.06302043587467218	0.6124783150895838	-4.290598508756592	groupLEC_10GY - groupLEC_0GY	1811
8629	9118	JRK	jerky homolog (mouse)	8	-0.18767704932542095	4.41259595665466	-1.953405250194945	0.06309296945731249	0.6124783150895838	-4.530125876143734	groupLEC_10GY - groupLEC_0GY	2319
57085	1280	AGTRAP	angiotensin II receptor-associated protein	1	0.16456897725429886	5.251227237387623	1.9544863643255532	0.0629578203140006	0.6124783150895838	-4.621056242563243	groupLEC_10GY - groupLEC_0GY	2582
23339	4832	VPS39	vacuolar protein sorting 39 homolog (S. cerevisiae)	15	0.12909898489716465	6.691792775385124	1.954582318462713	0.0629458375060043	0.6124783150895838	-4.752513773249919	groupLEC_10GY - groupLEC_0GY	3065
116150	4811	NUS1	nuclear undecaprenyl pyrophosphate synthase 1 homolog (S. cerevisiae)	6	-0.11916869454559453	6.113487729030061	-1.9538819142331147	0.06303335061925601	0.6124783150895838	-4.715528162674661	groupLEC_10GY - groupLEC_0GY	2926
10170	3620	DHRS9	dehydrogenase/reductase (SDR family) member 9	2	0.9489816467137842	-3.0783632040601048	1.9527030566756245	0.06318088694884393	0.6129836903464738	-3.953179656879367	groupLEC_10GY - groupLEC_0GY	1320
2677	3247	GGCX	gamma-glutamyl carboxylase	2	0.17456412808527855	5.218516395206871	1.9519368967692872	0.06327693641526197	0.6135673443102118	-4.632128423624839	groupLEC_10GY - groupLEC_0GY	2615
29899	3033	GPSM2	G-protein signaling modulator 2	1	-0.6292568784604291	3.1637850952449296	-1.951584646594086	0.06332113933245143	0.613647889392436	-4.177720094580044	groupLEC_10GY - groupLEC_0GY	1626
8812	2606	CCNK	cyclin K	14	0.1835184727934216	5.828115154270436	1.9509693007104267	0.0633984226846868	0.6140487454927597	-4.7079184654518285	groupLEC_10GY - groupLEC_0GY	2900
3090	3194	HIC1	hypermethylated in cancer 1	17	-0.4016948295690588	4.593483130331911	-1.950652225904627	0.06343827760098551	0.6140868378192794	-4.660493428636928	groupLEC_10GY - groupLEC_0GY	2716
100507135	770	SPG20OS	SPG20 opposite strand	13	-1.116837848301158	-2.1993826606301075	-1.949472347880241	0.0635867770275693	0.6144970598169344	-3.952398093784371	groupLEC_10GY - groupLEC_0GY	1317
153572	3057	IRX2	iroquois homeobox 2	5	-0.31655797181294565	0.17543530608400557	-1.9494587229921616	0.06358849364236074	0.6144970598169344	-4.233189974400171	groupLEC_10GY - groupLEC_0GY	1712
27332	6508	ZNF638	zinc finger protein 638	2	0.140751444064235	6.381856721371122	1.9499292879810426	0.06352923026844311	0.6144970598169344	-4.74507643333234	groupLEC_10GY - groupLEC_0GY	3030
100129492	360	LOC100129492	small nuclear ribonucleoprotein Sm D1 pseudogene	1	-0.2917991547558074	3.145443799573074	-1.9491570690397826	0.06362650981540637	0.6145170538386282	-4.198399415811482	groupLEC_10GY - groupLEC_0GY	1654
2738	1343	GLI4	GLI family zinc finger 4	8	0.29897793735379397	2.5973910129677176	1.9480908663359062	0.06376103928417813	0.615433192528303	-4.2181872073520985	groupLEC_10GY - groupLEC_0GY	1691
85019	2994	TMEM241	transmembrane protein 241	18	0.22672994336754115	2.567738245307624	1.9475686107839245	0.06382702688155843	0.615433192528303	-4.1859811314979405	groupLEC_10GY - groupLEC_0GY	1640
9967	4432	THRAP3	thyroid hormone receptor associated protein 3	1	-0.16838087695909287	7.30992721602075	-1.9475500888202164	0.06382936825695708	0.615433192528303	-4.776367029734893	groupLEC_10GY - groupLEC_0GY	3165
1730	5128	DIAPH2	diaphanous homolog 2 (Drosophila)	X	-0.21216199513946776	4.697217465433281	-1.9472421611149413	0.06386830471146035	0.6154614819855776	-4.51378951851127	groupLEC_10GY - groupLEC_0GY	2271
5013	2176	OTX1	orthodenticle homeobox 1	2	0.9889462443283414	-2.598775886020234	1.9456743132449532	0.06406687843726012	0.6166051473452879	-3.9842692741263908	groupLEC_10GY - groupLEC_0GY	1349
222171	1678	PRR15	proline rich 15	7	0.42169051578747263	-1.7755916459172025	1.9454510925494637	0.06409519431603256	0.6166051473452879	-4.026993163045641	groupLEC_10GY - groupLEC_0GY	1400
10614	4785	HEXIM1	hexamethylene bis-acetamide inducible 1	17	-0.18097381622816133	5.88932078031774	-1.9456700871596937	0.06406741442020868	0.6166051473452879	-4.699730118269824	groupLEC_10GY - groupLEC_0GY	2861
7516	3073	XRCC2	X-ray repair complementing defective repair in Chinese hamster cells 2	7	-1.19759543820046	0.6968784153525832	-1.943879960449198	0.06429480658928775	0.6167899655689529	-3.9454710602730945	groupLEC_10GY - groupLEC_0GY	1305
643355	3068	LOC643355	uncharacterized LOC643355	1	1.1274495490001621	-2.6877080481589046	1.944108061331711	0.0642657924725842	0.6167899655689529	-3.9461708734212433	groupLEC_10GY - groupLEC_0GY	1306
60673	1437	C12orf44	chromosome 12 open reading frame 44	12	-0.1375414675451907	5.517385782920856	-1.9449627115752512	0.06415718459277774	0.6167899655689529	-4.681396458108686	groupLEC_10GY - groupLEC_0GY	2797
23325	5808	KIAA1033	KIAA1033	12	0.11191603426507424	7.048824283791773	1.94435118521031	0.06423488013880589	0.6167899655689529	-4.7777217688427545	groupLEC_10GY - groupLEC_0GY	3173
22803	3435	XRN2	5'-3' exoribonuclease 2	20	-0.10680580151645724	7.164594877301416	-1.944324878960638	0.06423822425309476	0.6167899655689529	-4.781201613453922	groupLEC_10GY - groupLEC_0GY	3182
286144	4113	TRIQK	triple QxxK/R motif containing	8	0.23781192244354532	4.7183922519998465	1.9434037563282518	0.06435541625282415	0.6170251490981654	-4.597639596343917	groupLEC_10GY - groupLEC_0GY	2511
254013	2381	METTL20	methyltransferase like 20	12	0.41401678207262627	0.7573125425211544	1.9421910421644084	0.06450999356075184	0.6174824421548395	-3.9905632152787014	groupLEC_10GY - groupLEC_0GY	1357
7270	3137	TTF1	transcription termination factor, RNA polymerase I	9	-0.1946493712954913	3.8850471846287804	-1.9421794428641665	0.06451147362904612	0.6174824421548395	-4.401222569813765	groupLEC_10GY - groupLEC_0GY	2033
79770	3689	TXNDC15	thioredoxin domain containing 15	5	0.1531809669023465	5.8892683044737755	1.9426974621607787	0.06444540359633338	0.6174824421548395	-4.732820590738568	groupLEC_10GY - groupLEC_0GY	2985
6764	4705	ST5	suppression of tumorigenicity 5	11	-0.27065944538130626	5.314147718627772	-1.9414668282596521	0.06460246042653482	0.6176616672212599	-4.674337432230936	groupLEC_10GY - groupLEC_0GY	2770
219402	1232	MTIF3	mitochondrial translational initiation factor 3	13	0.16218894741472223	4.690769275191951	1.9415391980901828	0.0645932150818698	0.6176616672212599	-4.558458988428217	groupLEC_10GY - groupLEC_0GY	2401
2304	3461	FOXE1	forkhead box E1 (thyroid transcription factor 2)	9	0.9625942562113741	-2.595518307304008	1.9404958142064561	0.06472662144888719	0.6185028472156101	-4.0085556925226005	groupLEC_10GY - groupLEC_0GY	1376
1536	4318	CYBB	cytochrome b-245, beta polypeptide	X	-0.534358932247122	-3.38475818125121	-1.939795791841218	0.06481626164393615	0.6190134038006082	-3.9530231589747515	groupLEC_10GY - groupLEC_0GY	1319
122773	2691	KLHDC1	kelch domain containing 1	14	0.6125461929775675	0.994669919562525	1.93929098515305	0.06488097156902052	0.6190881702367028	-4.030460185560714	groupLEC_10GY - groupLEC_0GY	1405
2585	3359	GALK2	galactokinase 2	15	0.2786289924827967	4.103654492750346	1.9391697605359084	0.06489651951238207	0.6190881702367028	-4.425470458094957	groupLEC_10GY - groupLEC_0GY	2084
100506760	1346	NA	NA	NA	-0.4848620697175432	1.1329449007990684	-1.9387373760537208	0.06495200267565314	0.6192718827330119	-3.9987569695404757	groupLEC_10GY - groupLEC_0GY	1367
100463482	1395	MTRNR2L6	MT-RNR2-like 6	7	0.2890092797428414	4.258396411902676	1.9383746256293672	0.06499858264023546	0.6193705519703596	-4.4974644355091975	groupLEC_10GY - groupLEC_0GY	2231
151246	4676	SGOL2	shugoshin-like 2 (S. pombe)	2	-0.6615206352552749	2.875924100598152	-1.9374718852933848	0.06511462903511747	0.6197854027590942	-4.125519066232888	groupLEC_10GY - groupLEC_0GY	1538
283149	7740	BCL9L	B-cell CLL/lymphoma 9-like	11	-0.2878883891045261	6.872417300146228	-1.937508430979139	0.06510992758652033	0.6197854027590942	-4.78940629026138	groupLEC_10GY - groupLEC_0GY	3224
23168	5021	RTF1	Rtf1, Paf1/RNA polymerase II complex component, homolog (S. cerevisiae)	15	-0.13070703069901146	6.377421435772874	-1.9364932136338842	0.06524064210568342	0.6206392747894591	-4.7606171177417655	groupLEC_10GY - groupLEC_0GY	3089
55800	6066	SCN3B	sodium channel, voltage-gated, type III, beta subunit	11	0.6462757159022066	0.011475895889427113	1.935263626214777	0.06539926679186119	0.6215649190734739	-3.963475472133849	groupLEC_10GY - groupLEC_0GY	1330
387758	3007	FIBIN	fin bud initiation factor homolog (zebrafish)	11	0.4595505034371419	1.3695335022740864	1.935175386444714	0.06541066331753025	0.6215649190734739	-4.509261099090765	groupLEC_10GY - groupLEC_0GY	2255
56180	2358	MOSPD1	motile sperm domain containing 1	X	0.22665704804463704	5.623850413204045	1.9346598986698182	0.06547727555840811	0.6218522364838814	-4.694431947980572	groupLEC_10GY - groupLEC_0GY	2841
100505940	727	LOC100505940	uncharacterized LOC100505940	1	1.193664050548242	-2.937459706047221	1.9316456353638465	0.06586797893292032	0.6218929480074463	-4.019574602031316	groupLEC_10GY - groupLEC_0GY	1390
7681	2714	MKRN3	makorin ring finger protein 3	15	-1.0637671316488362	-3.6096620883019455	-1.9322926312745572	0.0657839442471395	0.6218929480074463	-4.038745815762921	groupLEC_10GY - groupLEC_0GY	1418
203859	6661	ANO5	anoctamin 5	11	1.0128479136068105	-3.435818459810939	1.930556473429056	0.066009657144454	0.6218929480074463	-4.014543401608649	groupLEC_10GY - groupLEC_0GY	1381
993	3706	CDC25A	cell division cycle 25A	3	-0.9091998269049119	2.596636547964892	-1.9337406392322531	0.06559621187350406	0.6218929480074463	-4.016209552804892	groupLEC_10GY - groupLEC_0GY	1384
6792	3518	CDKL5	cyclin-dependent kinase-like 5	X	0.48907719627070145	1.680196526998506	1.9326211344300337	0.06574131287787795	0.6218929480074463	-4.09604629878293	groupLEC_10GY - groupLEC_0GY	1501
197342	1335	EME2	essential meiotic endonuclease 1 homolog 2 (S. pombe)	16	-0.45904357181742583	1.4573830602743407	-1.9308110750788385	0.06597651459971894	0.6218929480074463	-4.008261661906533	groupLEC_10GY - groupLEC_0GY	1375
283596	1961	SNHG10	small nucleolar RNA host gene 10 (non-protein coding)	14	-0.4586107217883476	1.49903788763703	-1.930647699178477	0.06599778023205048	0.6218929480074463	-4.024245602775266	groupLEC_10GY - groupLEC_0GY	1395
898	1986	CCNE1	cyclin E1	19	-0.38730301602911155	2.798184148002467	-1.93395743101396	0.06556814565939487	0.6218929480074463	-4.199866431917998	groupLEC_10GY - groupLEC_0GY	1657
119710	820	C11orf74	chromosome 11 open reading frame 74	11	0.23020821096711197	3.2552895335803282	1.932014542474784	0.06582005209755953	0.6218929480074463	-4.350924685293718	groupLEC_10GY - groupLEC_0GY	1931
54516	3878	MTRF1L	mitochondrial translational release factor 1-like	6	0.2156838858104515	3.648461622302189	1.9323462455924325	0.0657769848114712	0.6218929480074463	-4.355037304943261	groupLEC_10GY - groupLEC_0GY	1940
29994	8145	BAZ2B	bromodomain adjacent to zinc finger domain, 2B	2	0.21281322442651618	4.778052204877682	1.9314225509391487	0.06589697598345619	0.6218929480074463	-4.560798856928003	groupLEC_10GY - groupLEC_0GY	2410
54938	2136	SARS2	seryl-tRNA synthetase 2, mitochondrial	19	-0.2038564341117981	3.8257560199087473	-1.9305181031223189	0.06601465323326713	0.6218929480074463	-4.379783193788271	groupLEC_10GY - groupLEC_0GY	1988
64840	1882	PORCN	porcupine homolog (Drosophila)	X	0.1881534312045594	3.765334041398951	1.9325714275037766	0.0657477620156584	0.6218929480074463	-4.394490311074276	groupLEC_10GY - groupLEC_0GY	2020
2937	1900	GSS	glutathione synthetase	20	0.15686127840849373	5.917998479321836	1.9314190973371694	0.06589742497910353	0.6218929480074463	-4.732511497387965	groupLEC_10GY - groupLEC_0GY	2984
23326	5220	USP22	ubiquitin specific peptidase 22	17	-0.14091415740720503	7.965992175872832	-1.9304214324461848	0.0660272419206502	0.6218929480074463	-4.818893525901296	groupLEC_10GY - groupLEC_0GY	3356
9957	1965	HS3ST1	heparan sulfate (glucosamine) 3-O-sulfotransferase 1	4	-1.0650777364273532	-0.2613873293465624	-1.9300094814049478	0.06608091081858208	0.6220557105967295	-3.964473494296889	groupLEC_10GY - groupLEC_0GY	1332
9826	6889	ARHGEF11	Rho guanine nucleotide exchange factor (GEF) 11	1	0.16876531969094621	5.692495157965017	1.9293516031660087	0.06616669852903527	0.6221780590505269	-4.755389807436331	groupLEC_10GY - groupLEC_0GY	3081
10651	1592	MTX2	metaxin 2	2	0.12747701913567688	5.202740503693414	1.929411130235033	0.06615893214068104	0.6221780590505269	-4.678655176962111	groupLEC_10GY - groupLEC_0GY	2787
64428	2093	NARFL	nuclear prelamin A recognition factor-like	16	0.17525592152395486	4.387132993704955	1.9289775711488186	0.06621551613236708	0.6222948038937962	-4.553725460015882	groupLEC_10GY - groupLEC_0GY	2386
10673	1204	TNFSF13B	tumor necrosis factor (ligand) superfamily, member 13b	13	-0.9395832280824412	-1.595915805600797	-1.9277610019981628	0.06637451815747303	0.6233943422587682	-3.9740693670077505	groupLEC_10GY - groupLEC_0GY	1340
100505719	1521	NA	NA	NA	0.7464346441446275	-1.6923177043787347	1.9270600949076406	0.06646627681954592	0.6233943422587682	-3.9821284717876297	groupLEC_10GY - groupLEC_0GY	1347
5137	4383	PDE1C	phosphodiesterase 1C, calmodulin-dependent 70kDa	7	-0.6293200736747693	0.7607896053992549	-1.9256975213462328	0.06664497578421007	0.6233943422587682	-4.415772782911184	groupLEC_10GY - groupLEC_0GY	2061
7112	6993	TMPO	thymopoietin	12	-0.6021314479634592	5.456503307251841	-1.9270070420926002	0.06647322671680161	0.6233943422587682	-4.659585243572572	groupLEC_10GY - groupLEC_0GY	2712
9223	9169	MAGI1	membrane associated guanylate kinase, WW and PDZ domain containing 1	3	-0.39127069764473443	5.682303823817214	-1.926398328080642	0.06655301368039548	0.6233943422587682	-4.770767750000557	groupLEC_10GY - groupLEC_0GY	3134
100128003	4543	NA	NA	NA	0.2888740909465284	2.4881831813378055	1.9257257162811847	0.06664127380171042	0.6233943422587682	-4.240343234662193	groupLEC_10GY - groupLEC_0GY	1724
162427	3809	FAM134C	family with sequence similarity 134, member C	17	0.16782082197136816	5.427968065659315	1.9257084526690211	0.06664354048492883	0.6233943422587682	-4.717203363025279	groupLEC_10GY - groupLEC_0GY	2933
27440	1880	CECR5	cat eye syndrome chromosome region, candidate 5	22	-0.13344018856981243	4.725822783130102	-1.9255776931969322	0.06666071118157521	0.6233943422587682	-4.624172983335652	groupLEC_10GY - groupLEC_0GY	2591
8661	5305	EIF3A	eukaryotic translation initiation factor 3, subunit A	10	-0.09821612683292003	8.82443928369761	-1.9258000124758186	0.06663151960885291	0.6233943422587682	-4.827819271824768	groupLEC_10GY - groupLEC_0GY	3390
9261	3589	MAPKAPK2	mitogen-activated protein kinase-activated protein kinase 2	1	-0.16481881501830564	7.11103757249422	-1.92492548109872	0.06674641450935134	0.6238545412998148	-4.817139637878596	groupLEC_10GY - groupLEC_0GY	3347
3899	8213	AFF3	AF4/FMR2 family, member 3	2	-0.5488848763672163	0.1596082028262924	-1.9244338599086412	0.06681107945737563	0.6241177067343369	-4.231755907013181	groupLEC_10GY - groupLEC_0GY	1707
10746	4941	MAP3K2	mitogen-activated protein kinase kinase kinase 2	2	0.16923163136641062	5.075389069975248	1.9238601443416297	0.06688661214362328	0.6244820505708575	-4.703715511166246	groupLEC_10GY - groupLEC_0GY	2882
24141	1776	LAMP5	lysosomal-associated membrane protein family, member 5	20	-1.073970256570648	-2.305528186406501	-1.923277094590906	0.06696345050560376	0.6248581803456857	-3.986803101577622	groupLEC_10GY - groupLEC_0GY	1350
84515	3750	MCM8	minichromosome maintenance complex component 8	20	-0.7071523548892031	2.9844258975386455	-1.9220667264223459	0.06712320864414958	0.6252696600531757	-4.14870679404782	groupLEC_10GY - groupLEC_0GY	1572
6624	2777	FSCN1	fascin homolog 1, actin-bundling protein (Strongylocentrotus purpuratus)	7	-0.2315626665312287	8.03492806851993	-1.9218348553999665	0.06715385176119512	0.6252696600531757	-4.830388501135657	groupLEC_10GY - groupLEC_0GY	3402
55709	2507	KBTBD4	kelch repeat and BTB (POZ) domain containing 4	11	-0.21276409914256345	3.2893575066947687	-1.9218880488355778	0.06714682085151735	0.6252696600531757	-4.320858110045951	groupLEC_10GY - groupLEC_0GY	1880
23185	5640	LARP4B	La ribonucleoprotein domain family, member 4B	10	-0.12333519368722357	6.1725477452192	-1.9219025728227348	0.06714490123739963	0.6252696600531757	-4.772287155468694	groupLEC_10GY - groupLEC_0GY	3140
5625	2211	PRODH	proline dehydrogenase (oxidase) 1	22	1.1079256950151537	-1.9166653400351656	1.9195033279405407	0.06746265970697449	0.6256169811896368	-3.9892328316951877	groupLEC_10GY - groupLEC_0GY	1355
80329	3142	ULBP1	UL16 binding protein 1	6	0.5149595458055987	2.2416480357754947	1.9203124440465005	0.06735535241338741	0.6256169811896368	-4.2946460836903295	groupLEC_10GY - groupLEC_0GY	1819
93550	3700	ZFAND4	zinc finger, AN1-type domain 4	10	0.3194077027238955	1.6835764359212697	1.9189875918509054	0.06753113633727947	0.6256169811896368	-4.123140896164811	groupLEC_10GY - groupLEC_0GY	1535
145483	2304	FAM161B	family with sequence similarity 161, member B	14	0.3022494687898232	1.9842264035043087	1.9195579672323249	0.06745540856882606	0.6256169811896368	-4.173144586722627	groupLEC_10GY - groupLEC_0GY	1621
388566	7141	ZNF470	zinc finger protein 470	19	0.2502213379025866	3.2552414686589395	1.9204519184323081	0.06733687005987064	0.6256169811896368	-4.390724691336023	groupLEC_10GY - groupLEC_0GY	2010
55744	857	COA1	cytochrome c oxidase assembly factor 1 homolog (S. cerevisiae)	7	-0.24993327217788286	4.350824133212764	-1.9203829687157774	0.06734600632855049	0.6256169811896368	-4.499069724255579	groupLEC_10GY - groupLEC_0GY	2235
26984	3417	SEC22A	SEC22 vesicle trafficking protein homolog A (S. cerevisiae)	3	0.20462529092026394	4.324552765901293	1.919179655612383	0.0675056280350976	0.6256169811896368	-4.56492098757086	groupLEC_10GY - groupLEC_0GY	2418
8175	1650	SF3A2	splicing factor 3a, subunit 2, 66kDa	19	-0.1893741904506685	5.033399383007918	-1.9185166748901716	0.06759371537041586	0.6256169811896368	-4.649013925787406	groupLEC_10GY - groupLEC_0GY	2674
9444	16362	QKI	QKI, KH domain containing, RNA binding	6	-0.14181573550057092	7.429359536983445	-1.9185230046547819	0.06759287388594448	0.6256169811896368	-4.832846800546378	groupLEC_10GY - groupLEC_0GY	3416
2935	7774	GSPT1	G1 to S phase transition 1	16	-0.12468316082440722	7.463250742686202	-1.919623534267565	0.06744670812077555	0.6256169811896368	-4.826920895954733	groupLEC_10GY - groupLEC_0GY	3385
84893	3798	FBXO18	F-box protein, helicase, 18	10	0.12457787546201882	6.385018617860845	1.9204606583490271	0.06733571204390015	0.6256169811896368	-4.79680188321342	groupLEC_10GY - groupLEC_0GY	3262
30835	4428	CD209	CD209 molecule	19	-0.5078320138947511	-0.22757768337634082	-1.9175799542767409	0.06771834516797227	0.6259436962854341	-3.981629956024714	groupLEC_10GY - groupLEC_0GY	1346
100506303	818	LOC100506303	uncharacterized LOC100506303	14	0.4128239120428676	0.04498998548215735	1.9177108832149776	0.0677009130887977	0.6259436962854341	-4.086806722040144	groupLEC_10GY - groupLEC_0GY	1483
1717	2665	DHCR7	7-dehydrocholesterol reductase	11	-0.2875104140477154	7.295230989321793	-1.9174258976330922	0.06773886154595221	0.6259436962854341	-4.818827367657801	groupLEC_10GY - groupLEC_0GY	3355
9169	7596	SCAF11	SR-related CTD-associated factor 11	12	-0.15233882800895682	7.080246124378721	-1.916989454128692	0.0677970141813879	0.6261426026098466	-4.828022863765338	groupLEC_10GY - groupLEC_0GY	3391
10528	2117	NOP56	NOP56 ribonucleoprotein	20	-0.2247960545935861	6.472300585551511	-1.9164761666434889	0.06786546168305573	0.62643632152907	-4.78626948559891	groupLEC_10GY - groupLEC_0GY	3206
100507297	1106	TMEM44-AS1	TMEM44 antisense RNA 1	3	0.553001437357367	0.6387703464572781	1.914234123882182	0.06816515163476436	0.6273951579006615	-4.006869764492448	groupLEC_10GY - groupLEC_0GY	1373
653857	1420	ACTR3C	ARP3 actin-related protein 3 homolog C (yeast)	7	0.41366106329268626	0.5917598388546694	1.9151148220909762	0.06804729215990553	0.6273951579006615	-4.01848490436773	groupLEC_10GY - groupLEC_0GY	1386
90627	6360	STARD13	StAR-related lipid transfer (START) domain containing 13	13	0.3375004146922005	4.6434846831101995	1.914147815329126	0.06817671150258339	0.6273951579006615	-4.507684883628596	groupLEC_10GY - groupLEC_0GY	2253
466	2505	ATF1	activating transcription factor 1	12	0.19350372811928196	4.473913604457355	1.9137782399392889	0.06822623058245753	0.6273951579006615	-4.583282947074407	groupLEC_10GY - groupLEC_0GY	2462
79035	1401	NABP2	nucleic acid binding protein 2	12	-0.19003778447740327	4.293991938451296	-1.9137781584430142	0.06822624150554722	0.6273951579006615	-4.540292292480897	groupLEC_10GY - groupLEC_0GY	2349
5612	3190	PRKRIR	protein-kinase, interferon-inducible double stranded RNA dependent inhibitor, repressor of (P58 repressor)	11	-0.18050471546623292	5.658032549657169	-1.9154155675982312	0.06800708582001673	0.6273951579006615	-4.739284301787278	groupLEC_10GY - groupLEC_0GY	3008
92597	6958	MOB1B	MOB kinase activator 1B	4	0.14456127451830358	5.606350101511297	1.9138656772405467	0.068214512089468	0.6273951579006615	-4.741161745426327	groupLEC_10GY - groupLEC_0GY	3014
339803	2557	LOC339803	uncharacterized LOC339803	2	0.16542853790847545	3.3855282256006256	1.9132923755550364	0.06829137908787533	0.6276565190899079	-4.370276102375423	groupLEC_10GY - groupLEC_0GY	1969
79968	4027	WDR76	WD repeat domain 76	15	-1.0939949649410285	2.3575060274452344	-1.9126639048469913	0.06837573024278815	0.627756771482526	-4.062993401884809	groupLEC_10GY - groupLEC_0GY	1448
65080	1748	MRPL44	mitochondrial ribosomal protein L44	2	0.13896935856502424	4.848048150292895	1.912934865250599	0.06833935168765541	0.627756771482526	-4.623087127176439	groupLEC_10GY - groupLEC_0GY	2589
3552	2928	IL1A	interleukin 1, alpha	2	1.0430308317847319	1.1221660773089461	1.9104059201450831	0.06867954290841279	0.6277615384811505	-4.007781255161094	groupLEC_10GY - groupLEC_0GY	1374
389813	2931	C9orf172	chromosome 9 open reading frame 172	9	0.7377159609535854	-0.34743199482927867	1.906133940758114	0.0692575759915443	0.6277615384811505	-3.999393600875363	groupLEC_10GY - groupLEC_0GY	1368
85478	1815	CCDC65	coiled-coil domain containing 65	12	-0.6949326854761859	-1.1660246054367016	-1.9089488929078036	0.0688762137093983	0.6277615384811505	-3.9877943827448914	groupLEC_10GY - groupLEC_0GY	1351
100335030	3162	LOC100335030	FGFR1 oncogene partner 2 pseudogene	12	0.6712540406140983	-0.2129950661896049	1.9095106809303908	0.0688003247113606	0.6277615384811505	-3.988545695009575	groupLEC_10GY - groupLEC_0GY	1352
284723	3070	SLC25A34	solute carrier family 25, member 34	1	0.5427128591891291	-0.32459103553463736	1.9082046347228283	0.06897686455585612	0.6277615384811505	-3.9984362666965767	groupLEC_10GY - groupLEC_0GY	1366
7439	3380	BEST1	bestrophin 1	11	0.529950414629154	-0.09485293254514347	1.9117726761044254	0.06849550441846226	0.6277615384811505	-4.117088842573212	groupLEC_10GY - groupLEC_0GY	1531
3491	2295	CYR61	cysteine-rich, angiogenic inducer, 61	1	0.4528888881350568	9.290626044311027	1.909766473963344	0.0687657952475366	0.6277615384811505	-4.851734945994334	groupLEC_10GY - groupLEC_0GY	3510
8797	1750	TNFRSF10A	tumor necrosis factor receptor superfamily, member 10a	8	0.4275701375432126	3.928491784024134	1.906692279506185	0.06918178705767565	0.6277615384811505	-4.354482459716976	groupLEC_10GY - groupLEC_0GY	1939
6626	1629	SNRPA	small nuclear ribonucleoprotein polypeptide A	19	-0.3695895918608203	5.21207802527198	-1.9070811726906651	0.0691290415933491	0.6277615384811505	-4.646846732433831	groupLEC_10GY - groupLEC_0GY	2668
391059	2678	FRRS1	ferric-chelate reductase 1	1	0.34371767227663375	2.366888949336428	1.9067957583309152	0.06916774881612438	0.6277615384811505	-4.2361890042784065	groupLEC_10GY - groupLEC_0GY	1717
729176	2156	LOC729176	katanin p80 subunit B-like 1 pseudogene	6	0.3076790456882066	2.1568915515469422	1.9101001289193251	0.06872077803186702	0.6277615384811505	-4.144730756471029	groupLEC_10GY - groupLEC_0GY	1563
25875	2132	LETMD1	LETM1 domain containing 1	12	0.2497208828636852	4.932883781306295	1.9070766452901875	0.06912965544063616	0.6277615384811505	-4.662194270581856	groupLEC_10GY - groupLEC_0GY	2722
100	1532	ADA	adenosine deaminase	20	0.2392428687950643	4.3793797528459475	1.9072646733432033	0.06910416568706333	0.6277615384811505	-4.643450619290733	groupLEC_10GY - groupLEC_0GY	2656
23315	6255	SLC9A8	solute carrier family 9, subfamily A (NHE8, cation proton antiporter 8), member 8	20	0.20015164549429443	4.4326837273421775	1.9062967582284398	0.06923546763313457	0.6277615384811505	-4.594245418660038	groupLEC_10GY - groupLEC_0GY	2493
123207	2656	C15orf40	chromosome 15 open reading frame 40	15	0.1980860023782527	3.4340112796481352	1.9078001849470902	0.0690316149222742	0.6277615384811505	-4.386351758277157	groupLEC_10GY - groupLEC_0GY	1996
29121	5249	CLEC2D	C-type lectin domain family 2, member D	12	-0.19090595082272976	6.474956453417164	-1.9112845625258692	0.06856118095899573	0.6277615384811505	-4.804451813143499	groupLEC_10GY - groupLEC_0GY	3296
3187	2249	HNRNPH1	heterogeneous nuclear ribonucleoprotein H1 (H)	5	-0.18432810792936394	7.447258634458308	-1.9115855596869846	0.06852067474255027	0.6277615384811505	-4.837929019038874	groupLEC_10GY - groupLEC_0GY	3445
9528	1696	TMEM59	transmembrane protein 59	1	0.18043956406706663	7.870103443909818	1.9077931707272395	0.06903256477289654	0.6277615384811505	-4.857018610763266	groupLEC_10GY - groupLEC_0GY	3547
1039	2702	CDR2	cerebellar degeneration-related protein 2, 62kDa	16	-0.16086219689878423	5.683015302753568	-1.9114103942748808	0.06854424479896173	0.6277615384811505	-4.783503438878646	groupLEC_10GY - groupLEC_0GY	3189
1445	2740	CSK	c-src tyrosine kinase	15	-0.15224921252697676	5.522385191001306	-1.9088322754139309	0.06889197614237257	0.6277615384811505	-4.7256795447521185	groupLEC_10GY - groupLEC_0GY	2965
23523	7222	CABIN1	calcineurin binding protein 1	22	-0.15196728504870638	5.68653137010534	-1.9091344333833378	0.06885114191388372	0.6277615384811505	-4.764011896232555	groupLEC_10GY - groupLEC_0GY	3101
55187	16329	VPS13D	vacuolar protein sorting 13 homolog D (S. cerevisiae)	1	0.14075932347276776	6.4641352769537	1.9078882173471576	0.06901969473659803	0.6277615384811505	-4.822946969767259	groupLEC_10GY - groupLEC_0GY	3372
65082	2603	VPS33A	vacuolar protein sorting 33 homolog A (S. cerevisiae)	12	0.12961727753610663	4.787313828375807	1.9063961158913942	0.06922197927446078	0.6277615384811505	-4.613621540223044	groupLEC_10GY - groupLEC_0GY	2559
23032	4601	USP33	ubiquitin specific peptidase 33	1	0.12152135624476923	6.163507623296637	1.9069298901302252	0.06914955581439033	0.6277615384811505	-4.811566886221487	groupLEC_10GY - groupLEC_0GY	3321
6261	15391	RYR1	ryanodine receptor 1 (skeletal)	19	1.0604007061366603	-2.405750578854852	1.9042263166220301	0.06951706577659093	0.6279583917695846	-4.0007835286758215	groupLEC_10GY - groupLEC_0GY	1369
92973	5245	FP588	uncharacterized LOC92973	9	0.6968692234462708	-2.8340736313966697	1.9035454027947307	0.06960989484664304	0.6279583917695846	-3.9977278719464677	groupLEC_10GY - groupLEC_0GY	1365
284325	2753	C19orf54	chromosome 19 open reading frame 54	19	0.33587842904609166	2.764454077372747	1.9051669774738293	0.0693890036317518	0.6279583917695846	-4.268879127762913	groupLEC_10GY - groupLEC_0GY	1776
64077	1685	LHPP	phospholysine phosphohistidine inorganic pyrophosphate phosphatase	10	-0.255533306855809	3.0589940184023896	-1.9040664902132514	0.06953884519328907	0.6279583917695846	-4.375370228228171	groupLEC_10GY - groupLEC_0GY	1978
339229	620	OXLD1	oxidoreductase-like domain containing 1	17	0.23740833168991093	3.0535207011422734	1.9035734958183848	0.06960606277618435	0.6279583917695846	-4.327786709931444	groupLEC_10GY - groupLEC_0GY	1892
55248	1962	TMEM206	transmembrane protein 206	1	0.23130871687049614	3.4417607209883614	1.904946724120275	0.06941897052553817	0.6279583917695846	-4.362474990777033	groupLEC_10GY - groupLEC_0GY	1960
54662	3879	TBC1D13	TBC1 domain family, member 13	9	0.1670806681999073	5.486657602843961	1.905347568472799	0.06936444150865138	0.6279583917695846	-4.754266358555918	groupLEC_10GY - groupLEC_0GY	3071
23008	6438	KLHDC10	kelch domain containing 10	7	0.14456995836896525	5.717968871774987	1.9048565825559662	0.06943123813563547	0.6279583917695846	-4.772882041166127	groupLEC_10GY - groupLEC_0GY	3141
115024	1646	NT5C3B	5'-nucleotidase, cytosolic IIIB	17	0.1197454836928058	5.344265859705011	1.9037801745910272	0.06957787612843387	0.6279583917695846	-4.744524680267629	groupLEC_10GY - groupLEC_0GY	3025
8013	6314	NR4A3	nuclear receptor subfamily 4, group A, member 3	9	-1.037232092152058	0.920513707803447	-1.9026675032003477	0.06972973912653146	0.6282583334108937	-4.162606683824165	groupLEC_10GY - groupLEC_0GY	1591
79315	1231	OR7E91P	olfactory receptor, family 7, subfamily E, member 91 pseudogene	2	0.6555092691319571	-4.312834618879312	1.9025657608240447	0.06974363990431268	0.6282583334108937	-4.077735314607537	groupLEC_10GY - groupLEC_0GY	1470
54619	4140	CCNJ	cyclin J	10	-0.19860027845915784	4.068951150517743	-1.9024603715327733	0.0697580415071413	0.6282583334108937	-4.511247383698339	groupLEC_10GY - groupLEC_0GY	2260
71	1919	ACTG1	actin, gamma 1	17	-0.19125957386738435	10.979420617102253	-1.9022254905007778	0.06979014771262282	0.6282583334108937	-4.856847744424509	groupLEC_10GY - groupLEC_0GY	3546
54757	4398	FAM20A	family with sequence similarity 20, member A	17	0.3887755525770942	0.08272643862584488	1.9003594145189309	0.0700456839698447	0.6285913422047607	-4.457967009567497	groupLEC_10GY - groupLEC_0GY	2156
55201	3276	MAP1S	microtubule-associated protein 1S	19	-0.2641224134623492	5.184418062686201	-1.900676666902518	0.0700021824659367	0.6285913422047607	-4.713596365019537	groupLEC_10GY - groupLEC_0GY	2920
9972	5687	NUP153	nucleoporin 153kDa	6	-0.22947265995400645	6.229072527218731	-1.9004363819499346	0.07003512805790559	0.6285913422047607	-4.803190685578464	groupLEC_10GY - groupLEC_0GY	3287
84938	1807	ATG4C	autophagy related 4C, cysteine peptidase	1	0.2230975543918614	2.8309902637032636	1.900076235056509	0.07008453338650329	0.6285913422047607	-4.299577921384211	groupLEC_10GY - groupLEC_0GY	1825
9875	10808	URB1	URB1 ribosome biogenesis 1 homolog (S. cerevisiae)	21	0.2164441828073933	6.047889172303618	1.9011646271186746	0.06993531972076682	0.6285913422047607	-4.816667603251743	groupLEC_10GY - groupLEC_0GY	3341
64225	3368	ATL2	atlastin GTPase 2	2	-0.18715679276578623	5.192537540537301	-1.9001301346012487	0.070077137450703	0.6285913422047607	-4.682256605548976	groupLEC_10GY - groupLEC_0GY	2799
1105	6457	CHD1	chromodomain helicase DNA binding protein 1	5	-0.1496322255272693	5.576688636137597	-1.9010780447932571	0.06994717958362295	0.6285913422047607	-4.74698408591947	groupLEC_10GY - groupLEC_0GY	3041
57211	6961	GPR126	G protein-coupled receptor 126	6	0.2723237065985762	4.797583625181989	1.8997429882020824	0.07013027569777588	0.6286717687747659	-4.599687099492085	groupLEC_10GY - groupLEC_0GY	2520
25888	4692	ZNF473	zinc finger protein 473	19	-0.19055106793663423	3.0896995844204405	-1.8989609583115132	0.07023772168661771	0.6293049540003824	-4.357668508554119	groupLEC_10GY - groupLEC_0GY	1948
150468	3273	CKAP2L	cytoskeleton associated protein 2-like	2	-1.6748157340289103	2.1616872500286086	-1.898037764078864	0.070364748081553	0.6294533586887224	-4.02139353383169	groupLEC_10GY - groupLEC_0GY	1393
348654	6425	GEN1	Gen endonuclease homolog 1 (Drosophila)	2	-0.38679241570077094	3.515396798057832	-1.8983968230585533	0.07031531970341687	0.6294533586887224	-4.340615899040905	groupLEC_10GY - groupLEC_0GY	1912
57819	858	LSM2	LSM2 homolog, U6 small nuclear RNA associated (S. cerevisiae)	6	-0.23146972720453896	4.207150687343066	-1.8982890838204898	0.07033014799242594	0.6294533586887224	-4.522886713544976	groupLEC_10GY - groupLEC_0GY	2294
56652	3665	C10orf2	chromosome 10 open reading frame 2	10	-0.2142457668294755	3.7185649920510255	-1.8973340602607613	0.07046170872587708	0.6299910620653079	-4.432870024477673	groupLEC_10GY - groupLEC_0GY	2100
23204	2264	ARL6IP1	ADP-ribosylation factor-like 6 interacting protein 1	16	-0.20816108266814926	7.21337448573765	-1.8969766548571005	0.07051099897260713	0.6301022098466904	-4.850197012742886	groupLEC_10GY - groupLEC_0GY	3501
7220	4069	TRPC1	transient receptor potential cation channel, subfamily C, member 1	3	0.20172852615685333	3.2989414746763	1.8965907087072758	0.070564259170091	0.6302486993274324	-4.4693278990962195	groupLEC_10GY - groupLEC_0GY	2181
145482	2681	PTGR2	prostaglandin reductase 2	14	0.28577455503732363	2.675738705332252	1.8957142790888448	0.07068533628317697	0.6303421094214452	-4.2606043930980935	groupLEC_10GY - groupLEC_0GY	1760
84935	2390	MEDAG	mesenteric estrogen-dependent adipogenesis	13	-0.1793221650570338	3.539149928515008	-1.8960471378937118	0.07063933108397398	0.6303421094214452	-4.790102008725068	groupLEC_10GY - groupLEC_0GY	3228
79796	6666	ALG9	ALG9, alpha-1,2-mannosyltransferase	11	0.13926511136570685	4.66028903767097	1.895946108940562	0.07065329176537274	0.6303421094214452	-4.665066967772725	groupLEC_10GY - groupLEC_0GY	2730
89845	5088	ABCC10	ATP-binding cassette, sub-family C (CFTR/MRP), member 10	6	0.15628890875484203	4.987341632997753	1.895404323805533	0.07072819948628534	0.6303955006350614	-4.708905060167209	groupLEC_10GY - groupLEC_0GY	2903
[truncated: 32,272 more rows]
