# Supplementary material for: A transcriptomic dataset evaluating the effect of radiotherapy injury on cells of skin and soft tissue
Source: Data Brief. 2022 Jan 14;41:107828. doi: 10.1016/j.dib.2022.107828 (PMC8803966; doi:10.1016/j.dib.2022.107828)
Supplement: Supplementary file 2 [file mmc2.zip]

Archive with 1 entries (1 files):
- top_tables_by_contrast.csv
