# Supplementary material for: A transcriptomic dataset evaluating the effect of radiotherapy injury on cells of skin and soft tissue
Source: Data Brief. 2022 Jan 14;41:107828. doi: 10.1016/j.dib.2022.107828 (PMC8803966; doi:10.1016/j.dib.2022.107828)
Supplement: Supplementary file 2 [file mmc2.zip › top_tables_by_contrast.csv]

Chr	GeneID	Symbols	GeneName	contrast	logFC	adj.P.Val
6	27244	SESN1	sestrin 1	treatment10GY-treatment0GY	1.1591873413776677	6.878963799076089e-7
6	1026	CDKN1A	cyclin-dependent kinase inhibitor 1A (p21, Cip1)	treatment10GY-treatment0GY	1.7937108383473195	7.44284090591673e-7
8	94241	TP53INP1	tumor protein p53 inducible nuclear protein 1	treatment10GY-treatment0GY	1.0455576847640087	7.44284090591673e-7
17	8493	PPM1D	protein phosphatase, Mg2+/Mn2+ dependent, 1D	treatment10GY-treatment0GY	1.0361950483059008	7.44284090591673e-7
6	5429	POLH	polymerase (DNA directed), eta	treatment10GY-treatment0GY	0.9789696613071586	7.44284090591673e-7
4	55294	FBXW7	F-box and WD repeat domain containing 7, E3 ubiquitin protein ligase	treatment10GY-treatment0GY	0.8663084258230853	7.44284090591673e-7
8	8793	TNFRSF10D	tumor necrosis factor receptor superfamily, member 10d, decoy with truncated death domain	treatment10GY-treatment0GY	0.8613148504124846	7.44284090591673e-7
19	9518	GDF15	growth differentiation factor 15	treatment10GY-treatment0GY	1.8121107966261976	9.57684248680077e-7
12	4193	MDM2	Mdm2, p53 E3 ubiquitin protein ligase homolog (mouse)	treatment10GY-treatment0GY	1.6956956057353345	1.1245966313756838e-6
5	10769	PLK2	polo-like kinase 2	treatment10GY-treatment0GY	0.9670868641572623	1.1245966313756838e-6
12	57103	C12orf5	chromosome 12 open reading frame 5	treatment10GY-treatment0GY	0.9015222941930263	1.1245966313756838e-6
19	29950	SERTAD1	SERTA domain containing 1	treatment10GY-treatment0GY	0.6221571171219553	1.542039372799595e-6
8	50484	RRM2B	ribonucleotide reductase M2 B (TP53 inducible)	treatment10GY-treatment0GY	0.7681138722034246	2.0540469421251122e-6
15	64782	AEN	apoptosis enhancing nuclease	treatment10GY-treatment0GY	0.7888834092106887	2.0982094423669582e-06
12	51499	TRIAP1	TP53 regulated inhibitor of apoptosis 1	treatment10GY-treatment0GY	0.6128989790350339	6.0011902593138305e-6
19	27113	BBC3	BCL2 binding component 3	treatment10GY-treatment0GY	1.3250712704855703	9.498356937094286e-6
8	8795	TNFRSF10B	tumor necrosis factor receptor superfamily, member 10b	treatment10GY-treatment0GY	0.5845492988625649	9.498356937094286e-6
3	55279	ZNF654	zinc finger protein 654	treatment10GY-treatment0GY	0.502744175420446	2.4796501296315996e-5
9	7633	ZNF79	zinc finger protein 79	treatment10GY-treatment0GY	0.8659870312169637	5.896871862449669e-5
3	64393	ZMAT3	zinc finger, matrin-type 3	treatment10GY-treatment0GY	0.7506454374663925	5.896871862449669e-5
12	196513	DCP1B	DCP1 decapping enzyme homolog B (S. cerevisiae)	treatment10GY-treatment0GY	0.48961733881414116	6.174000415792535e-5
11	220001	VWCE	von Willebrand factor C and EGF domains	treatment10GY-treatment0GY	1.0529118192908384	7.312458755720577e-5
1	7832	BTG2	BTG family, member 2	treatment10GY-treatment0GY	1.2557699086607412	8.571100078658414e-5
8	644128	RPL23AP53	ribosomal protein L23a pseudogene 53	treatment10GY-treatment0GY	0.62106704150264	8.899592474188796e-5
1	1263	PLK3	polo-like kinase 3	treatment10GY-treatment0GY	0.8867084093954363	1.52602403451751e-4
16	10664	CTCF	CCCTC-binding factor (zinc finger protein)	treatment10GY-treatment0GY	-0.3817587393950834	1.530981283683555e-4
6	55603	FAM46A	family with sequence similarity 46, member A	treatment10GY-treatment0GY	1.0167516942371861	1.6281632776218754e-4
X	60401	EDA2R	ectodysplasin A2 receptor	treatment10GY-treatment0GY	0.9579680838712479	1.6345035729928748e-4
2	1385	CREB1	cAMP responsive element binding protein 1	treatment10GY-treatment0GY	0.457223691262465	1.6631952920987314e-4
8	96764	TGS1	trimethylguanosine synthase 1	treatment10GY-treatment0GY	0.3920997110114337	1.9694089401951157e-4
10	355	FAS	Fas (TNF receptor superfamily, member 6)	treatment10GY-treatment0GY	1.0806590129141247	2.489030657174056e-4
6	221468	TMEM217	transmembrane protein 217	treatment10GY-treatment0GY	1.285939987327873	2.604857580523516e-4
1	51278	IER5	immediate early response 5	treatment10GY-treatment0GY	0.7706589904205234	2.604857580523516e-4
8	10947	AP3M2	adaptor-related protein complex 3, mu 2 subunit	treatment10GY-treatment0GY	-0.4171808761905975	2.604857580523516e-4
1	148479	PHF13	PHD finger protein 13	treatment10GY-treatment0GY	-0.352877855453964	2.604857580523516e-4
3	7508	XPC	xeroderma pigmentosum, complementation group C	treatment10GY-treatment0GY	0.7436487998339718	2.769401912268245e-4
17	2232	FDXR	ferredoxin reductase	treatment10GY-treatment0GY	1.0654714864563122	2.788491831934878e-4
1	467	ATF3	activating transcription factor 3	treatment10GY-treatment0GY	2.3127153390225557	3.080480264060808e-4
9	340485	ACER2	alkaline ceramidase 2	treatment10GY-treatment0GY	1.4030918634007883	3.1940025444234286e-4
8	8629	JRK	jerky homolog (mouse)	treatment10GY-treatment0GY	-0.41762915707709425	3.1940025444234286e-4
5	2668	GDNF	glial cell derived neurotrophic factor	treatment10GY-treatment0GY	1.4840917343125488	3.601206500974844e-4
20	5111	PCNA	proliferating cell nuclear antigen	treatment10GY-treatment0GY	0.9520991652867563	3.791281641718708e-4
6	387119	CEP85L	centrosomal protein 85kDa-like	treatment10GY-treatment0GY	0.44955839418889676	3.791281641718708e-4
1	1647	GADD45A	growth arrest and DNA-damage-inducible, alpha	treatment10GY-treatment0GY	0.8186682589203507	3.9201917864615556e-4
11	10978	CLP1	cleavage and polyadenylation factor I subunit 1	treatment10GY-treatment0GY	0.40670195079573723	4.3544329393809184e-4
11	740	MRPL49	mitochondrial ribosomal protein L49	treatment10GY-treatment0GY	0.35468604716066654	4.3544329393809184e-4
3	23228	PLCL2	phospholipase C-like 2	treatment10GY-treatment0GY	0.5249190704967672	4.476203616608178e-4
10	83860	TAF3	TAF3 RNA polymerase II, TATA box binding protein (TBP)-associated factor, 140kDa	treatment10GY-treatment0GY	0.474950409899793	0.00047711952878092863
5	57763	ANKRA2	ankyrin repeat, family A (RFXANK-like), 2	treatment10GY-treatment0GY	0.6910016362796618	4.921782242120981e-4
1	23612	PHLDA3	pleckstrin homology-like domain, family A, member 3	treatment10GY-treatment0GY	0.8305884202930969	6.242592229228157e-4
15	26263	FBXO22	F-box protein 22	treatment10GY-treatment0GY	0.6303993661217122	7.899776772671898e-4
6	3400	ID4	inhibitor of DNA binding 4, dominant negative helix-loop-helix protein	treatment10GY-treatment0GY	-0.5057323948519645	8.008480651057379e-4
1	55924	FAM212B	family with sequence similarity 212, member B	treatment10GY-treatment0GY	0.8346143845007905	8.339592623772004e-4
5	55814	BDP1	B double prime 1, subunit of RNA polymerase III transcription initiation factor IIIB	treatment10GY-treatment0GY	0.2517330170215404	8.339592623772004e-4
1	83667	SESN2	sestrin 2	treatment10GY-treatment0GY	1.007238685907958	0.001127297800391764
2	84913	ATOH8	atonal homolog 8 (Drosophila)	treatment10GY-treatment0GY	-0.5612236599808087	0.0011457714099643945
10	282991	BLOC1S2	biogenesis of lysosomal organelles complex-1, subunit 2	treatment10GY-treatment0GY	0.5982776604237294	0.0012405638407790205
14	122809	SOCS4	suppressor of cytokine signaling 4	treatment10GY-treatment0GY	0.29862646639766055	0.0012405638407790205
9	100129034	LOC100129034	uncharacterized LOC100129034	treatment10GY-treatment0GY	-0.4861825314578363	0.0015833341807290394
18	10194	TSHZ1	teashirt zinc finger homeobox 1	treatment10GY-treatment0GY	-0.35378778387014886	0.0018265542626011806
1	84722	PSRC1	proline/serine-rich coiled-coil 1	treatment10GY-treatment0GY	-1.614152101066043	0.002030192560898577
6	26240	FAM50B	family with sequence similarity 50, member B	treatment10GY-treatment0GY	-0.662551972271801	0.00208376224239704
2	11017	SNRNP27	small nuclear ribonucleoprotein 27kDa (U4/U6.U5)	treatment10GY-treatment0GY	0.26437172630231576	0.00208376224239704
1	1969	EPHA2	EPH receptor A2	treatment10GY-treatment0GY	0.586791654956051	0.002136486425009007
3	79718	TBL1XR1	transducin (beta)-like 1 X-linked receptor 1	treatment10GY-treatment0GY	-0.28349199479787757	0.0021461739349267132
22	23598	PATZ1	POZ (BTB) and AT hook containing zinc finger 1	treatment10GY-treatment0GY	-0.5554259976128941	0.0025308354391861496
15	80119	PIF1	PIF1 5'-to-3' DNA helicase homolog (S. cerevisiae)	treatment10GY-treatment0GY	-0.8962487971726136	0.002553594441638023
2	3357	HTR2B	5-hydroxytryptamine (serotonin) receptor 2B, G protein-coupled	treatment10GY-treatment0GY	-0.6529582983581692	0.002553594441638023
12	55508	SLC35E3	solute carrier family 35, member E3	treatment10GY-treatment0GY	0.4372804771961465	0.002657120237197406
14	55671	SMEK1	SMEK homolog 1, suppressor of mek1 (Dictyostelium)	treatment10GY-treatment0GY	0.28637889869822875	0.0026825740405283733
17	9618	TRAF4	TNF receptor-associated factor 4	treatment10GY-treatment0GY	0.5161562521670415	0.003238110390870443
2	9648	GCC2	GRIP and coiled-coil domain containing 2	treatment10GY-treatment0GY	0.27005779524927487	0.003238110390870443
12	8531	CSDA	cold shock domain protein A	treatment10GY-treatment0GY	0.32605936245793554	0.003470525694086906
1	127703	C1orf216	chromosome 1 open reading frame 216	treatment10GY-treatment0GY	-0.32347770220632643	0.003808636997859684
11	246330	PELI3	pellino E3 ubiquitin protein ligase family member 3	treatment10GY-treatment0GY	0.4524359155583939	0.003931225560313325
10	84858	ZNF503	zinc finger protein 503	treatment10GY-treatment0GY	-0.35914448029600177	0.003931225560313325
5	651746	ANKRD33B	ankyrin repeat domain 33B	treatment10GY-treatment0GY	0.7872736286178101	0.005851345548100737
22	114904	C1QTNF6	C1q and tumor necrosis factor related protein 6	treatment10GY-treatment0GY	-0.3056060967827259	0.005851345548100737
17	10140	TOB1	transducer of ERBB2, 1	treatment10GY-treatment0GY	0.47422621934787834	0.0060224246764182835
16	8824	CES2	carboxylesterase 2	treatment10GY-treatment0GY	0.3617638066382005	0.0060224246764182835
1	5876	RABGGTB	Rab geranylgeranyltransferase, beta subunit	treatment10GY-treatment0GY	0.3172458988770348	0.0060224246764182835
16	161882	ZFPM1	zinc finger protein, FOG family member 1	treatment10GY-treatment0GY	0.7855699289483322	0.0060726273116963785
9	57589	KIAA1432	KIAA1432	treatment10GY-treatment0GY	0.3674352101156826	0.006472115705861361
17	3215	HOXB5	homeobox B5	treatment10GY-treatment0GY	-0.7366688340032728	0.006723133236837024
21	10600	USP16	ubiquitin specific peptidase 16	treatment10GY-treatment0GY	0.20466496088208963	0.006723133236837024
1	85028	SNHG12	small nucleolar RNA host gene 12 (non-protein coding)	treatment10GY-treatment0GY	0.3472928818898935	0.006796211239628806
3	51193	ZNF639	zinc finger protein 639	treatment10GY-treatment0GY	-0.2411493815737522	0.006796211239628806
1	2959	GTF2B	general transcription factor IIB	treatment10GY-treatment0GY	0.2594159213231704	0.008007800155078437
10	7587	ZNF37A	zinc finger protein 37A	treatment10GY-treatment0GY	0.2820427745936911	0.00801339667138174
2	9687	GREB1	growth regulation by estrogen in breast cancer 1	treatment10GY-treatment0GY	1.3329910353363363	0.008034390650146005
7	9883	POM121	POM121 transmembrane nucleoporin	treatment10GY-treatment0GY	0.2188913319566801	0.00884589341060945
4	2247	FGF2	fibroblast growth factor 2 (basic)	treatment10GY-treatment0GY	0.6781877103627894	0.009543508002743926
11	1643	DDB2	damage-specific DNA binding protein 2, 48kDa	treatment10GY-treatment0GY	0.6478435021404341	0.009824020095283248
1	127544	RNF19B	ring finger protein 19B	treatment10GY-treatment0GY	0.7401792762597297	0.010676730164955305
8	8794	TNFRSF10C	tumor necrosis factor receptor superfamily, member 10c, decoy without an intracellular domain	treatment10GY-treatment0GY	0.7360196136307438	0.010676730164955305
1	6401	SELE	selectin E	treatment10GY-treatment0GY	2.7994253680104717	0.01114612166568446
1	343521	TCTEX1D4	Tctex1 domain containing 4	treatment10GY-treatment0GY	1.241288381935613	0.0111650369171968
19	126068	ZNF441	zinc finger protein 441	treatment10GY-treatment0GY	0.44498762441441286	0.011418286386456738
9	375743	PTAR1	protein prenyltransferase alpha subunit repeat containing 1	treatment10GY-treatment0GY	0.21122553721007797	0.011418286386456738
14	91748	ELMSAN1	ELM2 and Myb/SANT-like domain containing 1	treatment10GY-treatment0GY	-0.47737673511245227	0.011574041101791256
2	2736	GLI2	GLI family zinc finger 2	treatment10GY-treatment0GY	-0.47317192548551823	0.011596341738397862
19	653583	PHLDB3	pleckstrin homology-like domain, family B, member 3	treatment10GY-treatment0GY	0.8051929155117517	0.011873028141183253
14	8812	CCNK	cyclin K	treatment10GY-treatment0GY	0.2897587256925265	0.011873028141183253
18	8780	RIOK3	RIO kinase 3	treatment10GY-treatment0GY	0.2381975251740016	0.011873028141183253
6	7803	PTP4A1	protein tyrosine phosphatase type IVA, member 1	treatment10GY-treatment0GY	0.3753428474956788	0.01206480426852144
X	9203	ZMYM3	zinc finger, MYM-type 3	treatment10GY-treatment0GY	-0.2585214194993286	0.012150600127971119
13	90634	N4BP2L1	NEDD4 binding protein 2-like 1	treatment10GY-treatment0GY	0.7687473638611135	0.012805044828936697
2	4084	MXD1	MAX dimerization protein 1	treatment10GY-treatment0GY	0.5787834563436611	0.012805044828936697
2	23160	WDR43	WD repeat domain 43	treatment10GY-treatment0GY	0.316294746519298	0.012805044828936697
12	79738	BBS10	Bardet-Biedl syndrome 10	treatment10GY-treatment0GY	-0.31434288708914515	0.012805044828936697
14	5494	PPM1A	protein phosphatase, Mg2+/Mn2+ dependent, 1A	treatment10GY-treatment0GY	0.20086143400888457	0.012805044828936697
15	100505573	LOC100505573	uncharacterized LOC100505573	treatment10GY-treatment0GY	0.4099518683731187	0.013480767694911655
9	23137	SMC5	structural maintenance of chromosomes 5	treatment10GY-treatment0GY	0.26589594486677726	0.013480767694911655
11	5049	PAFAH1B2	platelet-activating factor acetylhydrolase 1b, catalytic subunit 2 (30kDa)	treatment10GY-treatment0GY	-0.1718086284891891	0.013480767694911655
19	7576	ZNF28	zinc finger protein 28	treatment10GY-treatment0GY	0.392539520942337	0.013829838633192846
12	387893	SETD8	SET domain containing (lysine methyltransferase) 8	treatment10GY-treatment0GY	-0.2626681178913248	0.014353967934253977
3	5912	RAP2B	RAP2B, member of RAS oncogene family	treatment10GY-treatment0GY	0.495196111593601	0.015101901348449359
2	84450	ZNF512	zinc finger protein 512	treatment10GY-treatment0GY	-0.46373352069626517	0.015215718373883084
17	5914	RARA	retinoic acid receptor, alpha	treatment10GY-treatment0GY	-0.3757798338132865	0.015215718373883084
1	79871	RPAP2	RNA polymerase II associated protein 2	treatment10GY-treatment0GY	0.2597226824853198	0.015940363389084042
NA	100507455	NA	NA	treatment10GY-treatment0GY	1.2079356586940817	0.01607876627018277
15	64864	RFX7	regulatory factor X, 7	treatment10GY-treatment0GY	0.2617207299006532	0.016171383171759934
6	9439	MED23	mediator complex subunit 23	treatment10GY-treatment0GY	0.22938533694878505	0.016361185346291374
6	93643	TJAP1	tight junction associated protein 1 (peripheral)	treatment10GY-treatment0GY	0.3336091724932304	0.017233478460692925
14	84312	BRMS1L	breast cancer metastasis-suppressor 1-like	treatment10GY-treatment0GY	0.2668817502413998	0.017233478460692925
18	2531	KDSR	3-ketodihydrosphingosine reductase	treatment10GY-treatment0GY	0.18194347726479165	0.017233478460692925
13	79866	BORA	bora, aurora kinase A activator	treatment10GY-treatment0GY	-0.7311315275649379	0.0174821782523625
11	9538	EI24	etoposide induced 2.4	treatment10GY-treatment0GY	0.22509773663022514	0.0174821782523625
11	144108	SPTY2D1	SPT2, Suppressor of Ty, domain containing 1 (S. cerevisiae)	treatment10GY-treatment0GY	0.22526391046532446	0.017928338876220282
19	79147	FKRP	fukutin related protein	treatment10GY-treatment0GY	0.268229058781289	0.019043353120618084
17	388574	FLJ43681	ribosomal protein L23a pseudogene	treatment10GY-treatment0GY	0.34287859257789366	0.019048298532659866
12	10818	FRS2	fibroblast growth factor receptor substrate 2	treatment10GY-treatment0GY	0.2376615574955636	0.019395851003988357
21	10950	BTG3	BTG family, member 3	treatment10GY-treatment0GY	0.4716276099324954	0.01973701174827269
10	57178	ZMIZ1	zinc finger, MIZ-type containing 1	treatment10GY-treatment0GY	-0.3425025045458714	0.01973701174827269
11	10612	TRIM3	tripartite motif containing 3	treatment10GY-treatment0GY	0.26003320103979366	0.019800388611943262
7	3955	LFNG	LFNG O-fucosylpeptide 3-beta-N-acetylglucosaminyltransferase	treatment10GY-treatment0GY	-0.6147065503722535	0.019866778457610177
14	84932	RAB2B	RAB2B, member RAS oncogene family	treatment10GY-treatment0GY	0.2455775162474998	0.019866778457610177
4	132864	CPEB2	cytoplasmic polyadenylation element binding protein 2	treatment10GY-treatment0GY	0.39586119460005875	0.020123916121097565
2	1058	CENPA	centromere protein A	treatment10GY-treatment0GY	-1.600555871416374	0.02082223257028911
4	22824	HSPA4L	heat shock 70kDa protein 4-like	treatment10GY-treatment0GY	0.914382119374237	0.02082223257028911
NA	100505931	NA	NA	treatment10GY-treatment0GY	0.8745534142604645	0.02082223257028911
20	6666	SOX12	SRY (sex determining region Y)-box 12	treatment10GY-treatment0GY	-0.5119803133984497	0.02082223257028911
9	2619	GAS1	growth arrest-specific 1	treatment10GY-treatment0GY	-0.4724808143376569	0.02082223257028911
19	1820	ARID3A	AT rich interactive domain 3A (BRIGHT-like)	treatment10GY-treatment0GY	0.43818596524748266	0.02082223257028911
1	9580	SOX13	SRY (sex determining region Y)-box 13	treatment10GY-treatment0GY	-0.38776097578630164	0.02082223257028911
11	7748	ZNF195	zinc finger protein 195	treatment10GY-treatment0GY	0.34807986173200023	0.02082223257028911
17	79142	PHF23	PHD finger protein 23	treatment10GY-treatment0GY	-0.2627368403529662	0.02082223257028911
16	4775	NFATC3	nuclear factor of activated T-cells, cytoplasmic, calcineurin-dependent 3	treatment10GY-treatment0GY	0.2580498501759836	0.02082223257028911
2	54884	RETSAT	retinol saturase (all-trans-retinol 13,14-reductase)	treatment10GY-treatment0GY	0.20038201295316238	0.02082223257028911
1	127933	UHMK1	U2AF homology motif (UHM) kinase 1	treatment10GY-treatment0GY	0.15814802041167209	0.02082223257028911
5	80315	CPEB4	cytoplasmic polyadenylation element binding protein 4	treatment10GY-treatment0GY	0.3491984935270409	0.021385304887086527
19	90333	ZNF468	zinc finger protein 468	treatment10GY-treatment0GY	0.3386393904781593	0.02150605296262858
1	79894	ZNF672	zinc finger protein 672	treatment10GY-treatment0GY	0.3035719377027366	0.021548871828821245
10	84896	ATAD1	ATPase family, AAA domain containing 1	treatment10GY-treatment0GY	0.20156444016425734	0.021548871828821245
12	51564	HDAC7	histone deacetylase 7	treatment10GY-treatment0GY	-0.23061607637444315	0.021773647925793123
3	100009676	LOC100009676	uncharacterized LOC100009676	treatment10GY-treatment0GY	0.46877000501018784	0.02237046734523778
20	6790	AURKA	aurora kinase A	treatment10GY-treatment0GY	-1.2627046691091335	0.022564786881297302
13	55901	THSD1	thrombospondin, type I, domain containing 1	treatment10GY-treatment0GY	0.9006292999272212	0.022564786881297302
21	54149	C21orf91	chromosome 21 open reading frame 91	treatment10GY-treatment0GY	0.560303007816402	0.02378005499379468
8	1808	DPYSL2	dihydropyrimidinase-like 2	treatment10GY-treatment0GY	-0.29019780339547285	0.02396715524381708
15	54913	RPP25	ribonuclease P/MRP 25kDa subunit	treatment10GY-treatment0GY	-0.3118458076836479	0.024478960135893138
16	79447	PAGR1	PAXIP1 associated glutamate-rich protein 1	treatment10GY-treatment0GY	-0.35295999482932316	0.02454705610563066
20	26152	ZNF337	zinc finger protein 337	treatment10GY-treatment0GY	0.3299055631022254	0.02454705610563066
20	63925	ZNF335	zinc finger protein 335	treatment10GY-treatment0GY	0.28204969158437887	0.02454705610563066
10	7582	ZNF33B	zinc finger protein 33B	treatment10GY-treatment0GY	-0.28062065267973013	0.02454705610563066
17	3213	HOXB3	homeobox B3	treatment10GY-treatment0GY	-0.34459377662320545	0.025211378480190273
11	55367	PIDD	p53-induced death domain protein	treatment10GY-treatment0GY	0.6673368364558647	0.02561576856339477
8	55290	BRF2	BRF2, subunit of RNA polymerase III transcription initiation factor, BRF1-like	treatment10GY-treatment0GY	0.23414627647248665	0.026045396169438812
14	55172	DNAAF2	dynein, axonemal, assembly factor 2	treatment10GY-treatment0GY	-0.3321752205273687	0.026356044523154706
6	25821	MTO1	mitochondrial translation optimization 1 homolog (S. cerevisiae)	treatment10GY-treatment0GY	0.20197173958334247	0.026356044523154706
4	132671	SPATA18	spermatogenesis associated 18	treatment10GY-treatment0GY	0.5622897528814734	0.026363028933142994
13	5994	RFXAP	regulatory factor X-associated protein	treatment10GY-treatment0GY	-0.40640675632592416	0.026403402092265674
10	253430	IPMK	inositol polyphosphate multikinase	treatment10GY-treatment0GY	0.3738366210318853	0.026403402092265674
15	388125	C2CD4B	C2 calcium-dependent domain containing 4B	treatment10GY-treatment0GY	1.4710814895310773	0.02673451075626149
20	57169	ZNFX1	zinc finger, NFX1-type containing 1	treatment10GY-treatment0GY	0.29875077147975215	0.027396763674922907
2	116143	WDR92	WD repeat domain 92	treatment10GY-treatment0GY	-0.2624519180834195	0.027551907508678336
6	55754	TMEM30A	transmembrane protein 30A	treatment10GY-treatment0GY	0.17682849058534877	0.028798901772142328
4	79960	PHF17	PHD finger protein 17	treatment10GY-treatment0GY	-0.4175407301528695	0.029072316647346424
17	201292	TRIM65	tripartite motif containing 65	treatment10GY-treatment0GY	-0.23466665874515336	0.029334204300576743
X	54470	ARMCX6	armadillo repeat containing, X-linked 6	treatment10GY-treatment0GY	-0.22997570469022666	0.029462143746896468
19	100422943	MIR3189	microRNA 3189	treatment10GY-treatment0GY	1.3272427090674972	0.030285294299667146
8	23513	SCRIB	scribbled homolog (Drosophila)	treatment10GY-treatment0GY	0.31934644357150077	0.030285294299667146
16	1039	CDR2	cerebellar degeneration-related protein 2, 62kDa	treatment10GY-treatment0GY	-0.2269307921127348	0.030285294299667146
11	10346	TRIM22	tripartite motif containing 22	treatment10GY-treatment0GY	0.39758399665288646	0.03034447101303643
15	4091	SMAD6	SMAD family member 6	treatment10GY-treatment0GY	-0.4859527699969046	0.03192150522141534
5	900	CCNG1	cyclin G1	treatment10GY-treatment0GY	0.36384812971019453	0.031987825721984275
11	85463	ZC3H12C	zinc finger CCCH-type containing 12C	treatment10GY-treatment0GY	0.42601951380138825	0.03210059295612738
20	598	BCL2L1	BCL2-like 1	treatment10GY-treatment0GY	0.491584513761401	0.032385960287941905
1	126820	WDR63	WD repeat domain 63	treatment10GY-treatment0GY	0.9231535528966381	0.0336896353939969
1	90780	PYGO2	pygopus homolog 2 (Drosophila)	treatment10GY-treatment0GY	-0.24568575155199035	0.0336896353939969
14	5875	RABGGTA	Rab geranylgeranyltransferase, alpha subunit	treatment10GY-treatment0GY	0.2253700076325842	0.0336896353939969
17	10743	RAI1	retinoic acid induced 1	treatment10GY-treatment0GY	-0.24753574110318421	0.03390180324916717
1	6548	SLC9A1	solute carrier family 9, subfamily A (NHE1, cation proton antiporter 1), member 1	treatment10GY-treatment0GY	0.5212342245040427	0.03499267394042238
6	10973	ASCC3	activating signal cointegrator 1 complex subunit 3	treatment10GY-treatment0GY	0.3415732608171229	0.03499267394042238
22	23654	PLXNB2	plexin B2	treatment10GY-treatment0GY	0.28663543229543187	0.03499267394042238
5	10569	SLU7	SLU7 splicing factor homolog (S. cerevisiae)	treatment10GY-treatment0GY	0.14963418470908785	0.03499267394042238
17	440465	BAIAP2-AS1	BAIAP2 antisense RNA 1 (head to head)	treatment10GY-treatment0GY	-0.3049656393516127	0.03512893288201897
2	60526	C2orf43	chromosome 2 open reading frame 43	treatment10GY-treatment0GY	-0.2571277572412112	0.03512893288201897
10	8028	MLLT10	myeloid/lymphoid or mixed-lineage leukemia (trithorax homolog, Drosophila); translocated to, 10	treatment10GY-treatment0GY	-0.22861277617804987	0.03512893288201897
1	134	ADORA1	adenosine A1 receptor	treatment10GY-treatment0GY	-0.561578741863618	0.03585495399411025
21	49854	ZBTB21	zinc finger and BTB domain containing 21	treatment10GY-treatment0GY	0.3752136089851401	0.03585495399411025
1	8412	BCAR3	breast cancer anti-estrogen resistance 3	treatment10GY-treatment0GY	-0.27307697344723536	0.03585495399411025
3	27107	ZBTB11	zinc finger and BTB domain containing 11	treatment10GY-treatment0GY	0.19347445978913758	0.03585495399411025
19	2909	ARHGAP35	Rho GTPase activating protein 35	treatment10GY-treatment0GY	-0.16120408382401852	0.03585495399411025
12	23011	RAB21	RAB21, member RAS oncogene family	treatment10GY-treatment0GY	0.2159283057459307	0.03624230299917153
7	100101267	POM121C	POM121 transmembrane nucleoporin C	treatment10GY-treatment0GY	0.2323566124580072	0.03686600760902548
10	9023	CH25H	cholesterol 25-hydroxylase	treatment10GY-treatment0GY	-0.9486651425480115	0.037061495931282384
9	9314	KLF4	Kruppel-like factor 4 (gut)	treatment10GY-treatment0GY	0.6520197198266278	0.037061495931282384
15	145783	LOC145783	uncharacterized LOC145783	treatment10GY-treatment0GY	-0.5465501139118696	0.037061495931282384
8	4824	NKX3-1	NK3 homeobox 1	treatment10GY-treatment0GY	0.4828484704342446	0.037061495931282384
2	4144	MAT2A	methionine adenosyltransferase II, alpha	treatment10GY-treatment0GY	-0.2506492009425232	0.037061495931282384
1	6738	TROVE2	TROVE domain family, member 2	treatment10GY-treatment0GY	0.20887083611230395	0.037061495931282384
5	116068	LYSMD3	LysM, putative peptidoglycan-binding, domain containing 3	treatment10GY-treatment0GY	0.24803590236719764	0.03707236634441888
6	442213	PTCHD4	patched domain containing 4	treatment10GY-treatment0GY	0.8388830154697726	0.038084053892010326
9	4814	NINJ1	ninjurin 1	treatment10GY-treatment0GY	0.5081236570702741	0.038084053892010326
1	23435	TARDBP	TAR DNA binding protein	treatment10GY-treatment0GY	-0.19489011483561303	0.038084053892010326
1	200081	TXLNA	taxilin alpha	treatment10GY-treatment0GY	0.15740744596181688	0.038084053892010326
12	28981	IFT81	intraflagellar transport 81 homolog (Chlamydomonas)	treatment10GY-treatment0GY	-0.2819717318043695	0.038748954772638726
2	92104	TTC30A	tetratricopeptide repeat domain 30A	treatment10GY-treatment0GY	-0.3992961238440005	0.03894188935006306
19	83855	KLF16	Kruppel-like factor 16	treatment10GY-treatment0GY	-0.31889684245113603	0.03894188935006306
3	205564	SENP5	SUMO1/sentrin specific peptidase 5	treatment10GY-treatment0GY	0.20957935183516785	0.03894188935006306
15	374655	ZNF710	zinc finger protein 710	treatment10GY-treatment0GY	-0.30157525369527116	0.03937571933383634
14	4792	NFKBIA	nuclear factor of kappa light polypeptide gene enhancer in B-cells inhibitor, alpha	treatment10GY-treatment0GY	0.6958343827227931	0.039503053283319885
6	3096	HIVEP1	human immunodeficiency virus type I enhancer binding protein 1	treatment10GY-treatment0GY	0.4703165322204512	0.039503053283319885
17	3217	HOXB7	homeobox B7	treatment10GY-treatment0GY	-0.2854157803313666	0.039503053283319885
17	147007	TMEM199	transmembrane protein 199	treatment10GY-treatment0GY	0.22056845599919495	0.039503053283319885
2	6326	SCN2A	sodium channel, voltage-gated, type II, alpha subunit	treatment10GY-treatment0GY	0.5935264666133586	0.03962380268169182
7	26031	OSBPL3	oxysterol binding protein-like 3	treatment10GY-treatment0GY	0.308604420146688	0.03962380268169182
9	6256	RXRA	retinoid X receptor, alpha	treatment10GY-treatment0GY	-0.20568336399299447	0.04020529431817947
X	79710	MORC4	MORC family CW-type zinc finger 4	treatment10GY-treatment0GY	0.24853482094828117	0.04028774535582495
2	65080	MRPL44	mitochondrial ribosomal protein L44	treatment10GY-treatment0GY	0.18606890712711266	0.04028774535582495
10	1488	CTBP2	C-terminal binding protein 2	treatment10GY-treatment0GY	-0.22794378372112867	0.04100329803573432
7	50640	PNPLA8	patatin-like phospholipase domain containing 8	treatment10GY-treatment0GY	0.18096036114891678	0.04100329803573432
6	51513	ETV7	ets variant 7	treatment10GY-treatment0GY	1.0005035905112656	0.04221403985297369
6	441179	LOC441179	uncharacterized LOC441179	treatment10GY-treatment0GY	-0.905026770832702	0.04221403985297369
19	126375	ZNF792	zinc finger protein 792	treatment10GY-treatment0GY	-0.5746229300012187	0.04221403985297369
11	29901	SAC3D1	SAC3 domain containing 1	treatment10GY-treatment0GY	0.4149196046180861	0.04221403985297369
5	729678	LINC00847	long intergenic non-protein coding RNA 847	treatment10GY-treatment0GY	-0.3160298070491976	0.04221403985297369
16	400506	C16orf88	chromosome 16 open reading frame 88	treatment10GY-treatment0GY	-0.230558773618736	0.04221403985297369
17	90799	CEP95	centrosomal protein 95kDa	treatment10GY-treatment0GY	0.25511452361908304	0.045482166569758266
11	8726	EED	embryonic ectoderm development	treatment10GY-treatment0GY	0.29129065110671215	0.04779805502186878
6	8737	RIPK1	receptor (TNFRSF)-interacting serine-threonine kinase 1	treatment10GY-treatment0GY	0.19144961269630745	0.0478820853744977
2	1195	CLK1	CDC-like kinase 1	treatment10GY-treatment0GY	0.3352695595972488	0.04998258744319726
1	56997	ADCK3	aarF domain containing kinase 3	treatment10GY-treatment0GY	0.39053570393622916	0.051348667204784024
1	27252	KLHL20	kelch-like family member 20	treatment10GY-treatment0GY	0.2051844707772439	0.0515529222486833
1	10286	BCAS2	breast carcinoma amplified sequence 2	treatment10GY-treatment0GY	0.18530605797858435	0.0515529222486833
10	80007	C10orf88	chromosome 10 open reading frame 88	treatment10GY-treatment0GY	0.291468350137428	0.05210819213596912
16	440359	CSDAP1	cold shock domain protein A pseudogene 1	treatment10GY-treatment0GY	0.2806659555407309	0.05279669511263861
1	339448	C1orf174	chromosome 1 open reading frame 174	treatment10GY-treatment0GY	-0.19134269840378337	0.05279669511263861
3	286827	TRIM59	tripartite motif containing 59	treatment10GY-treatment0GY	-0.3728440908697266	0.055128568316942364
2	26505	CNNM3	cyclin M3	treatment10GY-treatment0GY	0.30386128067087537	0.055963023623550885
14	55632	G2E3	G2/M-phase specific E3 ubiquitin protein ligase	treatment10GY-treatment0GY	-0.3387619711682319	0.0561235250870481
16	29965	CDIP1	cell death-inducing p53 target 1	treatment10GY-treatment0GY	0.31729755184718744	0.0570452193783675
2	60491	NIF3L1	NIF3 NGG1 interacting factor 3-like 1 (S. cerevisiae)	treatment10GY-treatment0GY	-0.24293221802597076	0.0570452193783675
1	79753	SNIP1	Smad nuclear interacting protein 1	treatment10GY-treatment0GY	0.20317304616795795	0.05876156252751929
9	286336	FAM78A	family with sequence similarity 78, member A	treatment10GY-treatment0GY	-0.7098043870064292	0.058938580210224474
12	5916	RARG	retinoic acid receptor, gamma	treatment10GY-treatment0GY	-0.3512259392746797	0.058938580210224474
16	100287036	LOC100287036	uncharacterized LOC100287036	treatment10GY-treatment0GY	-0.996808921634857	0.05899472973839515
9	158376	LOC158376	uncharacterized LOC158376	treatment10GY-treatment0GY	-0.7672883358550175	0.059221784022565546
11	79064	TMEM223	transmembrane protein 223	treatment10GY-treatment0GY	-0.3574754017921471	0.05958170784941275
10	100144748	KLLN	killin, p53-regulated DNA replication inhibitor	treatment10GY-treatment0GY	0.8109526381422718	0.059760753554820946
2	57007	CXCR7	chemokine (C-X-C motif) receptor 7	treatment10GY-treatment0GY	1.0399830623921513	0.059770585655203975
17	2535	FZD2	frizzled family receptor 2	treatment10GY-treatment0GY	-0.4202676459796173	0.059836361884044564
14	51676	ASB2	ankyrin repeat and SOCS box containing 2	treatment10GY-treatment0GY	-1.2139361686519607	0.06130096820460084
12	283464	GXYLT1	glucoside xylosyltransferase 1	treatment10GY-treatment0GY	0.291959234744124	0.06130096820460084
NA	100505974	NA	NA	treatment10GY-treatment0GY	0.6900465617301706	0.06169691415980745
2	54978	SLC35F6	solute carrier family 35, member F6	treatment10GY-treatment0GY	-0.18406528601753092	0.06169691415980745
10	642938	FAM196A	family with sequence similarity 196, member A	treatment10GY-treatment0GY	0.9860610691367482	0.061745617115158954
19	5971	RELB	v-rel reticuloendotheliosis viral oncogene homolog B	treatment10GY-treatment0GY	0.83542458702231	0.06221842597702279
12	55332	DRAM1	DNA-damage regulated autophagy modulator 1	treatment10GY-treatment0GY	0.40459318840077874	0.06221842597702279
12	5829	PXN	paxillin	treatment10GY-treatment0GY	-0.18248090675330975	0.06221842597702279
10	4791	NFKB2	nuclear factor of kappa light polypeptide gene enhancer in B-cells 2 (p49/p100)	treatment10GY-treatment0GY	0.5190705762662882	0.062325256485574285
12	552889	ATXN7L3B	ataxin 7-like 3B	treatment10GY-treatment0GY	-0.15073709927039225	0.062325256485574285
19	93134	ZNF561	zinc finger protein 561	treatment10GY-treatment0GY	0.4592879881546965	0.0627037531822849
14	26094	DCAF4	DDB1 and CUL4 associated factor 4	treatment10GY-treatment0GY	-0.31289866008323486	0.06292891389382255
16	899	CCNF	cyclin F	treatment10GY-treatment0GY	-0.6866411912173087	0.06343287971759468
1	3776	KCNK2	potassium channel, subfamily K, member 2	treatment10GY-treatment0GY	-0.3712014148449043	0.06344371284877674
9	5524	PPP2R4	protein phosphatase 2A activator, regulatory subunit 4	treatment10GY-treatment0GY	-0.13281706442387975	0.06468733191247718
6	57691	KIAA1586	KIAA1586	treatment10GY-treatment0GY	0.2535162612977948	0.0648470771237812
20	182	JAG1	jagged 1	treatment10GY-treatment0GY	0.552442095133789	0.06552885292033601
14	161198	CLEC14A	C-type lectin domain family 14, member A	treatment10GY-treatment0GY	-0.35405320551351194	0.06552885292033601
16	29904	EEF2K	eukaryotic elongation factor-2 kinase	treatment10GY-treatment0GY	-0.38783758818783287	0.0691833700144121
12	121457	IKBIP	IKBKB interacting protein	treatment10GY-treatment0GY	0.25683290493668576	0.07023136803182141
20	81610	FAM83D	family with sequence similarity 83, member D	treatment10GY-treatment0GY	-1.4373332144330841	0.07052515813161939
14	53349	ZFYVE1	zinc finger, FYVE domain containing 1	treatment10GY-treatment0GY	0.22412015704319543	0.07107964278374308
5	4338	MOCS2	molybdenum cofactor synthesis 2	treatment10GY-treatment0GY	0.14514608135061025	0.07107964278374308
11	84280	BTBD10	BTB (POZ) domain containing 10	treatment10GY-treatment0GY	0.20442965600744145	0.07366538769634522
16	23295	MGRN1	mahogunin ring finger 1, E3 ubiquitin protein ligase	treatment10GY-treatment0GY	0.20624918012495197	0.07577859870847592
7	54476	RNF216	ring finger protein 216	treatment10GY-treatment0GY	-0.1579081180759081	0.07623637438830137
16	5347	PLK1	polo-like kinase 1	treatment10GY-treatment0GY	-1.5582228291245577	0.07664505289224881
1	6791	AURKAPS1	aurora kinase A pseudogene 1	treatment10GY-treatment0GY	-1.1374018597360378	0.07664505289224881
7	54677	CROT	carnitine O-octanoyltransferase	treatment10GY-treatment0GY	0.25087614812408976	0.07677973766569833
13	6049	RNF6	ring finger protein (C3H2C3 type) 6	treatment10GY-treatment0GY	0.16641203606198918	0.07738111180476585
14	55668	GPATCH2L	G patch domain containing 2-like	treatment10GY-treatment0GY	0.26862913537826616	0.07758163875210643
17	284114	TMEM102	transmembrane protein 102	treatment10GY-treatment0GY	-0.5341570728364575	0.0777765563919957
19	163087	ZNF383	zinc finger protein 383	treatment10GY-treatment0GY	0.33521943035198065	0.07830265962118935
11	23130	ATG2A	autophagy related 2A	treatment10GY-treatment0GY	0.18642266995476575	0.07830265962118935
16	146223	CMTM4	CKLF-like MARVEL transmembrane domain containing 4	treatment10GY-treatment0GY	0.35886309012972806	0.08135593875696692
3	25827	FBXL2	F-box and leucine-rich repeat protein 2	treatment10GY-treatment0GY	-0.3341133082072103	0.08135593875696692
19	342945	ZSCAN22	zinc finger and SCAN domain containing 22	treatment10GY-treatment0GY	0.3217992871531461	0.08135593875696692
6	27154	BRPF3	bromodomain and PHD finger containing, 3	treatment10GY-treatment0GY	0.2700395296732161	0.08135593875696692
12	90488	C12orf23	chromosome 12 open reading frame 23	treatment10GY-treatment0GY	0.2121634191895998	0.08135593875696692
19	55111	PLEKHJ1	pleckstrin homology domain containing, family J member 1	treatment10GY-treatment0GY	-0.21252965786701683	0.08167872297379114
17	9110	MTMR4	myotubularin related protein 4	treatment10GY-treatment0GY	-0.24507049658986269	0.08201052767421481
2	1745	DLX1	distal-less homeobox 1	treatment10GY-treatment0GY	-0.7999203797845991	0.08235559483671545
5	1657	DMXL1	Dmx-like 1	treatment10GY-treatment0GY	0.17877043128253955	0.08281859198239387
4	259282	BOD1L1	biorientation of chromosomes in cell division 1-like 1	treatment10GY-treatment0GY	0.1388078599168212	0.08374844549095978
12	85406	DNAJC14	DnaJ (Hsp40) homolog, subfamily C, member 14	treatment10GY-treatment0GY	-0.14373746769432927	0.08383701788342332
7	81628	TSC22D4	TSC22 domain family, member 4	treatment10GY-treatment0GY	-0.24782078651345785	0.08572480701078455
10	142891	SAMD8	sterile alpha motif domain containing 8	treatment10GY-treatment0GY	0.21218337127635944	0.08572480701078455
12	23041	MON2	MON2 homolog (S. cerevisiae)	treatment10GY-treatment0GY	0.18485368783281686	0.08702621708465934
19	400710	FLJ26850	FLJ26850 protein	treatment10GY-treatment0GY	1.0382357064711543	0.08743327486906162
5	153241	CEP120	centrosomal protein 120kDa	treatment10GY-treatment0GY	0.26549048058634206	0.08743327486906162
6	10919	EHMT2	euchromatic histone-lysine N-methyltransferase 2	treatment10GY-treatment0GY	-0.2206865858439393	0.08743327486906162
13	84935	MEDAG	mesenteric estrogen-dependent adipogenesis	treatment10GY-treatment0GY	-0.22381540311879888	0.08892389410710906
7	5782	PTPN12	protein tyrosine phosphatase, non-receptor type 12	treatment10GY-treatment0GY	-0.14542965394555196	0.08892389410710906
10	8325	FZD8	frizzled family receptor 8	treatment10GY-treatment0GY	0.3126784847922712	0.08905230919404351
6	80742	PRR3	proline rich 3	treatment10GY-treatment0GY	-0.2981619603710337	0.08905230919404351
7	155435	RBM33	RNA binding motif protein 33	treatment10GY-treatment0GY	0.21737087275171785	0.08905230919404351
11	494141	LOC494141	solute carrier family 25, member 51 pseudogene	treatment10GY-treatment0GY	0.7098154167512518	0.09110879287940295
6	221527	ZBTB12	zinc finger and BTB domain containing 12	treatment10GY-treatment0GY	-0.5951928545539082	0.09128621222627731
6	5980	REV3L	REV3-like, polymerase (DNA directed), zeta, catalytic subunit	treatment10GY-treatment0GY	0.3519597126865115	0.09128621222627731
1	149371	EXOC8	exocyst complex component 8	treatment10GY-treatment0GY	0.2651936341079919	0.09128621222627731
1	6814	STXBP3	syntaxin binding protein 3	treatment10GY-treatment0GY	0.17015218280856548	0.09128621222627731
1	9213	XPR1	xenotropic and polytropic retrovirus receptor 1	treatment10GY-treatment0GY	0.20361303382111995	0.09186418029022476
3	29083	GTPBP8	GTP-binding protein 8 (putative)	treatment10GY-treatment0GY	0.19283971947500644	0.09186418029022476
18	284273	ZADH2	zinc binding alcohol dehydrogenase domain containing 2	treatment10GY-treatment0GY	-0.17954107099528915	0.09186418029022476
10	8030	CCDC6	coiled-coil domain containing 6	treatment10GY-treatment0GY	-0.12972149198735483	0.09186418029022476
1	271	AMPD2	adenosine monophosphate deaminase 2	treatment10GY-treatment0GY	-0.1584420824813133	0.09205432776350646
1	5565	PRKAB2	protein kinase, AMP-activated, beta 2 non-catalytic subunit	treatment10GY-treatment0GY	0.33516122181870056	0.09227564331330344
19	84971	ATG4D	autophagy related 4D, cysteine peptidase	treatment10GY-treatment0GY	0.2611642735424171	0.09227564331330344
9	158314	LINC00475	long intergenic non-protein coding RNA 475	treatment10GY-treatment0GY	1.2723863909924393	0.09414071995173715
9	10783	NEK6	NIMA-related kinase 6	treatment10GY-treatment0GY	-0.2700241770657783	0.09428977109892582
12	317	APAF1	apoptotic peptidase activating factor 1	treatment10GY-treatment0GY	0.2686303202537186	0.09428977109892582
1	84134	TOMM40L	translocase of outer mitochondrial membrane 40 homolog (yeast)-like	treatment10GY-treatment0GY	-0.2533837510734043	0.09428977109892582
6	167691	LCA5	Leber congenital amaurosis 5	treatment10GY-treatment0GY	0.2485107868430272	0.09428977109892582
6	3097	HIVEP2	human immunodeficiency virus type I enhancer binding protein 2	treatment10GY-treatment0GY	0.6234005278959955	0.09459535415968137
7	6671	SP4	Sp4 transcription factor	treatment10GY-treatment0GY	0.43485629253120073	0.09459535415968137
5	285590	SH3PXD2B	SH3 and PX domains 2B	treatment10GY-treatment0GY	-0.262041119225521	0.09459535415968137
3	7110	TMF1	TATA element modulatory factor 1	treatment10GY-treatment0GY	0.1797958963295443	0.09470456486770962
6	6239	RREB1	ras responsive element binding protein 1	treatment10GY-treatment0GY	-0.24124959155429604	0.09500566005163985
10	6832	SUPV3L1	suppressor of var1, 3-like 1 (S. cerevisiae)	treatment10GY-treatment0GY	0.19247755552343992	0.09500566005163985
6	9308	CD83	CD83 molecule	treatment10GY-treatment0GY	1.5178087313479396	0.09505330109949237
13	100507135	SPG20OS	SPG20 opposite strand	treatment10GY-treatment0GY	-1.2382064521787035	0.09505330109949237
6	26054	SENP6	SUMO1/sentrin specific peptidase 6	treatment10GY-treatment0GY	0.1617285301364726	0.09505330109949237
16	57215	THAP11	THAP domain containing 11	treatment10GY-treatment0GY	-0.3105742203843489	0.0964447101902738
3	55802	DCP1A	DCP1 decapping enzyme homolog A (S. cerevisiae)	treatment10GY-treatment0GY	0.2199218288930993	0.0964447101902738
17	140775	SMCR8	Smith-Magenis syndrome chromosome region, candidate 8	treatment10GY-treatment0GY	0.16462481118232475	0.0964447101902738
7	22853	LMTK2	lemur tyrosine kinase 2	treatment10GY-treatment0GY	0.1604215392504944	0.0964447101902738
18	84552	PARD6G	par-6 partitioning defective 6 homolog gamma (C. elegans)	treatment10GY-treatment0GY	0.42494566584717397	0.09709379353534522
2	118433	RPL23AP7	ribosomal protein L23a pseudogene 7	treatment10GY-treatment0GY	0.40122935316986696	0.09779025892305944
17	406991	MIR21	microRNA 21	treatment10GY-treatment0GY	1.1313185961645074	0.09838578614070609
14	9766	KIAA0247	KIAA0247	treatment10GY-treatment0GY	0.3949010656817258	0.09910387713107477
22	57026	PDXP	pyridoxal (pyridoxine, vitamin B6) phosphatase	treatment10GY-treatment0GY	-0.23024255753276934	0.09918369141238192
6	8334	HIST1H2AC	histone cluster 1, H2ac	treatment10GY-treatment0GY	0.33743855222905994	0.09945377722796589
14	55320	MIS18BP1	MIS18 binding protein 1	treatment10GY-treatment0GY	-0.3501081081335302	0.1001774689462474
12	121053	C12orf45	chromosome 12 open reading frame 45	treatment10GY-treatment0GY	0.37413988509124607	0.100552536777838
7	116988	AGAP3	ArfGAP with GTPase domain, ankyrin repeat and PH domain 3	treatment10GY-treatment0GY	-0.22162465874985937	0.100552536777838
3	23132	RAD54L2	RAD54-like 2 (S. cerevisiae)	treatment10GY-treatment0GY	0.19788345637366245	0.10082184638588702
11	3619	INCENP	inner centromere protein antigens 135/155kDa	treatment10GY-treatment0GY	-0.5574348138532006	0.1010130326612616
1	26523	AGO1	argonaute RISC catalytic component 1	treatment10GY-treatment0GY	-0.11848143591017557	0.1010130326612616
14	5706	PSMC6	proteasome (prosome, macropain) 26S subunit, ATPase, 6	treatment10GY-treatment0GY	0.13614663197258725	0.10147598960631934
8	55893	ZNF395	zinc finger protein 395	treatment10GY-treatment0GY	-0.3365445597891856	0.10163963236876689
9	1861	TOR1A	torsin family 1, member A (torsin A)	treatment10GY-treatment0GY	0.1224449454409342	0.10163963236876689
12	27289	RND1	Rho family GTPase 1	treatment10GY-treatment0GY	1.5131054768083922	0.10192411131866128
1	7292	TNFSF4	tumor necrosis factor (ligand) superfamily, member 4	treatment10GY-treatment0GY	1.0613686711092012	0.10192411131866128
2	151246	SGOL2	shugoshin-like 2 (S. pombe)	treatment10GY-treatment0GY	-0.7263851310458045	0.10236875797842272
19	55527	FEM1A	fem-1 homolog a (C. elegans)	treatment10GY-treatment0GY	0.18466605725285667	0.10320457146659265
20	650	BMP2	bone morphogenetic protein 2	treatment10GY-treatment0GY	1.101316590452209	0.10381711670730888
1	4808	NHLH2	nescient helix loop helix 2	treatment10GY-treatment0GY	1.0746675529117202	0.10381711670730888
16	8312	AXIN1	axin 1	treatment10GY-treatment0GY	-0.20041436236910393	0.10381711670730888
14	8106	PABPN1	poly(A) binding protein, nuclear 1	treatment10GY-treatment0GY	-0.1467021288401682	0.10425103666708252
1	9674	KIAA0040	KIAA0040	treatment10GY-treatment0GY	0.4118523803330616	0.10651086124924407
4	4043	LRPAP1	low density lipoprotein receptor-related protein associated protein 1	treatment10GY-treatment0GY	0.12640461260921754	0.10651345436058365
1	81788	NUAK2	NUAK family, SNF1-like kinase, 2	treatment10GY-treatment0GY	1.030526919913486	0.10795428849394063
16	3038	HAS3	hyaluronan synthase 3	treatment10GY-treatment0GY	0.996522120247425	0.10795428849394063
10	387640	SKIDA1	SKI/DACH domain containing 1	treatment10GY-treatment0GY	-0.8505982228482716	0.10795428849394063
16	23090	ZNF423	zinc finger protein 423	treatment10GY-treatment0GY	0.33878242965243377	0.10795428849394063
7	79020	C7orf25	chromosome 7 open reading frame 25	treatment10GY-treatment0GY	-0.2760423636448337	0.10795428849394063
2	8869	ST3GAL5	ST3 beta-galactoside alpha-2,3-sialyltransferase 5	treatment10GY-treatment0GY	-0.2708171824063772	0.10795428849394063
13	2308	FOXO1	forkhead box O1	treatment10GY-treatment0GY	0.2696751734239813	0.10795428849394063
1	284611	FAM102B	family with sequence similarity 102, member B	treatment10GY-treatment0GY	-0.26423691307604	0.10795428849394063
3	23272	FAM208A	family with sequence similarity 208, member A	treatment10GY-treatment0GY	-0.17502354304797052	0.10795428849394063
3	27333	GOLIM4	golgi integral membrane protein 4	treatment10GY-treatment0GY	0.17324814180172776	0.10795428849394063
19	84079	ANKRD27	ankyrin repeat domain 27 (VPS9 domain)	treatment10GY-treatment0GY	-0.1375571338906676	0.10795428849394063
5	51780	KDM3B	lysine (K)-specific demethylase 3B	treatment10GY-treatment0GY	-0.12894098847691815	0.10795428849394063
6	8970	HIST1H2BJ	histone cluster 1, H2bj	treatment10GY-treatment0GY	0.9684878717864248	0.10840163263248433
3	25978	CHMP2B	charged multivesicular body protein 2B	treatment10GY-treatment0GY	0.15850896829752337	0.10840163263248433
2	9208	LRRFIP1	leucine rich repeat (in FLII) interacting protein 1	treatment10GY-treatment0GY	-0.1461785703702585	0.10970488594845258
10	55222	LRRC20	leucine rich repeat containing 20	treatment10GY-treatment0GY	-0.3947076582015798	0.10997651191719517
20	3397	ID1	inhibitor of DNA binding 1, dominant negative helix-loop-helix protein	treatment10GY-treatment0GY	-0.36958175070817934	0.1113095048554651
18	25925	ZNF521	zinc finger protein 521	treatment10GY-treatment0GY	-0.25700999416323	0.1113095048554651
1	9911	TMCC2	transmembrane and coiled-coil domain family 2	treatment10GY-treatment0GY	0.73383161568338	0.11135822337013422
18	64762	GAREM	GRB2 associated, regulator of MAPK1	treatment10GY-treatment0GY	0.46391134977264603	0.11186084940365876
5	4090	SMAD5	SMAD family member 5	treatment10GY-treatment0GY	0.1340470089755046	0.11235036771904128
17	6416	MAP2K4	mitogen-activated protein kinase kinase 4	treatment10GY-treatment0GY	0.12980733933059874	0.11299583269032794
6	4794	NFKBIE	nuclear factor of kappa light polypeptide gene enhancer in B-cells inhibitor, epsilon	treatment10GY-treatment0GY	0.4661590941581344	0.11354659346136031
8	65986	ZBTB10	zinc finger and BTB domain containing 10	treatment10GY-treatment0GY	0.4585724397599926	0.11364796307821619
8	157506	RDH10	retinol dehydrogenase 10 (all-trans)	treatment10GY-treatment0GY	0.4788734870716205	0.11420747939880833
17	3216	HOXB6	homeobox B6	treatment10GY-treatment0GY	-0.4442650069782008	0.11446884587056987
2	150737	TTC30B	tetratricopeptide repeat domain 30B	treatment10GY-treatment0GY	-0.3244516705518077	0.11446884587056987
12	7699	ZNF140	zinc finger protein 140	treatment10GY-treatment0GY	0.2952842945109895	0.11446884587056987
18	125228	FAM210A	family with sequence similarity 210, member A	treatment10GY-treatment0GY	-0.20280388563056384	0.11461994188255908
12	121642	ALKBH2	alkB, alkylation repair homolog 2 (E. coli)	treatment10GY-treatment0GY	-0.3349422805168092	0.11522184930383429
20	23613	ZMYND8	zinc finger, MYND-type containing 8	treatment10GY-treatment0GY	-0.3329513593109734	0.11522184930383429
11	2313	FLI1	Friend leukemia virus integration 1	treatment10GY-treatment0GY	-0.2153500476819712	0.11522184930383429
NA	100506850	NA	NA	treatment10GY-treatment0GY	-0.6853490224386847	0.11703144191952858
7	79872	CBLL1	Cbl proto-oncogene, E3 ubiquitin protein ligase-like 1	treatment10GY-treatment0GY	0.1288995485587856	0.11931486278217315
9	7091	TLE4	transducin-like enhancer of split 4 (E(sp1) homolog, Drosophila)	treatment10GY-treatment0GY	0.43256978582838057	0.1205658863273706
5	202052	DNAJC18	DnaJ (Hsp40) homolog, subfamily C, member 18	treatment10GY-treatment0GY	0.2506814211624482	0.12078262572334329
22	266747	RGL4	ral guanine nucleotide dissociation stimulator-like 4	treatment10GY-treatment0GY	0.26835501232455705	0.12287179094653151
10	648	BMI1	BMI1 polycomb ring finger oncogene	treatment10GY-treatment0GY	-0.16806314922208543	0.12287179094653151
5	115548	FCHO2	FCH domain only 2	treatment10GY-treatment0GY	0.2359487382499612	0.12414690515120352
X	83604	TMEM47	transmembrane protein 47	treatment10GY-treatment0GY	0.4242574023049981	0.12547772213293323
11	219844	HYLS1	hydrolethalus syndrome 1	treatment10GY-treatment0GY	-0.3728071904009762	0.12547772213293323
7	10898	CPSF4	cleavage and polyadenylation specific factor 4, 30kDa	treatment10GY-treatment0GY	0.31464899404487756	0.12547772213293323
21	2114	ETS2	v-ets erythroblastosis virus E26 oncogene homolog 2 (avian)	treatment10GY-treatment0GY	0.2998264553426675	0.12547772213293323
15	145873	MESP2	mesoderm posterior 2 homolog (mouse)	treatment10GY-treatment0GY	-0.9969986307635957	0.127352533900473
10	1147	CHUK	conserved helix-loop-helix ubiquitous kinase	treatment10GY-treatment0GY	0.15248709761531387	0.127352533900473
1	5929	RBBP5	retinoblastoma binding protein 5	treatment10GY-treatment0GY	0.13834479717256265	0.127352533900473
3	7155	TOP2B	topoisomerase (DNA) II beta 180kDa	treatment10GY-treatment0GY	-0.12102722165578506	0.127352533900473
5	63920	C5orf54	chromosome 5 open reading frame 54	treatment10GY-treatment0GY	-0.37148222346959114	0.12788297806746018
6	55122	AKIRIN2	akirin 2	treatment10GY-treatment0GY	-0.20092835244913587	0.12788297806746018
5	51523	CXXC5	CXXC finger protein 5	treatment10GY-treatment0GY	-0.28593182851271504	0.1281962531877093
10	220929	ZNF438	zinc finger protein 438	treatment10GY-treatment0GY	-0.2416358227396036	0.1291409769768136
16	4150	MAZ	MYC-associated zinc finger protein (purine-binding transcription factor)	treatment10GY-treatment0GY	-0.2323552239656994	0.1291409769768136
6	25862	USP49	ubiquitin specific peptidase 49	treatment10GY-treatment0GY	0.5233657014130584	0.12937890595528226
21	23308	ICOSLG	inducible T-cell co-stimulator ligand	treatment10GY-treatment0GY	0.9864893040235008	0.12949463042957277
X	6792	CDKL5	cyclin-dependent kinase-like 5	treatment10GY-treatment0GY	0.5534816704161503	0.12949463042957277
11	8690	JRKL	jerky homolog-like (mouse)	treatment10GY-treatment0GY	-0.30262965611255677	0.12949463042957277
10	221079	ARL5B	ADP-ribosylation factor-like 5B	treatment10GY-treatment0GY	0.25774417839881725	0.12949463042957277
1	55758	RCOR3	REST corepressor 3	treatment10GY-treatment0GY	-0.20784695034503642	0.12949463042957277
5	1008	CDH10	cadherin 10, type 2 (T2-cadherin)	treatment10GY-treatment0GY	0.9092250442106182	0.13010443748630918
X	5613	PRKX	protein kinase, X-linked	treatment10GY-treatment0GY	0.3183726887710665	0.1304990574824632
9	54796	BNC2	basonuclin 2	treatment10GY-treatment0GY	-0.2341446438094339	0.13172783267509355
8	23087	TRIM35	tripartite motif containing 35	treatment10GY-treatment0GY	0.21985248538329394	0.13172783267509355
1	9372	ZFYVE9	zinc finger, FYVE domain containing 9	treatment10GY-treatment0GY	-0.16568366980735583	0.13172783267509355
16	123879	DCUN1D3	DCN1, defective in cullin neddylation 1, domain containing 3 (S. cerevisiae)	treatment10GY-treatment0GY	0.4249648946266853	0.1329452971833194
8	137695	TMEM68	transmembrane protein 68	treatment10GY-treatment0GY	0.368936043130772	0.13428158376115634
6	100294145	LOC100294145	uncharacterized LOC100294145	treatment10GY-treatment0GY	0.2800234006904674	0.1362787710734972
16	146183	OTOA	otoancorin	treatment10GY-treatment0GY	-1.0450074417026487	0.13645955037960225
X	644353	ZCCHC18	zinc finger, CCHC domain containing 18	treatment10GY-treatment0GY	-0.5712636385953174	0.13645955037960225
16	84138	SLC7A6OS	solute carrier family 7, member 6 opposite strand	treatment10GY-treatment0GY	0.2670002397088851	0.13645955037960225
12	55500	ETNK1	ethanolamine kinase 1	treatment10GY-treatment0GY	0.21957732511907224	0.13645955037960225
19	90378	SAMD1	sterile alpha motif domain containing 1	treatment10GY-treatment0GY	-0.31680885077216825	0.1365999320547986
20	84905	ZNF341	zinc finger protein 341	treatment10GY-treatment0GY	-0.48090607158229726	0.1372446427070857
16	6911	TBX6	T-box 6	treatment10GY-treatment0GY	-1.251316288678317	0.1376028889039637
12	5927	KDM5A	lysine (K)-specific demethylase 5A	treatment10GY-treatment0GY	0.12383709348091365	0.1376028889039637
10	79754	ASB13	ankyrin repeat and SOCS box containing 13	treatment10GY-treatment0GY	-0.22636437401550413	0.1389857548032117
19	23526	HMHA1	histocompatibility (minor) HA-1	treatment10GY-treatment0GY	-0.28276311747674976	0.13952833977919726
13	144811	LACC1	laccase (multicopper oxidoreductase) domain containing 1	treatment10GY-treatment0GY	0.43889392070033306	0.14002717774359194
9	56254	RNF20	ring finger protein 20, E3 ubiquitin protein ligase	treatment10GY-treatment0GY	-0.15347648010296933	0.14002717774359194
5	375449	MAST4	microtubule associated serine/threonine kinase family member 4	treatment10GY-treatment0GY	0.4420324932388664	0.14043399584121594
1	54953	C1orf27	chromosome 1 open reading frame 27	treatment10GY-treatment0GY	0.20250383329507038	0.1415694336597662
6	84456	L3MBTL3	l(3)mbt-like 3 (Drosophila)	treatment10GY-treatment0GY	-0.1983214994948046	0.1415694336597662
1	473	RERE	arginine-glutamic acid dipeptide (RE) repeats	treatment10GY-treatment0GY	-0.18613811023541516	0.1415694336597662
22	613	BCR	breakpoint cluster region	treatment10GY-treatment0GY	-0.16381882656143176	0.1415694336597662
6	8351	HIST1H3D	histone cluster 1, H3d	treatment10GY-treatment0GY	0.8423946640550479	0.14163830152665213
22	375133	PI4KAP2	phosphatidylinositol 4-kinase, catalytic, alpha pseudogene 2	treatment10GY-treatment0GY	0.30055558037755437	0.14206796314874065
9	25822	DNAJB5	DnaJ (Hsp40) homolog, subfamily B, member 5	treatment10GY-treatment0GY	-0.18285584467694793	0.14231386254337544
17	84687	PPP1R9B	protein phosphatase 1, regulatory subunit 9B	treatment10GY-treatment0GY	-0.2924937824718379	0.14407723826949945
7	100129484	LOC100129484	uncharacterized LOC100129484	treatment10GY-treatment0GY	0.4714267277876186	0.14531971128953394
12	10106	CTDSP2	CTD (carboxy-terminal domain, RNA polymerase II, polypeptide A) small phosphatase 2	treatment10GY-treatment0GY	-0.16524817666628167	0.14531971128953394
12	5128	CDK17	cyclin-dependent kinase 17	treatment10GY-treatment0GY	-0.1611664636963699	0.14531971128953394
4	339965	CCDC158	coiled-coil domain containing 158	treatment10GY-treatment0GY	-0.8045487123326968	0.14570642988187227
5	3659	IRF1	interferon regulatory factor 1	treatment10GY-treatment0GY	0.7033649687050563	0.14570642988187227
8	169270	ZNF596	zinc finger protein 596	treatment10GY-treatment0GY	0.4280710298688182	0.14570642988187227
4	83478	ARHGAP24	Rho GTPase activating protein 24	treatment10GY-treatment0GY	-0.29528186258018696	0.14570642988187227
10	142940	TRUB1	TruB pseudouridine (psi) synthase homolog 1 (E. coli)	treatment10GY-treatment0GY	0.2154169675517652	0.14570642988187227
3	85403	EAF1	ELL associated factor 1	treatment10GY-treatment0GY	0.1863580289051967	0.14570642988187227
8	3612	IMPA1	inositol(myo)-1(or 4)-monophosphatase 1	treatment10GY-treatment0GY	0.17064038715230367	0.14570642988187227
17	10801	SEPT9	septin 9	treatment10GY-treatment0GY	-0.15351941067911756	0.14570642988187227
19	7515	XRCC1	X-ray repair complementing defective repair in Chinese hamster cells 1	treatment10GY-treatment0GY	-0.19637547691033763	0.14573312946710335
11	56946	C11orf30	chromosome 11 open reading frame 30	treatment10GY-treatment0GY	0.16374452664243577	0.14573312946710335
10	5305	PIP4K2A	phosphatidylinositol-5-phosphate 4-kinase, type II, alpha	treatment10GY-treatment0GY	-0.15511260610495903	0.14573312946710335
10	51063	CALHM2	calcium homeostasis modulator 2	treatment10GY-treatment0GY	-0.318829013189597	0.14631394942005704
4	55212	BBS7	Bardet-Biedl syndrome 7	treatment10GY-treatment0GY	0.20973423426640547	0.14631394942005704
5	83463	MXD3	MAX dimerization protein 3	treatment10GY-treatment0GY	-0.6761701273589065	0.1464620988201166
12	4254	KITLG	KIT ligand	treatment10GY-treatment0GY	0.5643112350423962	0.1464620988201166
1	55791	LRIF1	ligand dependent nuclear receptor interacting factor 1	treatment10GY-treatment0GY	0.25705748526172245	0.1464620988201166
12	84260	TCHP	trichoplein, keratin filament binding	treatment10GY-treatment0GY	-0.23468971012405593	0.1464620988201166
2	26056	RAB11FIP5	RAB11 family interacting protein 5 (class I)	treatment10GY-treatment0GY	-0.14104403902736085	0.1464620988201166
12	7132	TNFRSF1A	tumor necrosis factor receptor superfamily, member 1A	treatment10GY-treatment0GY	-0.11746401945884255	0.1464620988201166
1	5051	PAFAH2	platelet-activating factor acetylhydrolase 2, 40kDa	treatment10GY-treatment0GY	-0.26329171980806754	0.14646737732202306
1	6004	RGS16	regulator of G-protein signaling 16	treatment10GY-treatment0GY	1.0166319104099593	0.14670784633880274
NA	100288092	NA	NA	treatment10GY-treatment0GY	-0.7257702058263877	0.14670784633880274
19	100289333	LOC100289333	uncharacterized LOC100289333	treatment10GY-treatment0GY	-0.6864073671450617	0.14670784633880274
19	374879	ZNF699	zinc finger protein 699	treatment10GY-treatment0GY	0.5556666625386963	0.14670784633880274
1	23169	SLC35D1	solute carrier family 35 (UDP-glucuronic acid/UDP-N-acetylgalactosamine dual transporter), member D1	treatment10GY-treatment0GY	0.24503679377725796	0.14670784633880274
18	11201	POLI	polymerase (DNA directed) iota	treatment10GY-treatment0GY	-0.24312628240504175	0.14670784633880274
6	26036	ZNF451	zinc finger protein 451	treatment10GY-treatment0GY	0.20207367578349178	0.14670784633880274
13	22821	RASA3	RAS p21 protein activator 3	treatment10GY-treatment0GY	-0.19661363213714012	0.14670784633880274
5	51307	FAM53C	family with sequence similarity 53, member C	treatment10GY-treatment0GY	0.1760175916929132	0.14670784633880274
11	8772	FADD	Fas (TNFRSF6)-associated via death domain	treatment10GY-treatment0GY	-0.15777950920660722	0.14670784633880274
3	10188	TNK2	tyrosine kinase, non-receptor, 2	treatment10GY-treatment0GY	-0.3766758695773458	0.14682224851724346
X	139324	HDX	highly divergent homeobox	treatment10GY-treatment0GY	0.32502783767774757	0.14682224851724346
18	9989	PPP4R1	protein phosphatase 4, regulatory subunit 1	treatment10GY-treatment0GY	-0.15329273446566383	0.14682224851724346
12	196441	ZFC3H1	zinc finger, C3H1-type containing	treatment10GY-treatment0GY	-0.27325043444030417	0.14920475463067295
4	9662	CEP135	centrosomal protein 135kDa	treatment10GY-treatment0GY	-0.2635116181337325	0.14920475463067295
1	6913	TBX15	T-box 15	treatment10GY-treatment0GY	-0.48313470074001685	0.15162747961300785
12	1108	CHD4	chromodomain helicase DNA binding protein 4	treatment10GY-treatment0GY	-0.1557352795106084	0.1522838703068939
5	57396	CLK4	CDC-like kinase 4	treatment10GY-treatment0GY	0.2916174601834687	0.15254812058059553
11	8061	FOSL1	FOS-like antigen 1	treatment10GY-treatment0GY	0.7333288656878345	0.15268407565781397
12	100506911	LOC100506911	chromosome 6 open reading frame 35 pseudogene	treatment10GY-treatment0GY	0.3528897048585831	0.15268407565781397
1	84919	PPP1R15B	protein phosphatase 1, regulatory subunit 15B	treatment10GY-treatment0GY	0.23080531914159597	0.15268407565781397
17	100507246	SNHG16	small nucleolar RNA host gene 16 (non-protein coding)	treatment10GY-treatment0GY	0.2297119503263838	0.15268407565781397
1	10076	PTPRU	protein tyrosine phosphatase, receptor type, U	treatment10GY-treatment0GY	0.22889612941936388	0.15268407565781397
19	163049	ZNF791	zinc finger protein 791	treatment10GY-treatment0GY	0.18493709011773207	0.15268407565781397
12	23371	TENC1	tensin like C1 domain containing phosphatase (tensin 2)	treatment10GY-treatment0GY	-0.3546215834486208	0.15312688477177028
19	8744	TNFSF9	tumor necrosis factor (ligand) superfamily, member 9	treatment10GY-treatment0GY	0.6878914368812903	0.1531828440772907
14	2643	GCH1	GTP cyclohydrolase 1	treatment10GY-treatment0GY	0.46875641058833883	0.15393597455158908
17	284184	C17orf89	chromosome 17 open reading frame 89	treatment10GY-treatment0GY	0.2246581300005932	0.15393597455158908
7	64101	LRRC4	leucine rich repeat containing 4	treatment10GY-treatment0GY	-0.7089459530653175	0.15428129179748748
2	10152	ABI2	abl-interactor 2	treatment10GY-treatment0GY	-0.18270481167753516	0.15428129179748748
8	157285	SGK223	homolog of rat pragma of Rnd2	treatment10GY-treatment0GY	0.3734940149547574	0.15455167791586913
9	89853	MVB12B	multivesicular body subunit 12B	treatment10GY-treatment0GY	0.3386967077151044	0.15496967193483646
14	27030	MLH3	mutL homolog 3 (E. coli)	treatment10GY-treatment0GY	-0.2337119113147068	0.15499613956980118
2	7514	XPO1	exportin 1 (CRM1 homolog, yeast)	treatment10GY-treatment0GY	-0.17106436560266314	0.15499613956980118
19	5704	PSMC4	proteasome (prosome, macropain) 26S subunit, ATPase, 4	treatment10GY-treatment0GY	0.1400930980712971	0.15499613956980118
3	200933	FBXO45	F-box protein 45	treatment10GY-treatment0GY	-0.1376845169689922	0.15499613956980118
7	92092	ZC3HAV1L	zinc finger CCCH-type, antiviral 1-like	treatment10GY-treatment0GY	-0.3378301211304562	0.1551623847305558
17	388407	C17orf82	chromosome 17 open reading frame 82	treatment10GY-treatment0GY	1.0126603881592617	0.15606892146623172
6	6890	TAP1	transporter 1, ATP-binding cassette, sub-family B (MDR/TAP)	treatment10GY-treatment0GY	0.4037983797086673	0.15658478317906932
14	10278	EFS	embryonal Fyn-associated substrate	treatment10GY-treatment0GY	-0.1689940992779615	0.15987598962114163
X	1947	EFNB1	ephrin-B1	treatment10GY-treatment0GY	0.39301012998857043	0.15992305071358864
2	84874	ZNF514	zinc finger protein 514	treatment10GY-treatment0GY	-0.3144773288686977	0.15992305071358864
7	9865	TRIL	TLR4 interactor with leucine-rich repeats	treatment10GY-treatment0GY	-0.8511845838572687	0.1599612645282844
6	221424	LRRC73	leucine rich repeat containing 73	treatment10GY-treatment0GY	-0.6118131770066475	0.16058087228557316
20	10564	ARFGEF2	ADP-ribosylation factor guanine nucleotide-exchange factor 2 (brefeldin A-inhibited)	treatment10GY-treatment0GY	0.13642214774085026	0.1610191881256341
16	57567	ZNF319	zinc finger protein 319	treatment10GY-treatment0GY	-0.21433048602632	0.16139684570680335
16	6560	SLC12A4	solute carrier family 12 (potassium/chloride transporters), member 4	treatment10GY-treatment0GY	0.20848163518411944	0.16139684570680335
2	389072	PLEKHM3	pleckstrin homology domain containing, family M, member 3	treatment10GY-treatment0GY	0.1973151498341883	0.16139684570680335
16	57610	RANBP10	RAN binding protein 10	treatment10GY-treatment0GY	0.1966934937354221	0.16139684570680335
22	85376	RIMBP3	RIMS binding protein 3	treatment10GY-treatment0GY	-0.806580125461971	0.16178837225129908
1	10228	STX6	syntaxin 6	treatment10GY-treatment0GY	0.29298170186536154	0.1622713134952949
16	84464	SLX4	SLX4 structure-specific endonuclease subunit homolog (S. cerevisiae)	treatment10GY-treatment0GY	-0.28521014540224066	0.1622713134952949
9	4781	NFIB	nuclear factor I/B	treatment10GY-treatment0GY	-0.34949192931548634	0.16267718992251637
9	84263	HSDL2	hydroxysteroid dehydrogenase like 2	treatment10GY-treatment0GY	0.1546443382027567	0.16342455498397054
14	122616	C14orf79	chromosome 14 open reading frame 79	treatment10GY-treatment0GY	-0.3525021032541802	0.1636580851057508
10	57209	ZNF248	zinc finger protein 248	treatment10GY-treatment0GY	-0.2890120813368413	0.1636580851057508
X	340526	RGAG4	retrotransposon gag domain containing 4	treatment10GY-treatment0GY	0.2152722326904093	0.1636580851057508
8	51001	MTERFD1	MTERF domain containing 1	treatment10GY-treatment0GY	-0.19920334979011978	0.1636580851057508
4	54726	OTUD4	OTU domain containing 4	treatment10GY-treatment0GY	0.17130487220359925	0.1636580851057508
12	4665	NAB2	NGFI-A binding protein 2 (EGR1 binding protein 2)	treatment10GY-treatment0GY	-0.32929942258379885	0.16386373800375784
16	23059	CLUAP1	clusterin associated protein 1	treatment10GY-treatment0GY	-0.18907246287874813	0.16386373800375784
10	81855	SFXN3	sideroflexin 3	treatment10GY-treatment0GY	-0.16815895008558268	0.16386373800375784
13	51569	UFM1	ubiquitin-fold modifier 1	treatment10GY-treatment0GY	0.1207918414286473	0.16435293055576433
16	7023	TFAP4	transcription factor AP-4 (activating enhancer binding protein 4)	treatment10GY-treatment0GY	-0.6232207556573202	0.16650543452543584
19	64857	PLEKHG2	pleckstrin homology domain containing, family G (with RhoGef domain) member 2	treatment10GY-treatment0GY	-0.22068115867949434	0.16650543452543584
19	664701	ZNF826P	zinc finger protein 826, pseudogene	treatment10GY-treatment0GY	-0.9521114994016557	0.16652772473662764
15	9824	ARHGAP11A	Rho GTPase activating protein 11A	treatment10GY-treatment0GY	-0.75783424667907	0.16652772473662764
1	148398	SAMD11	sterile alpha motif domain containing 11	treatment10GY-treatment0GY	-0.42382742323319356	0.16652772473662764
1	267002	PGBD2	piggyBac transposable element derived 2	treatment10GY-treatment0GY	0.3088507700401095	0.16652772473662764
3	80746	TSEN2	tRNA splicing endonuclease 2 homolog (S. cerevisiae)	treatment10GY-treatment0GY	-0.29085333439143035	0.16652772473662764
19	1994	ELAVL1	ELAV (embryonic lethal, abnormal vision, Drosophila)-like 1 (Hu antigen R)	treatment10GY-treatment0GY	-0.10330115546592111	0.16652772473662764
17	6347	CCL2	chemokine (C-C motif) ligand 2	treatment10GY-treatment0GY	1.3875127639896614	0.1680500826732371
3	10289	EIF1B	eukaryotic translation initiation factor 1B	treatment10GY-treatment0GY	0.1986119887182598	0.1680500826732371
NA	144438	NA	NA	treatment10GY-treatment0GY	0.16709927037318284	0.16867213809695203
11	10482	NXF1	nuclear RNA export factor 1	treatment10GY-treatment0GY	0.1928619245192129	0.17010743460588468
20	57148	RALGAPB	Ral GTPase activating protein, beta subunit (non-catalytic)	treatment10GY-treatment0GY	0.19868236863141142	0.17074080970159008
1	5999	RGS4	regulator of G-protein signaling 4	treatment10GY-treatment0GY	-0.7504371850924985	0.17356884868834105
3	80012	PHC3	polyhomeotic homolog 3 (Drosophila)	treatment10GY-treatment0GY	0.16367342545118646	0.17412147475725803
8	80778	ZNF34	zinc finger protein 34	treatment10GY-treatment0GY	-0.3568231996467588	0.17564692840359272
7	23386	NUDCD3	NudC domain containing 3	treatment10GY-treatment0GY	-0.11490366149894982	0.1765189917449207
1	55143	CDCA8	cell division cycle associated 8	treatment10GY-treatment0GY	-1.1754338891280396	0.17657689526726864
4	25819	CCRN4L	CCR4 carbon catabolite repression 4-like (S. cerevisiae)	treatment10GY-treatment0GY	0.7289614515604743	0.17657689526726864
5	26999	CYFIP2	cytoplasmic FMR1 interacting protein 2	treatment10GY-treatment0GY	0.5571833715878585	0.17657689526726864
NA	100506482	NA	NA	treatment10GY-treatment0GY	-0.29833171228233635	0.17657689526726864
15	197131	UBR1	ubiquitin protein ligase E3 component n-recognin 1	treatment10GY-treatment0GY	0.13197780779832868	0.17657689526726864
5	23367	LARP1	La ribonucleoprotein domain family, member 1	treatment10GY-treatment0GY	-0.10761967139364259	0.17657689526726864
17	55065	SLC52A1	solute carrier family 52, riboflavin transporter, member 1	treatment10GY-treatment0GY	1.2678812743953989	0.17749399923642137
10	100302740	FAS-AS1	FAS antisense RNA 1	treatment10GY-treatment0GY	0.9861458837416086	0.17749399923642137
5	891	CCNB1	cyclin B1	treatment10GY-treatment0GY	-0.9639070162195567	0.17749399923642137
12	80824	DUSP16	dual specificity phosphatase 16	treatment10GY-treatment0GY	0.3452262102916408	0.17749399923642137
X	6303	SAT1	spermidine/spermine N1-acetyltransferase 1	treatment10GY-treatment0GY	0.27980009964334407	0.17749399923642137
1	148867	SLC30A7	solute carrier family 30 (zinc transporter), member 7	treatment10GY-treatment0GY	0.2426457494001255	0.17749399923642137
18	147339	C18orf25	chromosome 18 open reading frame 25	treatment10GY-treatment0GY	0.22629695559676577	0.17749399923642137
4	79982	DNAJB14	DnaJ (Hsp40) homolog, subfamily B, member 14	treatment10GY-treatment0GY	0.14550190774504035	0.17749399923642137
8	157638	FAM84B	family with sequence similarity 84, member B	treatment10GY-treatment0GY	0.6315973977365115	0.1779283487927952
4	257236	CCDC96	coiled-coil domain containing 96	treatment10GY-treatment0GY	-0.4187437043950042	0.1779283487927952
6	892	CCNC	cyclin C	treatment10GY-treatment0GY	0.10807583109427821	0.1779283487927952
8	80124	VCPIP1	valosin containing protein (p97)/p47 complex interacting protein 1	treatment10GY-treatment0GY	0.12017718123053012	0.17844889479042156
2	58190	CTDSP1	CTD (carboxy-terminal domain, RNA polymerase II, polypeptide A) small phosphatase 1	treatment10GY-treatment0GY	-0.19379134016405253	0.17958986645267158
18	57132	CHMP1B	charged multivesicular body protein 1B	treatment10GY-treatment0GY	0.16040911513230327	0.17958986645267158
1	83479	DDX59	DEAD (Asp-Glu-Ala-Asp) box polypeptide 59	treatment10GY-treatment0GY	0.22317098337350583	0.17998323428400276
5	373	TRIM23	tripartite motif containing 23	treatment10GY-treatment0GY	0.15490901302985627	0.18014165194172865
4	5978	REST	RE1-silencing transcription factor	treatment10GY-treatment0GY	-0.1489563725997023	0.18014165194172865
NA	100507260	NA	NA	treatment10GY-treatment0GY	0.4451065087608883	0.18079976610446033
6	23270	TSPYL4	TSPY-like 4	treatment10GY-treatment0GY	-0.3064083105419426	0.18079976610446033
7	55262	C7orf43	chromosome 7 open reading frame 43	treatment10GY-treatment0GY	0.21256898525231094	0.18079976610446033
11	55327	LIN7C	lin-7 homolog C (C. elegans)	treatment10GY-treatment0GY	0.17601767237691757	0.18079976610446033
19	57479	PRR12	proline rich 12	treatment10GY-treatment0GY	-0.17339067013772524	0.18079976610446033
7	60561	RINT1	RAD50 interactor 1	treatment10GY-treatment0GY	0.14680187128031008	0.18079976610446033
22	150368	FAM109B	family with sequence similarity 109, member B	treatment10GY-treatment0GY	-0.1783854777088587	0.1811879743032471
4	92610	TIFA	TRAF-interacting protein with forkhead-associated domain	treatment10GY-treatment0GY	0.6347878007229606	0.1813841101078056
18	9658	ZNF516	zinc finger protein 516	treatment10GY-treatment0GY	-0.18498528803824588	0.18163895335441704
19	5438	POLR2I	polymerase (RNA) II (DNA directed) polypeptide I, 14.5kDa	treatment10GY-treatment0GY	-0.1814880826908034	0.18198486206067113
12	5939	RBMS2	RNA binding motif, single stranded interacting protein 2	treatment10GY-treatment0GY	-0.11370500520543025	0.18198486206067113
15	7026	NR2F2	nuclear receptor subfamily 2, group F, member 2	treatment10GY-treatment0GY	-0.4538394834134145	0.18279089860622794
12	55605	KIF21A	kinesin family member 21A	treatment10GY-treatment0GY	0.38801127278149616	0.18308051690686628
17	10209	EIF1	eukaryotic translation initiation factor 1	treatment10GY-treatment0GY	0.18694966643844602	0.18308051690686628
X	203523	ZNF449	zinc finger protein 449	treatment10GY-treatment0GY	-0.30291906015358894	0.18367099237288761
10	23082	PPRC1	peroxisome proliferator-activated receptor gamma, coactivator-related 1	treatment10GY-treatment0GY	-0.22882638395021981	0.18367099237288761
20	85441	HELZ2	helicase with zinc finger 2, transcriptional coactivator	treatment10GY-treatment0GY	0.4381214708546812	0.18451435975994973
6	55633	TBC1D22B	TBC1 domain family, member 22B	treatment10GY-treatment0GY	0.2747883180297066	0.18451435975994973
19	2931	GSK3A	glycogen synthase kinase 3 alpha	treatment10GY-treatment0GY	0.11213065351424412	0.18451435975994973
3	64110	MAGEF1	melanoma antigen family F, 1	treatment10GY-treatment0GY	-0.20406436481800938	0.18463120808875108
19	84939	MUM1	melanoma associated antigen (mutated) 1	treatment10GY-treatment0GY	-0.16642905094259763	0.18761098389436112
19	602	BCL3	B-cell CLL/lymphoma 3	treatment10GY-treatment0GY	0.5663949177191547	0.1892172443745671
15	9493	KIF23	kinesin family member 23	treatment10GY-treatment0GY	-0.8428469898350972	0.1893040292938561
19	55762	ZNF701	zinc finger protein 701	treatment10GY-treatment0GY	0.24902389493739108	0.19018720292004462
X	7592	ZNF41	zinc finger protein 41	treatment10GY-treatment0GY	-0.17312570038378627	0.1902666365237433
6	5987	TRIM27	tripartite motif containing 27	treatment10GY-treatment0GY	-0.1330784192761847	0.1902666365237433
2	55677	IWS1	IWS1 homolog (S. cerevisiae)	treatment10GY-treatment0GY	-0.1187910704143329	0.1902666365237433
4	83452	RAB33B	RAB33B, member RAS oncogene family	treatment10GY-treatment0GY	0.2636114151344193	0.19054666284540647
19	54815	GATAD2A	GATA zinc finger domain containing 2A	treatment10GY-treatment0GY	-0.15729970382360836	0.19054666284540647
1	29899	GPSM2	G-protein signaling modulator 2	treatment10GY-treatment0GY	-0.567807527648291	0.1913192680758887
9	23189	KANK1	KN motif and ankyrin repeat domains 1	treatment10GY-treatment0GY	-0.3364235004759957	0.19235331317060164
15	4212	MEIS2	Meis homeobox 2	treatment10GY-treatment0GY	-0.2743668979398324	0.19235331317060164
2	9792	SERTAD2	SERTA domain containing 2	treatment10GY-treatment0GY	0.25038794465920144	0.19235331317060164
8	169200	TMEM64	transmembrane protein 64	treatment10GY-treatment0GY	0.23729813494882368	0.19235331317060164
1	64801	ARV1	ARV1 homolog (S. cerevisiae)	treatment10GY-treatment0GY	-0.21359089522509223	0.19235331317060164
10	119032	C10orf32	chromosome 10 open reading frame 32	treatment10GY-treatment0GY	0.20327177144944653	0.19235331317060164
6	23564	DDAH2	dimethylarginine dimethylaminohydrolase 2	treatment10GY-treatment0GY	-0.17147723094326484	0.19235331317060164
20	8200	GDF5	growth differentiation factor 5	treatment10GY-treatment0GY	1.0975769166693619	0.19337399530601784
1	10905	MAN1A2	mannosidase, alpha, class 1A, member 2	treatment10GY-treatment0GY	0.13750946958779764	0.19337399530601784
19	374907	B3GNT8	UDP-GlcNAc:betaGal beta-1,3-N-acetylglucosaminyltransferase 8	treatment10GY-treatment0GY	0.4022508007364798	0.19361886058073713
15	145741	C2CD4A	C2 calcium-dependent domain containing 4A	treatment10GY-treatment0GY	1.5461294627230777	0.19421971754666004
22	27350	APOBEC3C	apolipoprotein B mRNA editing enzyme, catalytic polypeptide-like 3C	treatment10GY-treatment0GY	0.42443731215240366	0.19421971754666004
16	23199	GSE1	Gse1 coiled-coil protein	treatment10GY-treatment0GY	-0.18116201560798562	0.19421971754666004
3	63891	RNF123	ring finger protein 123	treatment10GY-treatment0GY	0.14139738529505586	0.19421971754666004
7	6733	SRPK2	SRSF protein kinase 2	treatment10GY-treatment0GY	-0.09788293598699216	0.19421971754666004
20	6385	SDC4	syndecan 4	treatment10GY-treatment0GY	0.39360556580406403	0.19427800947846274
8	55824	PAG1	phosphoprotein associated with glycosphingolipid microdomains 1	treatment10GY-treatment0GY	0.4275497094291749	0.19532280978988656
9	11191	PTENP1	phosphatase and tensin homolog pseudogene 1	treatment10GY-treatment0GY	0.2530320783835651	0.19532280978988656
13	29079	MED4	mediator complex subunit 4	treatment10GY-treatment0GY	0.08908744557325043	0.19532280978988656
2	23677	SH3BP4	SH3-domain binding protein 4	treatment10GY-treatment0GY	-0.2394268017599348	0.19535129535830723
7	26608	TBL2	transducin (beta)-like 2	treatment10GY-treatment0GY	-0.13184140903107533	0.19535129535830723
8	6873	TAF2	TAF2 RNA polymerase II, TATA box binding protein (TBP)-associated factor, 150kDa	treatment10GY-treatment0GY	0.1228743017750693	0.19535129535830723
4	1062	CENPE	centromere protein E, 312kDa	treatment10GY-treatment0GY	-0.9904460794592199	0.19665464117699638
5	728609	SDHAP3	succinate dehydrogenase complex, subunit A, flavoprotein pseudogene 3	treatment10GY-treatment0GY	0.3582274365782574	0.19665464117699638
4	5156	PDGFRA	platelet-derived growth factor receptor, alpha polypeptide	treatment10GY-treatment0GY	-0.30478209797823297	0.19665464117699638
8	22882	ZHX2	zinc fingers and homeoboxes 2	treatment10GY-treatment0GY	-0.2559241582225571	0.19665464117699638
6	81688	C6orf62	chromosome 6 open reading frame 62	treatment10GY-treatment0GY	0.19978200170506266	0.19665464117699638
9	55958	KLHL9	kelch-like family member 9	treatment10GY-treatment0GY	-0.14229766693364798	0.19665464117699638
22	284942	RPL23AP82	ribosomal protein L23a pseudogene 82	treatment10GY-treatment0GY	0.24177427682975638	0.19841502342668868
16	5930	RBBP6	retinoblastoma binding protein 6	treatment10GY-treatment0GY	0.18498270890642754	0.1984937653560503
2	10018	BCL2L11	BCL2-like 11 (apoptosis facilitator)	treatment10GY-treatment0GY	0.6707180728946693	0.19879415495257505
8	157313	CDCA2	cell division cycle associated 2	treatment10GY-treatment0GY	-1.1685324324393407	0.2003323503313408
13	100288730	PAN3-AS1	PAN3 antisense RNA 1	treatment10GY-treatment0GY	-0.5289184154194349	0.2003323503313408
7	57786	RBAK	RB-associated KRAB zinc finger	treatment10GY-treatment0GY	0.12171223901493278	0.2003323503313408
12	160418	TMTC3	transmembrane and tetratricopeptide repeat containing 3	treatment10GY-treatment0GY	0.21803104689464003	0.20084968215229493
1	22823	MTF2	metal response element binding transcription factor 2	treatment10GY-treatment0GY	-0.18603875624818533	0.2012258705259825
18	201475	RAB12	RAB12, member RAS oncogene family	treatment10GY-treatment0GY	0.11799607593845973	0.20218502624271875
5	100507602	LOC100507602	uncharacterized LOC100507602	treatment10GY-treatment0GY	-0.2882435132856793	0.20275968214901077
1	200205	IBA57	IBA57, iron-sulfur cluster assembly homolog (S. cerevisiae)	treatment10GY-treatment0GY	0.24820491170024095	0.20275968214901077
X	8266	UBL4A	ubiquitin-like 4A	treatment10GY-treatment0GY	-0.24134210294683367	0.20275968214901077
5	6940	ZNF354A	zinc finger protein 354A	treatment10GY-treatment0GY	-0.2172097837742406	0.20275968214901077
12	1027	CDKN1B	cyclin-dependent kinase inhibitor 1B (p27, Kip1)	treatment10GY-treatment0GY	-0.2458333812508693	0.20360783654201814
8	55529	TMEM55A	transmembrane protein 55A	treatment10GY-treatment0GY	-0.19859546314421284	0.20360783654201814
1	1031	CDKN2C	cyclin-dependent kinase inhibitor 2C (p18, inhibits CDK4)	treatment10GY-treatment0GY	-0.5570808020109994	0.2039465438814014
6	6648	SOD2	superoxide dismutase 2, mitochondrial	treatment10GY-treatment0GY	0.5053348790933079	0.2039465438814014
X	54880	BCOR	BCL6 corepressor	treatment10GY-treatment0GY	-0.35179594335694553	0.2039465438814014
5	153733	CCDC112	coiled-coil domain containing 112	treatment10GY-treatment0GY	-0.33450869011062156	0.2039465438814014
14	51222	ZNF219	zinc finger protein 219	treatment10GY-treatment0GY	0.24171936221404522	0.2039465438814014
17	146923	RUNDC1	RUN domain containing 1	treatment10GY-treatment0GY	-0.19940206873814237	0.2039465438814014
9	203259	FAM219A	family with sequence similarity 219, member A	treatment10GY-treatment0GY	0.16533482674090827	0.2039465438814014
10	5728	PTEN	phosphatase and tensin homolog	treatment10GY-treatment0GY	0.16520091842628037	0.2039465438814014
11	79096	C11orf49	chromosome 11 open reading frame 49	treatment10GY-treatment0GY	-0.14908694808831324	0.2039465438814014
17	55028	C17orf80	chromosome 17 open reading frame 80	treatment10GY-treatment0GY	-0.13844324740377	0.2039465438814014
2	23505	TMEM131	transmembrane protein 131	treatment10GY-treatment0GY	0.1170447877524321	0.2039465438814014
7	85025	TMEM60	transmembrane protein 60	treatment10GY-treatment0GY	-0.1825484697893689	0.205848846711005
11	2188	FANCF	Fanconi anemia, complementation group F	treatment10GY-treatment0GY	-0.2465939876869161	0.20699062739675048
19	92283	ZNF461	zinc finger protein 461	treatment10GY-treatment0GY	0.26814725595280153	0.2081465653376683
11	347862	PDDC1	Parkinson disease 7 domain containing 1	treatment10GY-treatment0GY	-0.14016061348838793	0.2081465653376683
1	149478	BTBD19	BTB (POZ) domain containing 19	treatment10GY-treatment0GY	0.3344673603600534	0.20852580527030026
17	201164	PLD6	phospholipase D family, member 6	treatment10GY-treatment0GY	-0.49194276446559204	0.2087846355020567
5	23338	PHF15	PHD finger protein 15	treatment10GY-treatment0GY	-0.28680323931881757	0.2088972542299802
1	100506810	LOC100506810	uncharacterized LOC100506810	treatment10GY-treatment0GY	-0.856099652099565	0.20952922440935565
7	11185	INMT	indolethylamine N-methyltransferase	treatment10GY-treatment0GY	-0.2782500653556417	0.20952922440935565
19	3727	JUND	jun D proto-oncogene	treatment10GY-treatment0GY	0.22951749306581615	0.20952922440935565
11	79026	AHNAK	AHNAK nucleoprotein	treatment10GY-treatment0GY	-0.18479243356322428	0.20952922440935565
16	10847	SRCAP	Snf2-related CREBBP activator protein	treatment10GY-treatment0GY	0.1373442624783694	0.20952922440935565
15	2628	GATM	glycine amidinotransferase (L-arginine:glycine amidinotransferase)	treatment10GY-treatment0GY	-0.6700759558186389	0.20993908177966905
1	9507	ADAMTS4	ADAM metallopeptidase with thrombospondin type 1 motif, 4	treatment10GY-treatment0GY	0.5254800231511023	0.20993908177966905
11	220388	CCDC89	coiled-coil domain containing 89	treatment10GY-treatment0GY	-0.3690651118726218	0.20993908177966905
9	84302	TMEM246	transmembrane protein 246	treatment10GY-treatment0GY	-0.3310349027406354	0.20993908177966905
9	1318	SLC31A2	solute carrier family 31 (copper transporters), member 2	treatment10GY-treatment0GY	0.30731026657648197	0.20993908177966905
3	4291	MLF1	myeloid leukemia factor 1	treatment10GY-treatment0GY	0.22712349812611698	0.20993908177966905
9	22954	TRIM32	tripartite motif containing 32	treatment10GY-treatment0GY	0.20278250643513118	0.20993908177966905
7	56829	ZC3HAV1	zinc finger CCCH-type, antiviral 1	treatment10GY-treatment0GY	0.1764523918460421	0.20993908177966905
15	57184	FAM219B	family with sequence similarity 219, member B	treatment10GY-treatment0GY	-0.15869985369204453	0.20993908177966905
15	53944	CSNK1G1	casein kinase 1, gamma 1	treatment10GY-treatment0GY	0.2420265633789569	0.21036904282357047
11	7536	SF1	splicing factor 1	treatment10GY-treatment0GY	-0.10897192606366701	0.21036904282357047
19	90576	ZNF799	zinc finger protein 799	treatment10GY-treatment0GY	-0.42349924359765945	0.21040927389443875
12	11103	KRR1	KRR1, small subunit (SSU) processome component, homolog (yeast)	treatment10GY-treatment0GY	0.2107835061651322	0.21040927389443875
2	130507	UBR3	ubiquitin protein ligase E3 component n-recognin 3 (putative)	treatment10GY-treatment0GY	0.20983053087373804	0.21040927389443875
2	64172	OSGEPL1	O-sialoglycoprotein endopeptidase-like 1	treatment10GY-treatment0GY	-0.30239339766940754	0.2108347508671387
1	199870	FAM76A	family with sequence similarity 76, member A	treatment10GY-treatment0GY	-0.1784833218833799	0.2108347508671387
1	26092	TOR1AIP1	torsin A interacting protein 1	treatment10GY-treatment0GY	0.12773869008433003	0.2108347508671387
4	79725	THAP9	THAP domain containing 9	treatment10GY-treatment0GY	0.26462504015561206	0.21174491068332138
20	63935	PCIF1	PDX1 C-terminal inhibiting factor 1	treatment10GY-treatment0GY	-0.18905128028400853	0.21174491068332138
3	57018	CCNL1	cyclin L1	treatment10GY-treatment0GY	0.24682753658056278	0.21211481377415262
7	7586	ZKSCAN1	zinc finger with KRAB and SCAN domains 1	treatment10GY-treatment0GY	0.16313326946165319	0.2128557396634527
16	649159	LINC00273	long intergenic non-protein coding RNA 273	treatment10GY-treatment0GY	1.09815885390682	0.21319216882755357
13	100289274	DNAJC3-AS1	DNAJC3 antisense RNA 1 (head to head)	treatment10GY-treatment0GY	-0.4009265392568804	0.2132833280734713
12	8408	ULK1	unc-51-like kinase 1 (C. elegans)	treatment10GY-treatment0GY	0.2085218018484598	0.2132833280734713
12	140461	ASB8	ankyrin repeat and SOCS box containing 8	treatment10GY-treatment0GY	-0.17512075337602706	0.2132833280734713
13	9818	NUPL1	nucleoporin like 1	treatment10GY-treatment0GY	0.13174591396677382	0.2132833280734713
8	66036	MTMR9	myotubularin related protein 9	treatment10GY-treatment0GY	0.1634994633968363	0.21413603304679651
11	3665	IRF7	interferon regulatory factor 7	treatment10GY-treatment0GY	0.3111588378007377	0.21417027882745185
1	117143	TADA1	transcriptional adaptor 1	treatment10GY-treatment0GY	-0.20847853597572197	0.21417027882745185
1	163590	TOR1AIP2	torsin A interacting protein 2	treatment10GY-treatment0GY	0.15226861466960528	0.21478308934518098
1	10745	PHTF1	putative homeodomain transcription factor 1	treatment10GY-treatment0GY	0.1418592037081856	0.21478308934518098
1	84793	FOXD2-AS1	FOXD2 antisense RNA 1 (head to head)	treatment10GY-treatment0GY	-0.5165804276532093	0.21521284677102615
5	134147	CMBL	carboxymethylenebutenolidase homolog (Pseudomonas)	treatment10GY-treatment0GY	0.4641728327344188	0.21521284677102615
15	585	BBS4	Bardet-Biedl syndrome 4	treatment10GY-treatment0GY	0.14285546303142205	0.21521284677102615
22	11135	CDC42EP1	CDC42 effector protein (Rho GTPase binding) 1	treatment10GY-treatment0GY	-0.186303766046227	0.21618157890320963
6	9096	TBX18	T-box 18	treatment10GY-treatment0GY	-0.2824405161645238	0.21693288880185252
12	25977	NECAP1	NECAP endocytosis associated 1	treatment10GY-treatment0GY	0.18400327550503182	0.21698856305458647
1	64793	CEP85	centrosomal protein 85kDa	treatment10GY-treatment0GY	-0.2632951801337313	0.21862322476399684
NA	100506582	NA	NA	treatment10GY-treatment0GY	0.6726420415358221	0.21935962798163414
1	1435	CSF1	colony stimulating factor 1 (macrophage)	treatment10GY-treatment0GY	0.4192138452104768	0.21935962798163414
12	100293962	LOC100293962	uncharacterized LOC100293962	treatment10GY-treatment0GY	-0.929491998253857	0.2215656895603488
19	65249	ZSWIM4	zinc finger, SWIM-type containing 4	treatment10GY-treatment0GY	0.5620849169142708	0.2215656895603488
13	220108	FAM124A	family with sequence similarity 124A	treatment10GY-treatment0GY	-0.4178511081582475	0.22170862781582826
1	2117	ETV3	ets variant 3	treatment10GY-treatment0GY	0.2423225691171771	0.22170862781582826
1	60672	MIIP	migration and invasion inhibitory protein	treatment10GY-treatment0GY	-0.20836792697204576	0.22170862781582826
10	94134	ARHGAP12	Rho GTPase activating protein 12	treatment10GY-treatment0GY	-0.16498118381936422	0.22170862781582826
11	1850	DUSP8	dual specificity phosphatase 8	treatment10GY-treatment0GY	0.660990219284675	0.2217809133101352
2	10746	MAP3K2	mitogen-activated protein kinase kinase kinase 2	treatment10GY-treatment0GY	0.15887068869561105	0.2219725500599462
10	23401	FRAT2	frequently rearranged in advanced T-cell lymphomas 2	treatment10GY-treatment0GY	-0.3446934302063984	0.22237067943067299
12	1368	CPM	carboxypeptidase M	treatment10GY-treatment0GY	0.6191665356731173	0.22287802039201182
5	9765	ZFYVE16	zinc finger, FYVE domain containing 16	treatment10GY-treatment0GY	0.16811435927581808	0.22287802039201182
2	2043	EPHA4	EPH receptor A4	treatment10GY-treatment0GY	0.40944470525329635	0.2244553314548774
20	5326	PLAGL2	pleiomorphic adenoma gene-like 2	treatment10GY-treatment0GY	0.1731816017185377	0.2244553314548774
12	694	BTG1	B-cell translocation gene 1, anti-proliferative	treatment10GY-treatment0GY	0.5051377944388404	0.22446902455593307
14	55775	TDP1	tyrosyl-DNA phosphodiesterase 1	treatment10GY-treatment0GY	-0.2824838593734422	0.22451066886992896
6	26238	C6orf123	chromosome 6 open reading frame 123	treatment10GY-treatment0GY	-0.6741235552902856	0.22456155810766126
2	3628	INPP1	inositol polyphosphate-1-phosphatase	treatment10GY-treatment0GY	0.14627324718257295	0.22476784420839457
16	5170	PDPK1	3-phosphoinositide dependent protein kinase-1	treatment10GY-treatment0GY	0.11600142087103116	0.22526509171317582
12	29127	RACGAP1	Rac GTPase activating protein 1	treatment10GY-treatment0GY	-0.6456809907853001	0.22637968856245952
X	389906	LOC389906	zinc finger protein 839 pseudogene	treatment10GY-treatment0GY	0.3786075028805742	0.22637968856245952
10	219743	TYSND1	trypsin domain containing 1	treatment10GY-treatment0GY	-0.22773764777329886	0.22637968856245952
6	56895	AGPAT4	1-acylglycerol-3-phosphate O-acyltransferase 4	treatment10GY-treatment0GY	-0.19471029835754283	0.22637968856245952
12	29110	TBK1	TANK-binding kinase 1	treatment10GY-treatment0GY	0.13973907601641855	0.22637968856245952
11	79797	ZNF408	zinc finger protein 408	treatment10GY-treatment0GY	0.2432211446099588	0.2276233084320137
17	6730	SRP68	signal recognition particle 68kDa	treatment10GY-treatment0GY	0.10778782758911021	0.2276233084320137
11	114879	OSBPL5	oxysterol binding protein-like 5	treatment10GY-treatment0GY	-0.15741529823065115	0.22814825614215084
16	83886	PRSS27	protease, serine 27	treatment10GY-treatment0GY	0.6193488658953569	0.22968435681559526
12	7316	UBC	ubiquitin C	treatment10GY-treatment0GY	0.19177237754763254	0.22968435681559526
12	84934	C12orf52	chromosome 12 open reading frame 52	treatment10GY-treatment0GY	-0.19796869191076016	0.23057612472806022
7	401317	LOC401317	uncharacterized LOC401317	treatment10GY-treatment0GY	0.838498448474235	0.23207622548776463
12	84070	FAM186B	family with sequence similarity 186, member B	treatment10GY-treatment0GY	-0.7062791115165912	0.23209409243533552
1	85414	SLC45A3	solute carrier family 45, member 3	treatment10GY-treatment0GY	-0.39769673425398655	0.23209409243533552
19	147687	ZNF417	zinc finger protein 417	treatment10GY-treatment0GY	0.22067232666088143	0.23209409243533552
19	3385	ICAM3	intercellular adhesion molecule 3	treatment10GY-treatment0GY	-0.227928805221286	0.2327743635455307
NA	100131091	NA	NA	treatment10GY-treatment0GY	-0.38309286859886615	0.23279740519423928
17	83460	EMC6	ER membrane protein complex subunit 6	treatment10GY-treatment0GY	0.12019731641688391	0.233114959101821
22	23119	HIC2	hypermethylated in cancer 2	treatment10GY-treatment0GY	0.2626282107406843	0.23347931097356303
22	129138	ANKRD54	ankyrin repeat domain 54	treatment10GY-treatment0GY	-0.19531856220979193	0.23388130087279152
16	54820	NDE1	nudE nuclear distribution E homolog 1 (A. nidulans)	treatment10GY-treatment0GY	-0.2729726641170527	0.23392329126841777
6	4216	MAP3K4	mitogen-activated protein kinase kinase kinase 4	treatment10GY-treatment0GY	-0.19738477390205222	0.23392329126841777
19	400680	LOC400680	uncharacterized LOC400680	treatment10GY-treatment0GY	0.7834935819289497	0.23498056808415693
15	54617	INO80	INO80 homolog (S. cerevisiae)	treatment10GY-treatment0GY	-0.13263071410121263	0.23498056808415693
22	9929	JOSD1	Josephin domain containing 1	treatment10GY-treatment0GY	-0.13331721613936764	0.23502093616014558
5	134218	DNAJC21	DnaJ (Hsp40) homolog, subfamily C, member 21	treatment10GY-treatment0GY	0.1555629206449094	0.23514855372179963
1	80128	TRIM46	tripartite motif containing 46	treatment10GY-treatment0GY	-0.5328784818591614	0.2352163865535339
11	10825	NEU3	sialidase 3 (membrane sialidase)	treatment10GY-treatment0GY	0.30083108341725984	0.23537380126154103
5	25845	PP7080	uncharacterized LOC25845	treatment10GY-treatment0GY	-0.28450713281910867	0.23537380126154103
19	284390	ZNF763	zinc finger protein 763	treatment10GY-treatment0GY	-0.39890275093865624	0.23742664259642415
15	51621	KLF13	Kruppel-like factor 13	treatment10GY-treatment0GY	-0.25461295587767285	0.23742664259642415
16	283871	PGP	phosphoglycolate phosphatase	treatment10GY-treatment0GY	-0.21498092839060323	0.23845151174512283
1	9903	KLHL21	kelch-like family member 21	treatment10GY-treatment0GY	0.18188580578592095	0.23845151174512283
X	10389	SCML2	sex comb on midleg-like 2 (Drosophila)	treatment10GY-treatment0GY	0.42606830612785296	0.239982273801596
4	6002	RGS12	regulator of G-protein signaling 12	treatment10GY-treatment0GY	0.26189844482126645	0.2404220060659787
5	10011	SRA1	steroid receptor RNA activator 1	treatment10GY-treatment0GY	0.1533132515512916	0.2404220060659787
8	1875	E2F5	E2F transcription factor 5, p130-binding	treatment10GY-treatment0GY	-0.5076509859104877	0.24045625363390566
19	7673	ZNF222	zinc finger protein 222	treatment10GY-treatment0GY	0.3001744719250232	0.24055084868089463
8	54904	WHSC1L1	Wolf-Hirschhorn syndrome candidate 1-like 1	treatment10GY-treatment0GY	-0.1220097310275241	0.24106431474244047
11	57558	USP35	ubiquitin specific peptidase 35	treatment10GY-treatment0GY	-0.2042077422969939	0.24182513476736733
18	6875	TAF4B	TAF4b RNA polymerase II, TATA box binding protein (TBP)-associated factor, 105kDa	treatment10GY-treatment0GY	0.39088032220604285	0.24260642612001607
5	4488	MSX2	msh homeobox 2	treatment10GY-treatment0GY	0.527023104454315	0.2426983790897063
10	53354	PANK1	pantothenate kinase 1	treatment10GY-treatment0GY	0.3286943386777086	0.2426983790897063
7	3751	KCND2	potassium voltage-gated channel, Shal-related subfamily, member 2	treatment10GY-treatment0GY	-0.2803756176806478	0.2426983790897063
22	10634	GAS2L1	growth arrest-specific 2 like 1	treatment10GY-treatment0GY	-0.2324113124855849	0.2426983790897063
16	25880	TMEM186	transmembrane protein 186	treatment10GY-treatment0GY	-0.20779568095978007	0.2426983790897063
8	66004	LYNX1	Ly6/neurotoxin 1	treatment10GY-treatment0GY	0.3677608627884732	0.24326997984946555
16	9726	ZNF646	zinc finger protein 646	treatment10GY-treatment0GY	0.15277324926149394	0.2443891172925443
1	84938	ATG4C	autophagy related 4C, cysteine peptidase	treatment10GY-treatment0GY	-0.2106892416939674	0.24645240510556732
12	93164	HTR7P1	5-hydroxytryptamine (serotonin) receptor 7 pseudogene 1	treatment10GY-treatment0GY	-0.36727809876556394	0.24885785258710774
12	10795	ZNF268	zinc finger protein 268	treatment10GY-treatment0GY	0.1430945559154848	0.24885785258710774
1	55631	LRRC40	leucine rich repeat containing 40	treatment10GY-treatment0GY	0.16117322658297528	0.2492807349074027
1	8073	PTP4A2	protein tyrosine phosphatase type IVA, member 2	treatment10GY-treatment0GY	-0.11841775112415043	0.25037680745354157
22	3976	LIF	leukemia inhibitory factor	treatment10GY-treatment0GY	0.9122564857475977	0.2504354441554213
6	221294	NT5DC1	5'-nucleotidase domain containing 1	treatment10GY-treatment0GY	0.14979193891814724	0.2504354441554213
15	3658	IREB2	iron-responsive element binding protein 2	treatment10GY-treatment0GY	0.13478558951942787	0.2504354441554213
1	5279	PIGC	phosphatidylinositol glycan anchor biosynthesis, class C	treatment10GY-treatment0GY	-0.16704343875055416	0.25076330303264516
22	23523	CABIN1	calcineurin binding protein 1	treatment10GY-treatment0GY	-0.1386225295813972	0.25089654318495985
7	389524	GTF2IRD2B	GTF2I repeat domain containing 2B	treatment10GY-treatment0GY	0.23387627401456523	0.2519369134079567
14	81542	TMX1	thioredoxin-related transmembrane protein 1	treatment10GY-treatment0GY	0.13581891870194873	0.2519369134079567
2	8446	DUSP11	dual specificity phosphatase 11 (RNA/RNP complex 1-interacting)	treatment10GY-treatment0GY	0.16299910324681033	0.25416385637169714
X	90843	TCEAL8	transcription elongation factor A (SII)-like 8	treatment10GY-treatment0GY	-0.10272247919608812	0.25416385637169714
17	55316	RSAD1	radical S-adenosyl methionine domain containing 1	treatment10GY-treatment0GY	-0.1593914492189823	0.2552207712482183
5	1812	DRD1	dopamine receptor D1	treatment10GY-treatment0GY	0.45303097675317283	0.25585160065355517
7	168544	ZNF467	zinc finger protein 467	treatment10GY-treatment0GY	-0.7783576908855785	0.25603858720685096
3	29970	SCHIP1	schwannomin interacting protein 1	treatment10GY-treatment0GY	0.5457514601461648	0.25603858720685096
5	57486	NLN	neurolysin (metallopeptidase M3 family)	treatment10GY-treatment0GY	-0.19839434685462098	0.25603858720685096
17	8313	AXIN2	axin 2	treatment10GY-treatment0GY	-0.35991712659875397	0.2560608969726788
10	1959	EGR2	early growth response 2	treatment10GY-treatment0GY	0.8012208456414966	0.2567355892069339
12	23409	SIRT4	sirtuin 4	treatment10GY-treatment0GY	0.38788008869940427	0.2571683577953186
NA	100507315	NA	NA	treatment10GY-treatment0GY	0.343288121007684	0.2571683577953186
14	23034	SAMD4A	sterile alpha motif domain containing 4A	treatment10GY-treatment0GY	0.2178587208640499	0.2574763779700735
20	55245	UQCC	ubiquinol-cytochrome c reductase complex chaperone	treatment10GY-treatment0GY	0.14309771930800164	0.2574763779700735
16	6236	RRAD	Ras-related associated with diabetes	treatment10GY-treatment0GY	1.020166007044831	0.25769759801414055
6	3017	HIST1H2BD	histone cluster 1, H2bd	treatment10GY-treatment0GY	0.5045521018458878	0.25769759801414055
11	374383	NCR3LG1	natural killer cell cytotoxicity receptor 3 ligand 1	treatment10GY-treatment0GY	0.31807492470098087	0.25769759801414055
21	54148	MRPL39	mitochondrial ribosomal protein L39	treatment10GY-treatment0GY	0.21607650879249896	0.25769759801414055
1	148413	LOC148413	uncharacterized LOC148413	treatment10GY-treatment0GY	-0.17082489479141838	0.25769759801414055
17	116840	CNTROB	centrobin, centrosomal BRCA2 interacting protein	treatment10GY-treatment0GY	-0.1594014874702241	0.25769759801414055
2	5433	POLR2D	polymerase (RNA) II (DNA directed) polypeptide D	treatment10GY-treatment0GY	0.15054567854874268	0.25769759801414055
2	23198	PSME4	proteasome (prosome, macropain) activator subunit 4	treatment10GY-treatment0GY	0.13680543980169446	0.25769759801414055
5	6389	SDHA	succinate dehydrogenase complex, subunit A, flavoprotein (Fp)	treatment10GY-treatment0GY	0.15571330733308475	0.25785774985283694
14	56967	C14orf132	chromosome 14 open reading frame 132	treatment10GY-treatment0GY	-0.3039976815513876	0.2580924636223614
15	9399	STOML1	stomatin (EPB72)-like 1	treatment10GY-treatment0GY	-0.19144942707554646	0.259536071556225
22	9647	PPM1F	protein phosphatase, Mg2+/Mn2+ dependent, 1F	treatment10GY-treatment0GY	-0.14989191394415258	0.259536071556225
12	64431	ACTR6	ARP6 actin-related protein 6 homolog (yeast)	treatment10GY-treatment0GY	0.1281322964147602	0.259536071556225
13	26586	CKAP2	cytoskeleton associated protein 2	treatment10GY-treatment0GY	-0.4339873109765602	0.2607443941383452
6	55023	PHIP	pleckstrin homology domain interacting protein	treatment10GY-treatment0GY	0.170006336219779	0.2607443941383452
15	10116	FEM1B	fem-1 homolog b (C. elegans)	treatment10GY-treatment0GY	0.21938483417098098	0.26077379027728714
10	118672	PSTK	phosphoseryl-tRNA kinase	treatment10GY-treatment0GY	0.3006139839360453	0.26173523812938854
4	4306	NR3C2	nuclear receptor subfamily 3, group C, member 2	treatment10GY-treatment0GY	-0.4872918520141363	0.26196797293516
16	100506735	LOC100506735	uncharacterized LOC100506735	treatment10GY-treatment0GY	-0.42882520600698815	0.26196797293516
17	4335	MNT	MNT, MAX dimerization protein	treatment10GY-treatment0GY	-0.3214141856267956	0.26196797293516
X	7403	KDM6A	lysine (K)-specific demethylase 6A	treatment10GY-treatment0GY	0.1315568689981923	0.26196797293516
19	10755	GIPC1	GIPC PDZ domain containing family, member 1	treatment10GY-treatment0GY	-0.10925479159488827	0.26196797293516
9	5900	RALGDS	ral guanine nucleotide dissociation stimulator	treatment10GY-treatment0GY	0.2364818274597491	0.2622686967726493
4	132989	C4orf36	chromosome 4 open reading frame 36	treatment10GY-treatment0GY	-0.5552323317722772	0.26354083223672176
X	139716	GAB3	GRB2-associated binding protein 3	treatment10GY-treatment0GY	-0.4984988385888417	0.26354083223672176
15	23431	AP4E1	adaptor-related protein complex 4, epsilon 1 subunit	treatment10GY-treatment0GY	0.200825731343655	0.26361363684171363
3	79876	UBA5	ubiquitin-like modifier activating enzyme 5	treatment10GY-treatment0GY	0.10831048357521489	0.26361363684171363
6	26271	FBXO5	F-box protein 5	treatment10GY-treatment0GY	-0.570137062753266	0.2659288536534098
1	692196	SNORD76	small nucleolar RNA, C/D box 76	treatment10GY-treatment0GY	0.4281273651484497	0.2664874085264787
6	414777	HCG18	HLA complex group 18 (non-protein coding)	treatment10GY-treatment0GY	-0.1749713906361965	0.26868353348322604
9	158358	KIAA2026	KIAA2026	treatment10GY-treatment0GY	0.17449996930531508	0.26868353348322604
15	25820	ARIH1	ariadne homolog, ubiquitin-conjugating enzyme E2 binding protein, 1 (Drosophila)	treatment10GY-treatment0GY	0.10547317855181682	0.26868353348322604
8	5516	PPP2CB	protein phosphatase 2, catalytic subunit, beta isozyme	treatment10GY-treatment0GY	0.10799487121934614	0.27126687204712246
8	79776	ZFHX4	zinc finger homeobox 4	treatment10GY-treatment0GY	-0.21416391833228676	0.27137274321392213
16	752014	CEMP1	cementum protein 1	treatment10GY-treatment0GY	-0.2480871193718861	0.27204266335019195
11	6811	STX5	syntaxin 5	treatment10GY-treatment0GY	0.15533666012711755	0.27226362758150824
15	3603	IL16	interleukin 16	treatment10GY-treatment0GY	-0.654399119126827	0.27645751750284947
16	55565	ZNF821	zinc finger protein 821	treatment10GY-treatment0GY	-0.3617165003379499	0.27645751750284947
22	150291	MORC2-AS1	MORC2 antisense RNA 1	treatment10GY-treatment0GY	-0.30606603397457766	0.27645751750284947
7	154881	KCTD7	potassium channel tetramerisation domain containing 7	treatment10GY-treatment0GY	-0.2222443035667636	0.27645751750284947
14	22890	ZBTB1	zinc finger and BTB domain containing 1	treatment10GY-treatment0GY	-0.1618249128276421	0.27645751750284947
12	55785	FGD6	FYVE, RhoGEF and PH domain containing 6	treatment10GY-treatment0GY	0.29075104694029497	0.2765776250419106
20	100192386	FLJ16779	uncharacterized LOC100192386	treatment10GY-treatment0GY	1.2730388708560376	0.27692312272163955
20	171023	ASXL1	additional sex combs like 1 (Drosophila)	treatment10GY-treatment0GY	-0.13929722506557685	0.27692312272163955
12	84305	WIBG	within bgcn homolog (Drosophila)	treatment10GY-treatment0GY	-0.14147887000926662	0.2769832530597134
6	84870	RSPO3	R-spondin 3	treatment10GY-treatment0GY	-0.5384467419173515	0.2774404438336735
15	55192	DNAJC17	DnaJ (Hsp40) homolog, subfamily C, member 17	treatment10GY-treatment0GY	-0.2052893964493263	0.27771209787157947
17	5469	MED1	mediator complex subunit 1	treatment10GY-treatment0GY	0.10586485609623342	0.27771209787157947
15	399694	SHC4	SHC (Src homology 2 domain containing) family, member 4	treatment10GY-treatment0GY	0.8021472720444036	0.2779552350340939
6	8341	HIST1H2BN	histone cluster 1, H2bn	treatment10GY-treatment0GY	0.8185577661320877	0.28062079208153184
1	7159	TP53BP2	tumor protein p53 binding protein, 2	treatment10GY-treatment0GY	0.17337193250145777	0.281720176337855
11	25987	TSKU	tsukushi, small leucine rich proteoglycan	treatment10GY-treatment0GY	0.2687162055042336	0.28242642771842236
11	5866	RAB3IL1	RAB3A interacting protein (rabin3)-like 1	treatment10GY-treatment0GY	-0.2683186060359626	0.28242642771842236
4	55534	MAML3	mastermind-like 3 (Drosophila)	treatment10GY-treatment0GY	-0.45014092668059	0.2846724466356209
14	25831	HECTD1	HECT domain containing E3 ubiquitin protein ligase 1	treatment10GY-treatment0GY	-0.10878340877578108	0.2846724466356209
3	5915	RARB	retinoic acid receptor, beta	treatment10GY-treatment0GY	-0.4359926154334617	0.28473920858322865
19	65996	MGC2752	CENPB DNA-binding domains containing 1 pseudogene	treatment10GY-treatment0GY	0.1338595893349579	0.28473920858322865
13	3839	KPNA3	karyopherin alpha 3 (importin alpha 4)	treatment10GY-treatment0GY	-0.0965674527220397	0.28473920858322865
19	94059	LENG9	leukocyte receptor cluster (LRC) member 9	treatment10GY-treatment0GY	-0.359107066049452	0.2850470463787149
NA	100507088	NA	NA	treatment10GY-treatment0GY	-0.5209075810763097	0.2857644442167429
6	85236	HIST1H2BK	histone cluster 1, H2bk	treatment10GY-treatment0GY	0.28587482603055303	0.28609719031519526
14	9870	KIAA0317	KIAA0317	treatment10GY-treatment0GY	0.13183729819012857	0.2863919751792038
11	330	BIRC3	baculoviral IAP repeat containing 3	treatment10GY-treatment0GY	1.366563296099725	0.28658849830932137
9	84904	ARHGEF39	Rho guanine nucleotide exchange factor (GEF) 39	treatment10GY-treatment0GY	-0.5365838736610623	0.28748023491966
1	79927	FAM110D	family with sequence similarity 110, member D	treatment10GY-treatment0GY	-0.9248022496642028	0.29035374635879657
2	50489	CD207	CD207 molecule, langerin	treatment10GY-treatment0GY	0.8061282999726576	0.29035374635879657
18	494514	C18orf56	chromosome 18 open reading frame 56	treatment10GY-treatment0GY	0.558707777922071	0.29035374635879657
10	6935	ZEB1	zinc finger E-box binding homeobox 1	treatment10GY-treatment0GY	-0.19689432749117852	0.29094521190497435
2	55355	HJURP	Holliday junction recognition protein	treatment10GY-treatment0GY	-1.1775991636704526	0.2911396301156295
19	116412	ZNF837	zinc finger protein 837	treatment10GY-treatment0GY	0.3642361797754169	0.2926734295564988
16	80205	CHD9	chromodomain helicase DNA binding protein 9	treatment10GY-treatment0GY	0.23350496912611618	0.2926734295564988
6	51250	C6orf203	chromosome 6 open reading frame 203	treatment10GY-treatment0GY	-0.191161447692068	0.2926734295564988
6	11116	FGFR1OP	FGFR1 oncogene partner	treatment10GY-treatment0GY	0.1712250498005785	0.2926734295564988
3	339942	H1FX-AS1	H1FX antisense RNA 1	treatment10GY-treatment0GY	-0.5448057061227545	0.2935270805257809
13	55795	PCID2	PCI domain containing 2	treatment10GY-treatment0GY	-0.14381486337605054	0.2935270805257809
1	728989	LOC728989	phosphodiesterase 4D interacting protein pseudogene	treatment10GY-treatment0GY	-0.4967821806879744	0.2937579381227996
19	2077	ERF	Ets2 repressor factor	treatment10GY-treatment0GY	-0.2849603036153949	0.2937579381227996
6	85315	PAQR8	progestin and adipoQ receptor family member VIII	treatment10GY-treatment0GY	-0.4545391313234939	0.2938854436719685
19	388561	ZNF761	zinc finger protein 761	treatment10GY-treatment0GY	0.22466151116715016	0.29552935243336803
2	150776	LOC150776	sphingomyelin phosphodiesterase 4, neutral membrane (neutral sphingomyelinase-3) pseudogene	treatment10GY-treatment0GY	0.16384433393605136	0.29552935243336803
21	63977	PRDM15	PR domain containing 15	treatment10GY-treatment0GY	0.2030695194009997	0.2960513981638169
X	139201	MAP2K4P1	mitogen-activated protein kinase kinase 4 pseudogene 1	treatment10GY-treatment0GY	0.2637097806493166	0.2973869464335065
6	63915	BLOC1S5	biogenesis of lysosomal organelles complex-1, subunit 5, muted	treatment10GY-treatment0GY	-0.25327988714904537	0.2973869464335065
9	25920	NELFB	negative elongation factor complex member B	treatment10GY-treatment0GY	-0.11761610656047772	0.2973869464335065
9	1902	LPAR1	lysophosphatidic acid receptor 1	treatment10GY-treatment0GY	-0.2133216235300246	0.29741353896121314
1	632	BGLAP	bone gamma-carboxyglutamate (gla) protein	treatment10GY-treatment0GY	-0.4128314786573607	0.2974754762237114
4	57563	KLHL8	kelch-like family member 8	treatment10GY-treatment0GY	0.15913023259417614	0.2978808337664656
13	54841	BIVM	basic, immunoglobulin-like variable motif containing	treatment10GY-treatment0GY	-0.1311531256103864	0.2978808337664656
17	11248	NXPH3	neurexophilin 3	treatment10GY-treatment0GY	-0.5847252307280364	0.2981770141804418
19	147965	FAM98C	family with sequence similarity 98, member C	treatment10GY-treatment0GY	0.2615395018405886	0.2981770141804418
1	5362	PLXNA2	plexin A2	treatment10GY-treatment0GY	0.21948055228101726	0.2984369268834978
16	51192	CKLF	chemokine-like factor	treatment10GY-treatment0GY	-0.1787209757688757	0.2984369268834978
11	6734	SRPR	signal recognition particle receptor (docking protein)	treatment10GY-treatment0GY	0.1049338435149405	0.2984369268834978
19	201514	ZNF584	zinc finger protein 584	treatment10GY-treatment0GY	0.19126621084828122	0.2984434211982413
8	157769	FAM91A1	family with sequence similarity 91, member A1	treatment10GY-treatment0GY	0.13965175063517155	0.2984434211982413
1	51742	ARID4B	AT rich interactive domain 4B (RBP1-like)	treatment10GY-treatment0GY	0.13833566457695845	0.2984434211982413
15	80301	PLEKHO2	pleckstrin homology domain containing, family O member 2	treatment10GY-treatment0GY	0.21810190090808312	0.2995765941699044
11	120526	DNAJC24	DnaJ (Hsp40) homolog, subfamily C, member 24	treatment10GY-treatment0GY	0.16997807821183208	0.2995765941699044
12	6433	SFSWAP	splicing factor, suppressor of white-apricot homolog (Drosophila)	treatment10GY-treatment0GY	0.12433446454764052	0.2996201268909466
16	51760	SYT17	synaptotagmin XVII	treatment10GY-treatment0GY	-1.4016007616134862	0.3007302430500628
7	10926	DBF4	DBF4 homolog (S. cerevisiae)	treatment10GY-treatment0GY	-0.46340244204708725	0.3007302430500628
18	23255	SOGA2	SOGA family member 2	treatment10GY-treatment0GY	0.2255716937105685	0.3008591139538741
17	100134934	TEN1	TEN1 telomerase capping complex subunit homolog (S. cerevisiae)	treatment10GY-treatment0GY	0.1364408436421063	0.3008591139538741
7	11335	CBX3	chromobox homolog 3	treatment10GY-treatment0GY	-0.0943071554515944	0.3015628758906806
12	23479	ISCU	iron-sulfur cluster scaffold homolog (E. coli)	treatment10GY-treatment0GY	0.24598142915303356	0.30211069297796583
17	4097	MAFG	v-maf musculoaponeurotic fibrosarcoma oncogene homolog G (avian)	treatment10GY-treatment0GY	0.20140241676748083	0.30317485688049517
16	81577	GFOD2	glucose-fructose oxidoreductase domain containing 2	treatment10GY-treatment0GY	-0.23494251362121155	0.30353770948421127
20	55905	RNF114	ring finger protein 114	treatment10GY-treatment0GY	0.09132397031645212	0.30354857979290883
4	55330	BLOC1S4	biogenesis of lysosomal organelles complex-1, subunit 4, cappuccino	treatment10GY-treatment0GY	-0.14103660466395151	0.30368440728597895
6	135114	HINT3	histidine triad nucleotide binding protein 3	treatment10GY-treatment0GY	-0.2139489446560825	0.3040717016432025
7	43	ACHE	acetylcholinesterase	treatment10GY-treatment0GY	0.6794215635087897	0.3041485392250079
4	56916	SMARCAD1	SWI/SNF-related, matrix-associated actin-dependent regulator of chromatin, subfamily a, containing DEAD/H box 1	treatment10GY-treatment0GY	0.11925171657191491	0.304278649332484
1	55144	LRRC8D	leucine rich repeat containing 8 family, member D	treatment10GY-treatment0GY	-0.2877738792016471	0.3048867353878362
X	100131755	ARMCX4	armadillo repeat containing, X-linked 4	treatment10GY-treatment0GY	-0.27273593676776864	0.30533902361576826
5	635	BHMT	betaine--homocysteine S-methyltransferase	treatment10GY-treatment0GY	0.6418002378711339	0.30566813259726483
1	259266	ASPM	asp (abnormal spindle) homolog, microcephaly associated (Drosophila)	treatment10GY-treatment0GY	-1.1184881333321441	0.3060374978803251
19	83475	DOHH	deoxyhypusine hydroxylase/monooxygenase	treatment10GY-treatment0GY	0.15513744252136075	0.3080022788619509
19	22835	ZFP30	ZFP30 zinc finger protein	treatment10GY-treatment0GY	-0.20500368861174012	0.308673584136766
5	728411	GUSBP1	glucuronidase, beta pseudogene 1	treatment10GY-treatment0GY	0.20211110994776726	0.308673584136766
11	100506127	LOC100506127	putative uncharacterized protein FLJ37770-like	treatment10GY-treatment0GY	-0.7400452635090627	0.30890068766107887
16	64386	MMP25	matrix metallopeptidase 25	treatment10GY-treatment0GY	0.5685751099075501	0.30890068766107887
11	684959	SNORA25	small nucleolar RNA, H/ACA box 25	treatment10GY-treatment0GY	0.4407149033540855	0.30890068766107887
15	8125	ANP32A	acidic (leucine-rich) nuclear phosphoprotein 32 family, member A	treatment10GY-treatment0GY	-0.2119637750671961	0.30890068766107887
X	347344	ZNF81	zinc finger protein 81	treatment10GY-treatment0GY	0.19343881168549837	0.30890068766107887
3	26984	SEC22A	SEC22 vesicle trafficking protein homolog A (S. cerevisiae)	treatment10GY-treatment0GY	0.17584427656680202	0.30890068766107887
2	50485	SMARCAL1	SWI/SNF related, matrix associated, actin dependent regulator of chromatin, subfamily a-like 1	treatment10GY-treatment0GY	-0.15658081041775684	0.30890068766107887
19	147727	ILF3-AS1	ILF3 antisense RNA 1 (head to head)	treatment10GY-treatment0GY	-0.2701728094665805	0.31032724645210386
4	3576	IL8	interleukin 8	treatment10GY-treatment0GY	1.6020416616128683	0.3110853712502043
16	23589	CARHSP1	calcium regulated heat stable protein 1, 24kDa	treatment10GY-treatment0GY	-0.19884769795083646	0.3110853712502043
5	79722	ANKRD55	ankyrin repeat domain 55	treatment10GY-treatment0GY	-1.1230931994297682	0.3111086494580621
7	441295	OR2A9P	olfactory receptor, family 2, subfamily A, member 9 pseudogene	treatment10GY-treatment0GY	0.6657301142490818	0.3116396820987854
10	23411	SIRT1	sirtuin 1	treatment10GY-treatment0GY	0.19332074874141458	0.3119228173116594
17	65266	WNK4	WNK lysine deficient protein kinase 4	treatment10GY-treatment0GY	-0.5164158477149701	0.31192925599518107
10	253738	EBF3	early B-cell factor 3	treatment10GY-treatment0GY	-0.5537131173155405	0.3122076202009164
16	1540	CYLD	cylindromatosis (turban tumor syndrome)	treatment10GY-treatment0GY	0.2960669897487964	0.3122076202009164
NA	100507620	NA	NA	treatment10GY-treatment0GY	-0.24423487432086421	0.3122076202009164
16	124044	SPATA2L	spermatogenesis associated 2-like	treatment10GY-treatment0GY	-0.21053277442526985	0.3122076202009164
2	6744	SSFA2	sperm specific antigen 2	treatment10GY-treatment0GY	-0.19749422185845233	0.3122076202009164
X	4534	MTM1	myotubularin 1	treatment10GY-treatment0GY	-0.17914539716264555	0.3122076202009164
12	23067	SETD1B	SET domain containing 1B	treatment10GY-treatment0GY	-0.1750934626492473	0.3122522087075846
1	128272	ARHGEF19	Rho guanine nucleotide exchange factor (GEF) 19	treatment10GY-treatment0GY	0.19823016785730685	0.3135118793825652
6	57673	BEND3	BEN domain containing 3	treatment10GY-treatment0GY	-0.24065956300289404	0.31391667784683014
2	22950	SLC4A1AP	solute carrier family 4 (anion exchanger), member 1, adaptor protein	treatment10GY-treatment0GY	0.0903456415149071	0.31391667784683014
12	636	BICD1	bicaudal D homolog 1 (Drosophila)	treatment10GY-treatment0GY	-0.21580461596072276	0.3140798728222279
9	7185	TRAF1	TNF receptor-associated factor 1	treatment10GY-treatment0GY	1.378358870716575	0.3146866097430176
22	116937	SNORD83A	small nucleolar RNA, C/D box 83A	treatment10GY-treatment0GY	-0.6741317161019273	0.3153734970518447
17	124808	CCDC43	coiled-coil domain containing 43	treatment10GY-treatment0GY	0.12929749442376703	0.31616523240547184
19	80271	ITPKC	inositol-trisphosphate 3-kinase C	treatment10GY-treatment0GY	0.22848053920343103	0.31625070313734005
5	253260	RICTOR	RPTOR independent companion of MTOR, complex 2	treatment10GY-treatment0GY	0.1622937318753248	0.31626021348970546
4	113510	HELQ	helicase, POLQ-like	treatment10GY-treatment0GY	0.2250389971472595	0.3165604727544357
14	27141	CIDEB	cell death-inducing DFFA-like effector b	treatment10GY-treatment0GY	-0.14358624809841913	0.3165604727544357
19	112703	FAM71E1	family with sequence similarity 71, member E1	treatment10GY-treatment0GY	-0.49957732575084035	0.31685111284833306
1	1063	CENPF	centromere protein F, 350/400kDa	treatment10GY-treatment0GY	-0.9505247550324858	0.31691166181943586
NA	100507185	NA	NA	treatment10GY-treatment0GY	-0.7613398414764496	0.31691166181943586
11	3014	H2AFX	H2A histone family, member X	treatment10GY-treatment0GY	-0.37031257859306876	0.3174795457106617
1	255104	TMCO4	transmembrane and coiled-coil domains 4	treatment10GY-treatment0GY	-0.1621702842816397	0.3174795457106617
15	283683	LOC283683	uncharacterized LOC283683	treatment10GY-treatment0GY	-0.6115713939177656	0.3175362591275252
20	11083	DIDO1	death inducer-obliterator 1	treatment10GY-treatment0GY	-0.14572538415011227	0.3198558148093742
3	3556	IL1RAP	interleukin 1 receptor accessory protein	treatment10GY-treatment0GY	0.26055277425209766	0.3201086751181414
11	10432	RBM14	RNA binding motif protein 14	treatment10GY-treatment0GY	0.25215993301725526	0.3201086751181414
12	29080	CCDC59	coiled-coil domain containing 59	treatment10GY-treatment0GY	0.13832152997862668	0.3205862084012198
1	4803	NGF	nerve growth factor (beta polypeptide)	treatment10GY-treatment0GY	0.42312708385851616	0.32086379614682176
15	79631	EFTUD1	elongation factor Tu GTP binding domain containing 1	treatment10GY-treatment0GY	-0.11904560476456005	0.3211293409425865
20	9751	SNPH	syntaphilin	treatment10GY-treatment0GY	-0.30207401391902877	0.32151974899311836
15	161823	ADAL	adenosine deaminase-like	treatment10GY-treatment0GY	-0.15995520526031903	0.32151974899311836
1	5453	POU3F1	POU class 3 homeobox 1	treatment10GY-treatment0GY	0.9568849384535678	0.321528470755358
NA	100507197	NA	NA	treatment10GY-treatment0GY	0.6598315217226784	0.3223093675621273
5	389289	ANXA2R	annexin A2 receptor	treatment10GY-treatment0GY	-0.5084133165802812	0.3223093675621273
8	56260	C8orf44	chromosome 8 open reading frame 44	treatment10GY-treatment0GY	-0.4050561323328504	0.3223093675621273
8	8797	TNFRSF10A	tumor necrosis factor receptor superfamily, member 10a	treatment10GY-treatment0GY	0.37614116119207797	0.3223093675621273
15	55056	FLJ10038	uncharacterized protein FLJ10038	treatment10GY-treatment0GY	-0.2795490690175666	0.3223093675621273
17	116236	ABHD15	abhydrolase domain containing 15	treatment10GY-treatment0GY	-0.2274729182077726	0.3223093675621273
X	79576	NKAP	NFKB activating protein	treatment10GY-treatment0GY	0.14995430511131191	0.3223093675621273
7	65999	LRRC61	leucine rich repeat containing 61	treatment10GY-treatment0GY	-0.28098706496472525	0.3230993114702263
X	286451	YIPF6	Yip1 domain family, member 6	treatment10GY-treatment0GY	0.14052516378770008	0.3230993114702263
2	2274	FHL2	four and a half LIM domains 2	treatment10GY-treatment0GY	0.5511015380785524	0.324584291627387
13	284232	ANKRD20A9P	ankyrin repeat domain 20 family, member A9, pseudogene	treatment10GY-treatment0GY	-0.3428216876806399	0.32534220978711265
17	8165	AKAP1	A kinase (PRKA) anchor protein 1	treatment10GY-treatment0GY	-0.14643807638266093	0.32534220978711265
18	10403	NDC80	NDC80 kinetochore complex component	treatment10GY-treatment0GY	-0.9407053014493045	0.3255249182296515
22	85379	KIAA1671	KIAA1671	treatment10GY-treatment0GY	-0.20894434476568735	0.3255249182296515
20	54345	SOX18	SRY (sex determining region Y)-box 18	treatment10GY-treatment0GY	-0.6734881280555389	0.3265606371491458
17	162394	SLFN5	schlafen family member 5	treatment10GY-treatment0GY	0.2987346546152452	0.3265606371491458
5	57507	ZNF608	zinc finger protein 608	treatment10GY-treatment0GY	-0.5959965463987017	0.32687880049573576
NA	100507452	NA	NA	treatment10GY-treatment0GY	-0.4035192045433563	0.32687880049573576
16	64718	UNKL	unkempt homolog (Drosophila)-like	treatment10GY-treatment0GY	0.2519697418501696	0.32687880049573576
21	85395	FAM207A	family with sequence similarity 207, member A	treatment10GY-treatment0GY	-0.23441504892491816	0.32687880049573576
4	8987	STBD1	starch binding domain 1	treatment10GY-treatment0GY	-0.2162545379239562	0.32687880049573576
X	7626	ZNF75D	zinc finger protein 75D	treatment10GY-treatment0GY	-0.1952688072233797	0.32687880049573576
15	9960	USP3	ubiquitin specific peptidase 3	treatment10GY-treatment0GY	-0.16813508467023386	0.32687880049573576
1	5298	PI4KB	phosphatidylinositol 4-kinase, catalytic, beta	treatment10GY-treatment0GY	0.15389965950964424	0.32687880049573576
9	54942	FAM206A	family with sequence similarity 206, member A	treatment10GY-treatment0GY	-0.1441255836450308	0.32687880049573576
9	84895	FAM73B	family with sequence similarity 73, member B	treatment10GY-treatment0GY	0.12268531187247511	0.32687880049573576
5	92181	UBTD2	ubiquitin domain containing 2	treatment10GY-treatment0GY	-0.12044351934580177	0.32687880049573576
14	8816	DCAF5	DDB1 and CUL4 associated factor 5	treatment10GY-treatment0GY	-0.11437548088766114	0.32687880049573576
2	23190	UBXN4	UBX domain protein 4	treatment10GY-treatment0GY	0.091128074256563	0.32687880049573576
5	1105	CHD1	chromodomain helicase DNA binding protein 1	treatment10GY-treatment0GY	0.1253256112365575	0.3268790472135696
2	84128	WDR75	WD repeat domain 75	treatment10GY-treatment0GY	0.14264338580797276	0.3270576466988052
X	389856	USP27X	ubiquitin specific peptidase 27, X-linked	treatment10GY-treatment0GY	-0.23995850784313522	0.3271091597103411
11	79899	PRR5L	proline rich 5 like	treatment10GY-treatment0GY	-0.4274090094111873	0.3271930454652727
5	340061	TMEM173	transmembrane protein 173	treatment10GY-treatment0GY	0.15525720243385432	0.3272686161803144
21	54014	BRWD1	bromodomain and WD repeat domain containing 1	treatment10GY-treatment0GY	0.15173638356459573	0.3272686161803144
11	120534	ARL14EP	ADP-ribosylation factor-like 14 effector protein	treatment10GY-treatment0GY	0.1910654107649279	0.3278882153586617
3	727956	SDHAP2	succinate dehydrogenase complex, subunit A, flavoprotein pseudogene 2	treatment10GY-treatment0GY	0.1065199421363916	0.3278882153586617
1	8370	HIST2H4A	histone cluster 2, H4a	treatment10GY-treatment0GY	0.26365389927700855	0.3280890849426999
3	51447	IP6K2	inositol hexakisphosphate kinase 2	treatment10GY-treatment0GY	0.1149006071299965	0.3280890849426999
15	84993	UBL7	ubiquitin-like 7 (bone marrow stromal cell-derived)	treatment10GY-treatment0GY	-0.09658276824880918	0.3280890849426999
6	9750	FAM65B	family with sequence similarity 65, member B	treatment10GY-treatment0GY	-0.4576511837061279	0.32809134971348347
1	729533	FAM72A	family with sequence similarity 72, member A	treatment10GY-treatment0GY	-0.6574359677825052	0.3283560415155691
22	652968	GATSL3	GATS protein-like 3	treatment10GY-treatment0GY	-0.40825048269180675	0.3283560415155691
2	83439	TCF7L1	transcription factor 7-like 1 (T-cell specific, HMG-box)	treatment10GY-treatment0GY	-0.1827919212069622	0.3283560415155691
20	57446	NDRG3	NDRG family member 3	treatment10GY-treatment0GY	-0.13763597692050666	0.3283560415155691
17	57332	CBX8	chromobox homolog 8	treatment10GY-treatment0GY	-0.2852421746954983	0.329596313204659
17	9755	TBKBP1	TBK1 binding protein 1	treatment10GY-treatment0GY	-0.1887425620909413	0.32974777471837635
14	9240	PNMA1	paraneoplastic Ma antigen 1	treatment10GY-treatment0GY	-0.11271914566924757	0.32974777471837635
11	25841	ABTB2	ankyrin repeat and BTB (POZ) domain containing 2	treatment10GY-treatment0GY	0.34956321419009306	0.3298730764631445
3	885	CCK	cholecystokinin	treatment10GY-treatment0GY	0.6864489713050501	0.32992854858379084
1	114827	FHAD1	forkhead-associated (FHA) phosphopeptide binding domain 1	treatment10GY-treatment0GY	0.6725778886360397	0.3309640770364904
1	343505	NBPF7	neuroblastoma breakpoint family, member 7	treatment10GY-treatment0GY	0.3875626466009794	0.3309640770364904
2	130557	ZNF513	zinc finger protein 513	treatment10GY-treatment0GY	0.13437262875195088	0.3312020458761574
7	222236	NAPEPLD	N-acyl phosphatidylethanolamine phospholipase D	treatment10GY-treatment0GY	-0.14627153103494894	0.3332743373794516
6	3109	HLA-DMB	major histocompatibility complex, class II, DM beta	treatment10GY-treatment0GY	-0.5776138280785653	0.3340636536620506
2	64135	IFIH1	interferon induced with helicase C domain 1	treatment10GY-treatment0GY	0.4415325506976506	0.3340636536620506
11	283130	SLC25A45	solute carrier family 25, member 45	treatment10GY-treatment0GY	0.43683084075954876	0.3340636536620506
1	149076	ZNF362	zinc finger protein 362	treatment10GY-treatment0GY	-0.23234273047685505	0.3340636536620506
2	100507460	LOC100507460	uncharacterized LOC100507460	treatment10GY-treatment0GY	-0.19434401880282826	0.3340636536620506
3	7862	BRPF1	bromodomain and PHD finger containing, 1	treatment10GY-treatment0GY	0.13466734523618928	0.3340636536620506
15	90417	KNSTRN	kinetochore-localized astrin/SPAG5 binding protein	treatment10GY-treatment0GY	-0.42113723371051526	0.3340664943303541
1	260425	MAGI3	membrane associated guanylate kinase, WW and PDZ domain containing 3	treatment10GY-treatment0GY	-0.2045647332602738	0.3340664943303541
14	91875	TTC5	tetratricopeptide repeat domain 5	treatment10GY-treatment0GY	-0.1768487001861052	0.3340664943303541
3	79669	C3orf52	chromosome 3 open reading frame 52	treatment10GY-treatment0GY	0.5932901343047334	0.3340695765926809
22	60489	APOBEC3G	apolipoprotein B mRNA editing enzyme, catalytic polypeptide-like 3G	treatment10GY-treatment0GY	0.3723480495589637	0.3340695765926809
2	7130	TNFAIP6	tumor necrosis factor, alpha-induced protein 6	treatment10GY-treatment0GY	0.22799640243545305	0.3340695765926809
2	79634	SCRN3	secernin 3	treatment10GY-treatment0GY	-0.1570901166052021	0.3340695765926809
19	54850	FBXL12	F-box and leucine-rich repeat protein 12	treatment10GY-treatment0GY	0.12887137286163064	0.3340695765926809
13	10208	USPL1	ubiquitin specific peptidase like 1	treatment10GY-treatment0GY	0.12687550024265537	0.3340695765926809
14	6655	SOS2	son of sevenless homolog 2 (Drosophila)	treatment10GY-treatment0GY	0.10657609806729518	0.3340695765926809
20	55544	RBM38	RNA binding motif protein 38	treatment10GY-treatment0GY	0.24176975293832337	0.33501850035025543
NA	100507522	NA	NA	treatment10GY-treatment0GY	-0.4106473070412231	0.33503404321067226
3	5580	PRKCD	protein kinase C, delta	treatment10GY-treatment0GY	0.29785069012424525	0.33503404321067226
17	3212	HOXB2	homeobox B2	treatment10GY-treatment0GY	-0.25940469200033167	0.33503404321067226
1	3399	ID3	inhibitor of DNA binding 3, dominant negative helix-loop-helix protein	treatment10GY-treatment0GY	-0.2350650857446137	0.33503404321067226
17	8535	CBX4	chromobox homolog 4	treatment10GY-treatment0GY	-0.19016831655700273	0.33503404321067226
3	54165	DCUN1D1	DCN1, defective in cullin neddylation 1, domain containing 1 (S. cerevisiae)	treatment10GY-treatment0GY	0.13986617923648392	0.33503404321067226
2	93082	NEURL3	neuralized homolog 3 (Drosophila) pseudogene	treatment10GY-treatment0GY	1.3786925481516663	0.3363256663951583
9	2040	STOM	stomatin	treatment10GY-treatment0GY	0.34014076926338177	0.3363256663951583
7	273	AMPH	amphiphysin	treatment10GY-treatment0GY	-0.31888351057381703	0.3363256663951583
16	4913	NTHL1	nth endonuclease III-like 1 (E. coli)	treatment10GY-treatment0GY	-0.2928161853401212	0.3363256663951583
4	166815	TIGD2	tigger transposable element derived 2	treatment10GY-treatment0GY	-0.2531181982284214	0.3363256663951583
3	51095	TRNT1	tRNA nucleotidyl transferase, CCA-adding, 1	treatment10GY-treatment0GY	-0.13476284437537878	0.3363256663951583
3	285381	DPH3	DPH3, KTI11 homolog (S. cerevisiae)	treatment10GY-treatment0GY	0.11483750119990077	0.3363256663951583
20	79953	SYNDIG1	synapse differentiation inducing 1	treatment10GY-treatment0GY	-0.21380152861888302	0.33635903849929055
2	6683	SPAST	spastin	treatment10GY-treatment0GY	-0.12659846146946574	0.3364899177071407
1	79947	DHDDS	dehydrodolichyl diphosphate synthase	treatment10GY-treatment0GY	0.1250043702650636	0.3364899177071407
20	84181	CHD6	chromodomain helicase DNA binding protein 6	treatment10GY-treatment0GY	0.10619693228530025	0.3364899177071407
18	22878	TRAPPC8	trafficking protein particle complex 8	treatment10GY-treatment0GY	0.09654275541412716	0.3364899177071407
15	619189	SERINC4	serine incorporator 4	treatment10GY-treatment0GY	0.5216707299112293	0.33695386217335194
11	23642	SNHG1	small nucleolar RNA host gene 1 (non-protein coding)	treatment10GY-treatment0GY	0.24064303522539898	0.3375057313124545
3	57493	HEG1	HEG homolog 1 (zebrafish)	treatment10GY-treatment0GY	-0.17742855424923576	0.3375057313124545
2	5093	PCBP1	poly(rC) binding protein 1	treatment10GY-treatment0GY	-0.09849086100593318	0.3375057313124545
17	124637	CYB5D1	cytochrome b5 domain containing 1	treatment10GY-treatment0GY	-0.21612035717419298	0.3377757017079035
17	57513	CASKIN2	CASK interacting protein 2	treatment10GY-treatment0GY	-0.20265701203516873	0.3377757017079035
10	27069	GHITM	growth hormone inducible transmembrane protein	treatment10GY-treatment0GY	0.08850163993605875	0.3382895297154747
5	345778	MTX3	metaxin 3	treatment10GY-treatment0GY	0.12776558097802937	0.33910878828068064
9	80256	FAM214B	family with sequence similarity 214, member B	treatment10GY-treatment0GY	-0.242815549307136	0.3401683450548084
17	23326	USP22	ubiquitin specific peptidase 22	treatment10GY-treatment0GY	-0.1149877492098943	0.3401683450548084
20	22974	TPX2	TPX2, microtubule-associated, homolog (Xenopus laevis)	treatment10GY-treatment0GY	-0.7424449968219782	0.3402544355787661
22	10521	DDX17	DEAD (Asp-Glu-Ala-Asp) box helicase 17	treatment10GY-treatment0GY	-0.2045925616480595	0.3402544355787661
21	10311	DSCR3	Down syndrome critical region gene 3	treatment10GY-treatment0GY	-0.11422023180099572	0.341086681226969
4	55589	BMP2K	BMP2 inducible kinase	treatment10GY-treatment0GY	-0.20972432678867658	0.3413398160709932
2	64965	MRPS9	mitochondrial ribosomal protein S9	treatment10GY-treatment0GY	0.12175434791478423	0.3413398160709932
1	57165	GJC2	gap junction protein, gamma 2, 47kDa	treatment10GY-treatment0GY	-0.4936292943914138	0.3415546562304712
X	100302111	MIR1184-1	microRNA 1184-1	treatment10GY-treatment0GY	-0.4486534202438486	0.34187571785605425
1	965	CD58	CD58 molecule	treatment10GY-treatment0GY	0.19939264629637243	0.34327593830188824
9	79670	ZCCHC6	zinc finger, CCHC domain containing 6	treatment10GY-treatment0GY	0.1378825007828839	0.34344395297540437
17	6774	STAT3	signal transducer and activator of transcription 3 (acute-phase response factor)	treatment10GY-treatment0GY	0.17092192316019617	0.34365070915779045
6	1432	MAPK14	mitogen-activated protein kinase 14	treatment10GY-treatment0GY	-0.11510653810743676	0.34365070915779045
4	1998	ELF2	E74-like factor 2 (ets domain transcription factor)	treatment10GY-treatment0GY	-0.14187345203168622	0.3444611962970303
1	29092	LINC00339	long intergenic non-protein coding RNA 339	treatment10GY-treatment0GY	-0.23000069837746695	0.34468544293120396
2	8502	PKP4	plakophilin 4	treatment10GY-treatment0GY	-0.19482681687697134	0.34468544293120396
1	8643	PTCH2	patched 2	treatment10GY-treatment0GY	0.5845353171803618	0.34576682152294624
6	221687	RNF182	ring finger protein 182	treatment10GY-treatment0GY	0.46550499162675885	0.34576682152294624
17	256302	C17orf103	chromosome 17 open reading frame 103	treatment10GY-treatment0GY	0.2992039564670499	0.34576682152294624
8	862	RUNX1T1	runt-related transcription factor 1; translocated to, 1 (cyclin D-related)	treatment10GY-treatment0GY	-0.27167731100406645	0.34576682152294624
13	374500	THSD1P1	thrombospondin, type I, domain containing 1 pseudogene 1	treatment10GY-treatment0GY	0.2444399203539822	0.34576682152294624
12	9958	USP15	ubiquitin specific peptidase 15	treatment10GY-treatment0GY	0.132545418317763	0.34576682152294624
5	26064	RAI14	retinoic acid induced 14	treatment10GY-treatment0GY	-0.1289523706286264	0.34576682152294624
1	64769	MEAF6	MYST/Esa1-associated factor 6	treatment10GY-treatment0GY	-0.10659483918011503	0.34576682152294624
16	6483	ST3GAL2	ST3 beta-galactoside alpha-2,3-sialyltransferase 2	treatment10GY-treatment0GY	-0.16538197409080713	0.34585888990167435
3	389119	FAM212A	family with sequence similarity 212, member A	treatment10GY-treatment0GY	-0.46455416675181893	0.34613564067252983
11	220359	TIGD3	tigger transposable element derived 3	treatment10GY-treatment0GY	0.6007099834722651	0.34722024972257814
3	8553	BHLHE40	basic helix-loop-helix family, member e40	treatment10GY-treatment0GY	0.4230617719440044	0.34722024972257814
1	127428	TCEANC2	transcription elongation factor A (SII) N-terminal and central domain containing 2	treatment10GY-treatment0GY	-0.19596290073098288	0.34722024972257814
5	6607	SMN2	survival of motor neuron 2, centromeric	treatment10GY-treatment0GY	0.1722030469947864	0.34722024972257814
12	254013	METTL20	methyltransferase like 20	treatment10GY-treatment0GY	-0.34914252624546493	0.3475765374413966
5	79192	IRX1	iroquois homeobox 1	treatment10GY-treatment0GY	0.28008412879300204	0.34758143473566644
10	57559	STAMBPL1	STAM binding protein-like 1	treatment10GY-treatment0GY	-0.31385758425291854	0.347967199631182
9	10927	SPIN1	spindlin 1	treatment10GY-treatment0GY	-0.1355990531735669	0.347967199631182
9	6019	RLN2	relaxin 2	treatment10GY-treatment0GY	-0.5203265084221691	0.3485079388593276
9	26815	SNORD36A	small nucleolar RNA, C/D box 36A	treatment10GY-treatment0GY	0.41572629455290416	0.3485079388593276
12	80298	MTERFD3	MTERF domain containing 3	treatment10GY-treatment0GY	-0.2965959942785297	0.3485079388593276
3	152273	FGD5	FYVE, RhoGEF and PH domain containing 5	treatment10GY-treatment0GY	-0.27244074952324615	0.3485079388593276
1	79169	C1orf35	chromosome 1 open reading frame 35	treatment10GY-treatment0GY	-0.19166260696468385	0.3485079388593276
1	3725	JUN	jun proto-oncogene	treatment10GY-treatment0GY	0.1912319874192061	0.3485079388593276
11	63875	MRPL17	mitochondrial ribosomal protein L17	treatment10GY-treatment0GY	-0.13756693139569265	0.3485079388593276
19	2063	NR2F6	nuclear receptor subfamily 2, group F, member 6	treatment10GY-treatment0GY	-0.22624557435982418	0.3490460479456053
9	5069	PAPPA	pregnancy-associated plasma protein A, pappalysin 1	treatment10GY-treatment0GY	0.5218129711195125	0.35030170022338286
7	9805	SCRN1	secernin 1	treatment10GY-treatment0GY	-0.1062783101334368	0.35030170022338286
2	2355	FOSL2	FOS-like antigen 2	treatment10GY-treatment0GY	0.3589094646954605	0.35101264473679156
11	81930	KIF18A	kinesin family member 18A	treatment10GY-treatment0GY	-0.8775972585217078	0.3525085943709154
8	541565	C8orf58	chromosome 8 open reading frame 58	treatment10GY-treatment0GY	-0.27534313621133943	0.3525085943709154
9	100128385	FAM225B	family with sequence similarity 225, member B (non-protein coding)	treatment10GY-treatment0GY	-0.26346638242299925	0.3525085943709154
16	595101	LOC595101	smg-1 homolog, phosphatidylinositol 3-kinase-related kinase (C. elegans) pseudogene	treatment10GY-treatment0GY	0.3298597449359423	0.3526444503307119
1	114803	MYSM1	Myb-like, SWIRM and MPN domains 1	treatment10GY-treatment0GY	0.20598109741837378	0.3526444503307119
1	149297	FAM78B	family with sequence similarity 78, member B	treatment10GY-treatment0GY	-0.7030709373660267	0.3528147914823768
NA	100506996	NA	NA	treatment10GY-treatment0GY	0.3145173018759444	0.3528147914823768
9	79813	EHMT1	euchromatic histone-lysine N-methyltransferase 1	treatment10GY-treatment0GY	-0.08759003321579861	0.3528147914823768
11	55346	TCP11L1	t-complex 11, testis-specific-like 1	treatment10GY-treatment0GY	0.23472837693597715	0.35395785726544426
19	90324	CCDC97	coiled-coil domain containing 97	treatment10GY-treatment0GY	0.15617164449545662	0.3553448486386269
1	728833	FAM72D	family with sequence similarity 72, member D	treatment10GY-treatment0GY	-0.708434889108745	0.35553360644887994
1	7483	WNT9A	wingless-type MMTV integration site family, member 9A	treatment10GY-treatment0GY	0.6258126987124002	0.35553360644887994
NA	100507442	NA	NA	treatment10GY-treatment0GY	-0.5410497757139889	0.35553360644887994
5	108	ADCY2	adenylate cyclase 2 (brain)	treatment10GY-treatment0GY	-0.5236710187581921	0.35553360644887994
7	644619	INTS4L2	integrator complex subunit 4-like 2	treatment10GY-treatment0GY	-0.4943709284135731	0.35553360644887994
NA	100132726	NA	NA	treatment10GY-treatment0GY	-0.43600837363073874	0.35553360644887994
12	283392	TRHDE-AS1	TRHDE antisense RNA 1	treatment10GY-treatment0GY	-0.4173030694411094	0.35553360644887994
4	90024	FLJ20021	uncharacterized LOC90024	treatment10GY-treatment0GY	-0.34929388898696434	0.35553360644887994
12	6996	TDG	thymine-DNA glycosylase	treatment10GY-treatment0GY	0.2721026381837044	0.35553360644887994
19	57677	ZFP14	ZFP14 zinc finger protein	treatment10GY-treatment0GY	-0.26475817258320644	0.35553360644887994
17	3838	KPNA2	karyopherin alpha 2 (RAG cohort 1, importin alpha 1)	treatment10GY-treatment0GY	-0.24689387435177768	0.35553360644887994
1	80772	GLTPD1	glycolipid transfer protein domain containing 1	treatment10GY-treatment0GY	-0.2223096489536882	0.35553360644887994
1	51177	PLEKHO1	pleckstrin homology domain containing, family O member 1	treatment10GY-treatment0GY	-0.22029252041781788	0.35553360644887994
2	100288911	LOC100288911	uncharacterized LOC100288911	treatment10GY-treatment0GY	-0.21654953945018196	0.35553360644887994
3	100505687	LOC100505687	uncharacterized LOC100505687	treatment10GY-treatment0GY	-0.21074395648813526	0.35553360644887994
12	81566	CSRNP2	cysteine-serine-rich nuclear protein 2	treatment10GY-treatment0GY	0.19122607351468002	0.35553360644887994
11	1374	CPT1A	carnitine palmitoyltransferase 1A (liver)	treatment10GY-treatment0GY	-0.16712869254565899	0.35553360644887994
5	11044	PAPD7	PAP associated domain containing 7	treatment10GY-treatment0GY	-0.14628944378879183	0.35553360644887994
11	9440	MED17	mediator complex subunit 17	treatment10GY-treatment0GY	0.12779170537661688	0.35553360644887994
5	57472	CNOT6	CCR4-NOT transcription complex, subunit 6	treatment10GY-treatment0GY	0.11875765460343501	0.35553360644887994
2	9913	SUPT7L	suppressor of Ty 7 (S. cerevisiae)-like	treatment10GY-treatment0GY	0.11838682727619432	0.35553360644887994
8	25962	KIAA1429	KIAA1429	treatment10GY-treatment0GY	0.08572435736128536	0.35553360644887994
21	26046	LTN1	listerin E3 ubiquitin protein ligase 1	treatment10GY-treatment0GY	0.13190291792696218	0.35554803139136865
9	26953	RANBP6	RAN binding protein 6	treatment10GY-treatment0GY	-0.18981599749827627	0.35567154489835157
10	9044	BTAF1	BTAF1 RNA polymerase II, B-TFIID transcription factor-associated, 170kDa (Mot1 homolog, S. cerevisiae)	treatment10GY-treatment0GY	0.14515014085192401	0.35567154489835157
16	79652	TMEM204	transmembrane protein 204	treatment10GY-treatment0GY	-0.30416822459494686	0.35583656592033114
16	57338	JPH3	junctophilin 3	treatment10GY-treatment0GY	-0.8778229722194131	0.3558792367975549
1	8503	PIK3R3	phosphoinositide-3-kinase, regulatory subunit 3 (gamma)	treatment10GY-treatment0GY	-0.5453810471024678	0.3558792367975549
1	714	C1QC	complement component 1, q subcomponent, C chain	treatment10GY-treatment0GY	-0.4673902426945977	0.3558792367975549
NA	100506628	NA	NA	treatment10GY-treatment0GY	-0.5550197882028602	0.3558980521265845
6	57827	C6orf47	chromosome 6 open reading frame 47	treatment10GY-treatment0GY	-0.1573171920537284	0.35609589877805764
1	8799	PEX11B	peroxisomal biogenesis factor 11 beta	treatment10GY-treatment0GY	-0.13806352534410848	0.35609589877805764
20	1477	CSTF1	cleavage stimulation factor, 3' pre-RNA, subunit 1, 50kDa	treatment10GY-treatment0GY	-0.12129066052336768	0.35609589877805764
22	91316	GUSBP11	glucuronidase, beta pseudogene 11	treatment10GY-treatment0GY	0.20510257968330103	0.3566321446008038
11	7542	ZFPL1	zinc finger protein-like 1	treatment10GY-treatment0GY	0.1624235090805115	0.3566321446008038
4	1487	CTBP1	C-terminal binding protein 1	treatment10GY-treatment0GY	-0.09207685295195667	0.3566321446008038
2	84272	YIPF4	Yip1 domain family, member 4	treatment10GY-treatment0GY	0.10746765288123772	0.35710403503147536
17	55273	TMEM100	transmembrane protein 100	treatment10GY-treatment0GY	-0.6565224742367332	0.3575421881214195
17	3218	HOXB8	homeobox B8	treatment10GY-treatment0GY	-0.4866017124726081	0.3575421881214195
2	80210	ARMC9	armadillo repeat containing 9	treatment10GY-treatment0GY	-0.2994542557154407	0.3575421881214195
7	79970	ZNF767	zinc finger family member 767	treatment10GY-treatment0GY	0.23458787919672952	0.3575421881214195
11	60492	CCDC90B	coiled-coil domain containing 90B	treatment10GY-treatment0GY	0.19523114079635384	0.3575421881214195
18	29919	C18orf8	chromosome 18 open reading frame 8	treatment10GY-treatment0GY	0.1253255463635332	0.3575421881214195
1	23046	KIF21B	kinesin family member 21B	treatment10GY-treatment0GY	-0.3799948644794715	0.3578972839124409
16	23204	ARL6IP1	ADP-ribosylation factor-like 6 interacting protein 1	treatment10GY-treatment0GY	-0.16829908612382738	0.3578972839124409
11	283219	KCTD21	potassium channel tetramerisation domain containing 21	treatment10GY-treatment0GY	-0.16132667054765193	0.3578972839124409
NA	100128737	NA	NA	treatment10GY-treatment0GY	0.35308246480383754	0.3582001075071481
9	4300	MLLT3	myeloid/lymphoid or mixed-lineage leukemia (trithorax homolog, Drosophila); translocated to, 3	treatment10GY-treatment0GY	-0.2511396292110111	0.3582001075071481
7	54205	CYCS	cytochrome c, somatic	treatment10GY-treatment0GY	0.16065361660655597	0.3582001075071481
19	148223	C19orf25	chromosome 19 open reading frame 25	treatment10GY-treatment0GY	0.14184079076839318	0.3582001075071481
4	285463	LOC285463	uncharacterized LOC285463	treatment10GY-treatment0GY	-0.4005446922411313	0.3582078640120223
9	116443	GRIN3A	glutamate receptor, ionotropic, N-methyl-D-aspartate 3A	treatment10GY-treatment0GY	-0.5277228856624443	0.35831605381290316
4	3148	HMGB2	high mobility group box 2	treatment10GY-treatment0GY	-0.49632155775083486	0.35831605381290316
17	23533	PIK3R5	phosphoinositide-3-kinase, regulatory subunit 5	treatment10GY-treatment0GY	-0.42089980450352876	0.35831605381290316
1	55432	YOD1	YOD1 OTU deubiquinating enzyme 1 homolog (S. cerevisiae)	treatment10GY-treatment0GY	0.19586026977936477	0.35837108390693867
17	22861	NLRP1	NLR family, pyrin domain containing 1	treatment10GY-treatment0GY	0.20874001761592087	0.3584810120508326
19	4793	NFKBIB	nuclear factor of kappa light polypeptide gene enhancer in B-cells inhibitor, beta	treatment10GY-treatment0GY	0.17381300028695978	0.3584810120508326
15	645212	LOC645212	uncharacterized LOC645212	treatment10GY-treatment0GY	-0.23110608039470337	0.35877255796567153
1	10623	POLR3C	polymerase (RNA) III (DNA directed) polypeptide C (62kD)	treatment10GY-treatment0GY	-0.11297522354723899	0.35899342318992283
1	56605	ERO1LB	ERO1-like beta (S. cerevisiae)	treatment10GY-treatment0GY	0.298889901310881	0.35924672082129316
8	8323	FZD6	frizzled family receptor 6	treatment10GY-treatment0GY	0.14654171678066064	0.35924672082129316
1	5586	PKN2	protein kinase N2	treatment10GY-treatment0GY	0.11178658856352985	0.35924672082129316
19	51548	SIRT6	sirtuin 6	treatment10GY-treatment0GY	0.16303970411905944	0.359340362891206
9	1164	CKS2	CDC28 protein kinase regulatory subunit 2	treatment10GY-treatment0GY	-0.40911281551472545	0.36018937980320925
18	92126	DSEL	dermatan sulfate epimerase-like	treatment10GY-treatment0GY	0.3740455901526598	0.3604714920187021
2	80055	PGAP1	post-GPI attachment to proteins 1	treatment10GY-treatment0GY	0.2403708781704359	0.3604714920187021
1	84852	ATP1A1OS	ATP1A1 opposite strand	treatment10GY-treatment0GY	-0.495703580314086	0.36050442976370317
1	541468	LURAP1	leucine rich adaptor protein 1	treatment10GY-treatment0GY	-0.47345147257354675	0.36050442976370317
9	5568	PRKACG	protein kinase, cAMP-dependent, catalytic, gamma	treatment10GY-treatment0GY	0.3783686714494724	0.36050442976370317
10	650623	BEND3P3	BEN domain containing 3 pseudogene 3	treatment10GY-treatment0GY	0.2941652101233896	0.36050442976370317
2	151507	MSL3P1	male-specific lethal 3 homolog (Drosophila) pseudogene 1	treatment10GY-treatment0GY	-0.21751097397009733	0.36050442976370317
22	23384	SPECC1L	sperm antigen with calponin homology and coiled-coil domains 1-like	treatment10GY-treatment0GY	-0.10217787861209349	0.36050442976370317
20	149775	GNAS-AS1	GNAS antisense RNA 1	treatment10GY-treatment0GY	-0.5500595162497128	0.3610076541252154
5	22993	HMGXB3	HMG box domain containing 3	treatment10GY-treatment0GY	0.1143269533153779	0.3610076541252154
14	283638	CEP170B	centrosomal protein 170B	treatment10GY-treatment0GY	0.3325541551470712	0.3619285023319308
9	10558	SPTLC1	serine palmitoyltransferase, long chain base subunit 1	treatment10GY-treatment0GY	0.09624149305497731	0.3627139485521668
8	2055	CLN8	ceroid-lipofuscinosis, neuronal 8 (epilepsy, progressive with mental retardation)	treatment10GY-treatment0GY	0.17405505191894743	0.3627666037195266
6	347734	SLC35B2	solute carrier family 35, member B2	treatment10GY-treatment0GY	-0.08399646082700585	0.36283248561884185
1	3142	HLX	H2.0-like homeobox	treatment10GY-treatment0GY	-0.43094660307968136	0.3643361787741261
18	7298	TYMS	thymidylate synthetase	treatment10GY-treatment0GY	0.5029294370620208	0.36492441365174205
8	92140	MTDH	metadherin	treatment10GY-treatment0GY	-0.06857903008122346	0.36492441365174205
10	64421	DCLRE1C	DNA cross-link repair 1C	treatment10GY-treatment0GY	-0.22236113016900783	0.3662058594609976
19	147808	ZNF784	zinc finger protein 784	treatment10GY-treatment0GY	0.1850233427001795	0.3662058594609976
17	7706	TRIM25	tripartite motif containing 25	treatment10GY-treatment0GY	-0.14333050874662412	0.3662058594609976
17	9520	NPEPPS	aminopeptidase puromycin sensitive	treatment10GY-treatment0GY	-0.0730378702031187	0.3662058594609976
8	84948	TIGD5	tigger transposable element derived 5	treatment10GY-treatment0GY	-0.21865156662094742	0.3666081607207996
10	404636	FAM45A	family with sequence similarity 45, member A	treatment10GY-treatment0GY	-0.126304282469623	0.36722266288425043
1	6886	TAL1	T-cell acute lymphocytic leukemia 1	treatment10GY-treatment0GY	-0.5018443836572486	0.3687280521949343
6	100129033	LOC100129033	QIQN5815	treatment10GY-treatment0GY	-0.6602935773414937	0.36882247962094283
2	151	ADRA2B	adrenoceptor alpha 2B	treatment10GY-treatment0GY	0.6076040790090118	0.36882247962094283
8	4609	MYC	v-myc myelocytomatosis viral oncogene homolog (avian)	treatment10GY-treatment0GY	-0.20045936334754444	0.36882247962094283
10	2018	EMX2	empty spiracles homeobox 2	treatment10GY-treatment0GY	-0.18710525644147058	0.3697577220647066
1	2701	GJA4	gap junction protein, alpha 4, 37kDa	treatment10GY-treatment0GY	-0.9919198499110942	0.36986438454629683
22	171568	POLR3H	polymerase (RNA) III (DNA directed) polypeptide H (22.9kD)	treatment10GY-treatment0GY	-0.13190945855202152	0.3713778878613314
19	126248	WDR88	WD repeat domain 88	treatment10GY-treatment0GY	-0.6476486147886356	0.37185053631691234
19	284346	ZNF575	zinc finger protein 575	treatment10GY-treatment0GY	-0.4562301090922073	0.37185053631691234
19	10597	TRAPPC2P1	trafficking protein particle complex 2 pseudogene 1	treatment10GY-treatment0GY	0.19635679002024675	0.37185053631691234
7	57037	ANKMY2	ankyrin repeat and MYND domain containing 2	treatment10GY-treatment0GY	-0.19256218845677386	0.37185053631691234
22	150275	CCDC117	coiled-coil domain containing 117	treatment10GY-treatment0GY	0.14721935353968707	0.37185053631691234
12	25900	IFFO1	intermediate filament family orphan 1	treatment10GY-treatment0GY	-0.1407430854231606	0.37185053631691234
19	6794	STK11	serine/threonine kinase 11	treatment10GY-treatment0GY	0.1260631950034572	0.37185053631691234
14	55147	RBM23	RNA binding motif protein 23	treatment10GY-treatment0GY	0.12094693259686284	0.37185053631691234
1	9129	PRPF3	PRP3 pre-mRNA processing factor 3 homolog (S. cerevisiae)	treatment10GY-treatment0GY	-0.11086782177168786	0.37185053631691234
3	253461	ZBTB38	zinc finger and BTB domain containing 38	treatment10GY-treatment0GY	-0.11038959188385267	0.37185053631691234
2	5903	RANBP2	RAN binding protein 2	treatment10GY-treatment0GY	0.09116747094779853	0.37185053631691234
6	5514	PPP1R10	protein phosphatase 1, regulatory subunit 10	treatment10GY-treatment0GY	0.1598335947530236	0.37185338676346635
X	11013	TMSB15A	thymosin beta 15a	treatment10GY-treatment0GY	-0.49226561055838924	0.37271426238889577
1	55103	RALGPS2	Ral GEF with PH domain and SH3 binding motif 2	treatment10GY-treatment0GY	-0.19147298416118463	0.37271426238889577
3	5504	PPP1R2	protein phosphatase 1, regulatory (inhibitor) subunit 2	treatment10GY-treatment0GY	0.12376242461204257	0.37271426238889577
7	100131257	LOC100131257	zinc finger protein 655 pseudogene	treatment10GY-treatment0GY	0.7294819672922801	0.37322446640616697
16	23491	CES3	carboxylesterase 3	treatment10GY-treatment0GY	0.9946144114194797	0.3743979664752953
2	3623	INHA	inhibin, alpha	treatment10GY-treatment0GY	-0.772164464353736	0.3743979664752953
12	387856	C12orf68	chromosome 12 open reading frame 68	treatment10GY-treatment0GY	-0.6555597316700283	0.3743979664752953
16	23322	RPGRIP1L	RPGRIP1-like	treatment10GY-treatment0GY	-0.22752525044320215	0.3743979664752953
17	7126	TNFAIP1	tumor necrosis factor, alpha-induced protein 1 (endothelial)	treatment10GY-treatment0GY	0.21387023954462148	0.3743979664752953
2	9392	TGFBRAP1	transforming growth factor, beta receptor associated protein 1	treatment10GY-treatment0GY	0.21191814006353926	0.3743979664752953
11	79102	RNF26	ring finger protein 26	treatment10GY-treatment0GY	-0.13409127494300055	0.3743979664752953
9	6837	MED22	mediator complex subunit 22	treatment10GY-treatment0GY	-0.12280972998700701	0.3743979664752953
17	51003	MED31	mediator complex subunit 31	treatment10GY-treatment0GY	0.22217446432866605	0.37614192510281397
15	145957	NRG4	neuregulin 4	treatment10GY-treatment0GY	0.5311777318113438	0.3765154505969173
6	24149	ZNF318	zinc finger protein 318	treatment10GY-treatment0GY	-0.13137435099051498	0.37658583794512684
17	5187	PER1	period circadian clock 1	treatment10GY-treatment0GY	-0.3585319568366456	0.37694645164269075
1	643314	KIAA0754	KIAA0754	treatment10GY-treatment0GY	-0.22057048500000143	0.37797800145786375
20	994	CDC25B	cell division cycle 25B	treatment10GY-treatment0GY	-0.5776418342420504	0.37938861526516315
4	65997	RASL11B	RAS-like, family 11, member B	treatment10GY-treatment0GY	0.3994826277162491	0.37938861526516315
4	10460	TACC3	transforming, acidic coiled-coil containing protein 3	treatment10GY-treatment0GY	-0.6577192272019379	0.37975695038929863
11	8045	RASSF7	Ras association (RalGDS/AF-6) domain family (N-terminal) member 7	treatment10GY-treatment0GY	-0.35568757310738885	0.37983759622211727
X	8269	TMEM187	transmembrane protein 187	treatment10GY-treatment0GY	-0.23487624348248826	0.37983759622211727
13	23047	PDS5B	PDS5, regulator of cohesion maintenance, homolog B (S. cerevisiae)	treatment10GY-treatment0GY	-0.12425656971526422	0.37999362806006415
1	57657	HCN3	hyperpolarization activated cyclic nucleotide-gated potassium channel 3	treatment10GY-treatment0GY	-0.2747255452148536	0.38046001238660465
3	3592	IL12A	interleukin 12A (natural killer cell stimulatory factor 1, cytotoxic lymphocyte maturation factor 1, p35)	treatment10GY-treatment0GY	0.8686919598496474	0.3805180047293239
19	4066	LYL1	lymphoblastic leukemia derived sequence 1	treatment10GY-treatment0GY	-0.4930617287136889	0.3805180047293239
7	57541	ZNF398	zinc finger protein 398	treatment10GY-treatment0GY	-0.16276735947942722	0.3805180047293239
15	23060	ZNF609	zinc finger protein 609	treatment10GY-treatment0GY	-0.09778115729303405	0.3805180047293239
1	115353	LRRC42	leucine rich repeat containing 42	treatment10GY-treatment0GY	-0.11004197297674523	0.381823672665005
18	9050	PSTPIP2	proline-serine-threonine phosphatase interacting protein 2	treatment10GY-treatment0GY	0.6529041232750492	0.3818898992047896
2	22837	COBLL1	cordon-bleu WH2 repeat protein-like 1	treatment10GY-treatment0GY	0.29575340441522346	0.3821197720541462
10	55853	IDI2-AS1	IDI2 antisense RNA 1	treatment10GY-treatment0GY	0.3878785654981381	0.38212444245610017
1	54627	MAP10	microtubule-associated protein 10	treatment10GY-treatment0GY	-0.3306740335579965	0.38212444245610017
9	3301	DNAJA1	DnaJ (Hsp40) homolog, subfamily A, member 1	treatment10GY-treatment0GY	0.18746608327115055	0.38212444245610017
12	91574	C12orf65	chromosome 12 open reading frame 65	treatment10GY-treatment0GY	-0.1493674404802139	0.38212444245610017
13	219402	MTIF3	mitochondrial translational initiation factor 3	treatment10GY-treatment0GY	-0.12699119930160663	0.38212444245610017
19	8189	SYMPK	symplekin	treatment10GY-treatment0GY	-0.08780196649879901	0.38212444245610017
X	9363	RAB33A	RAB33A, member RAS oncogene family	treatment10GY-treatment0GY	-0.2666199916418983	0.3821867961810897
7	5379	PMS2P1	postmeiotic segregation increased 2 pseudogene 1	treatment10GY-treatment0GY	-0.21517876719575124	0.3821867961810897
6	346007	EYS	eyes shut homolog (Drosophila)	treatment10GY-treatment0GY	-0.6047304824406166	0.38358804771003174
3	23023	TMCC1	transmembrane and coiled-coil domain family 1	treatment10GY-treatment0GY	-0.20079888190826534	0.38358804771003174
1	5498	PPOX	protoporphyrinogen oxidase	treatment10GY-treatment0GY	-0.17503507326560275	0.38358804771003174
19	4298	MLLT1	myeloid/lymphoid or mixed-lineage leukemia (trithorax homolog, Drosophila); translocated to, 1	treatment10GY-treatment0GY	-0.14520126013082102	0.38358804771003174
20	26205	GMEB2	glucocorticoid modulatory element binding protein 2	treatment10GY-treatment0GY	0.12133136673130807	0.38358804771003174
10	118987	PDZD8	PDZ domain containing 8	treatment10GY-treatment0GY	0.11640698240306246	0.38393688491393635
19	100507535	LOC100507535	uncharacterized LOC100507535	treatment10GY-treatment0GY	-0.49934784691522305	0.3840369780195525
14	9517	SPTLC2	serine palmitoyltransferase, long chain base subunit 2	treatment10GY-treatment0GY	-0.18790953561886514	0.3840369780195525
16	283948	NHLRC4	NHL repeat containing 4	treatment10GY-treatment0GY	-0.5113170223751722	0.3840558382179361
17	2081	ERN1	endoplasmic reticulum to nucleus signaling 1	treatment10GY-treatment0GY	0.28482258072652566	0.3842658835156792
13	387914	SHISA2	shisa homolog 2 (Xenopus laevis)	treatment10GY-treatment0GY	1.0663317242199186	0.3848999996987824
6	7128	TNFAIP3	tumor necrosis factor, alpha-induced protein 3	treatment10GY-treatment0GY	0.633385124980856	0.3848999996987824
12	100293704	LOC100293704	uncharacterized LOC100293704	treatment10GY-treatment0GY	-0.5422398726839648	0.3848999996987824
19	729975	FLJ30403	uncharacterized LOC729975	treatment10GY-treatment0GY	0.5165817874501775	0.3848999996987824
12	11272	PRR4	proline rich 4 (lacrimal)	treatment10GY-treatment0GY	-0.4803846572190062	0.3848999996987824
14	26030	PLEKHG3	pleckstrin homology domain containing, family G (with RhoGef domain) member 3	treatment10GY-treatment0GY	-0.21444019731342046	0.3848999996987824
13	89890	KBTBD6	kelch repeat and BTB (POZ) domain containing 6	treatment10GY-treatment0GY	-0.16939353455140171	0.3848999996987824
1	148789	B3GALNT2	beta-1,3-N-acetylgalactosaminyltransferase 2	treatment10GY-treatment0GY	0.10692024887442741	0.3848999996987824
6	9277	WDR46	WD repeat domain 46	treatment10GY-treatment0GY	-0.10151993475091725	0.3848999996987824
19	23383	MAU2	MAU2 chromatid cohesion factor homolog (C. elegans)	treatment10GY-treatment0GY	0.09863413019895884	0.3848999996987824
1	10446	LRRN2	leucine rich repeat neuronal 2	treatment10GY-treatment0GY	-0.6711901889562939	0.3852055121535403
2	10322	SMYD5	SMYD family member 5	treatment10GY-treatment0GY	-0.12882529624985395	0.3852055121535403
2	130940	CCDC148	coiled-coil domain containing 148	treatment10GY-treatment0GY	0.6543369934174947	0.3853870945098216
7	57639	CCDC146	coiled-coil domain containing 146	treatment10GY-treatment0GY	-0.3520036809151974	0.38690590653204104
1	387338	NSUN4	NOP2/Sun domain family, member 4	treatment10GY-treatment0GY	0.14203135567999148	0.3885003900662257
8	6482	ST3GAL1	ST3 beta-galactoside alpha-2,3-sialyltransferase 1	treatment10GY-treatment0GY	-0.2075007324647693	0.3889762095129616
2	130617	ZFAND2B	zinc finger, AN1-type domain 2B	treatment10GY-treatment0GY	-0.17364995054633248	0.3889762095129616
X	441528	LOC441528	uncharacterized LOC441528	treatment10GY-treatment0GY	0.6297163787070779	0.3894594638967935
2	26122	EPC2	enhancer of polycomb homolog 2 (Drosophila)	treatment10GY-treatment0GY	0.13890390684653653	0.3894594638967935
15	5604	MAP2K1	mitogen-activated protein kinase kinase 1	treatment10GY-treatment0GY	0.0935692448869121	0.3894594638967935
4	9778	KIAA0232	KIAA0232	treatment10GY-treatment0GY	0.12081827512964782	0.38981197342398016
14	11177	BAZ1A	bromodomain adjacent to zinc finger domain, 1A	treatment10GY-treatment0GY	0.2061444240553909	0.3911980666862342
4	85013	TMEM128	transmembrane protein 128	treatment10GY-treatment0GY	0.15664715886740233	0.3911980666862342
6	85021	REPS1	RALBP1 associated Eps domain containing 1	treatment10GY-treatment0GY	-0.14444183895352403	0.3911980666862342
3	84343	HPS3	Hermansky-Pudlak syndrome 3	treatment10GY-treatment0GY	-0.11624831074323616	0.3911980666862342
11	2977	GUCY1A2	guanylate cyclase 1, soluble, alpha 2	treatment10GY-treatment0GY	0.447737347038736	0.39162000782498774
NA	100505523	NA	NA	treatment10GY-treatment0GY	0.4413841432854402	0.39162000782498774
6	11149	BVES	blood vessel epicardial substance	treatment10GY-treatment0GY	0.22638051672613368	0.39162000782498774
10	81619	TSPAN14	tetraspanin 14	treatment10GY-treatment0GY	-0.17543344914404813	0.39162000782498774
3	9922	IQSEC1	IQ motif and Sec7 domain 1	treatment10GY-treatment0GY	-0.1557919229629139	0.39162000782498774
2	9419	CRIPT	cysteine-rich PDZ-binding protein	treatment10GY-treatment0GY	0.15174312181943517	0.39162000782498774
9	64794	DDX31	DEAD (Asp-Glu-Ala-Asp) box polypeptide 31	treatment10GY-treatment0GY	-0.11176175807645716	0.39162000782498774
1	79699	ZYG11B	zyg-11 family member B, cell cycle regulator	treatment10GY-treatment0GY	0.0959367852276376	0.39162000782498774
22	51512	GTSE1	G-2 and S-phase expressed 1	treatment10GY-treatment0GY	-0.9384573886961254	0.3918955419412974
18	5366	PMAIP1	phorbol-12-myristate-13-acetate-induced protein 1	treatment10GY-treatment0GY	0.8938562122291259	0.3918955419412974
X	9758	FRMPD4	FERM and PDZ domain containing 4	treatment10GY-treatment0GY	-0.7198458472806476	0.3918955419412974
3	3656	IRAK2	interleukin-1 receptor-associated kinase 2	treatment10GY-treatment0GY	0.628829271522513	0.3918955419412974
3	57501	KIAA1257	KIAA1257	treatment10GY-treatment0GY	-0.5965092014713211	0.3918955419412974
21	9510	ADAMTS1	ADAM metallopeptidase with thrombospondin type 1 motif, 1	treatment10GY-treatment0GY	-0.47665537214864173	0.3918955419412974
NA	100506040	NA	NA	treatment10GY-treatment0GY	-0.45101443978563527	0.3918955419412974
17	92659	MAFG-AS1	MAFG antisense RNA 1 (head to head)	treatment10GY-treatment0GY	-0.38438371335845223	0.3918955419412974
16	123775	C16orf46	chromosome 16 open reading frame 46	treatment10GY-treatment0GY	0.34253163448883583	0.3918955419412974
22	54584	GNB1L	guanine nucleotide binding protein (G protein), beta polypeptide 1-like	treatment10GY-treatment0GY	-0.26002083539307286	0.3918955419412974
8	157657	C8orf37	chromosome 8 open reading frame 37	treatment10GY-treatment0GY	0.24966061408559193	0.3918955419412974
11	6764	ST5	suppression of tumorigenicity 5	treatment10GY-treatment0GY	-0.20168629246715675	0.3918955419412974
6	29078	NDUFAF4	NADH dehydrogenase (ubiquinone) complex I, assembly factor 4	treatment10GY-treatment0GY	-0.19388108193520415	0.3918955419412974
1	23252	OTUD3	OTU domain containing 3	treatment10GY-treatment0GY	0.15765779382645384	0.3918955419412974
20	23394	ADNP	activity-dependent neuroprotector homeobox	treatment10GY-treatment0GY	-0.15505796177296194	0.3918955419412974
2	9655	SOCS5	suppressor of cytokine signaling 5	treatment10GY-treatment0GY	-0.13368812944136543	0.3918955419412974
18	9352	TXNL1	thioredoxin-like 1	treatment10GY-treatment0GY	0.11032478833333492	0.3918955419412974
12	11066	SNRNP35	small nuclear ribonucleoprotein 35kDa (U11/U12)	treatment10GY-treatment0GY	-0.215664601222882	0.3929991335849923
13	22894	DIS3	DIS3 mitotic control homolog (S. cerevisiae)	treatment10GY-treatment0GY	0.12804001205141802	0.3929991335849923
2	699	BUB1	BUB1 mitotic checkpoint serine/threonine kinase	treatment10GY-treatment0GY	-0.8765040546597527	0.39400577670048836
13	253832	ZDHHC20	zinc finger, DHHC-type containing 20	treatment10GY-treatment0GY	0.1326001725339827	0.39400577670048836
NA	100507558	NA	NA	treatment10GY-treatment0GY	-0.8563992477484053	0.3946212026981529
1	83756	TAS1R3	taste receptor, type 1, member 3	treatment10GY-treatment0GY	0.841250044688904	0.3946212026981529
1	677838	SNORA61	small nucleolar RNA, H/ACA box 61	treatment10GY-treatment0GY	0.360618568704171	0.3946212026981529
14	7011	TEP1	telomerase-associated protein 1	treatment10GY-treatment0GY	0.19844296608976641	0.3946212026981529
2	9654	TTLL4	tubulin tyrosine ligase-like family, member 4	treatment10GY-treatment0GY	-0.16273921829196558	0.3946212026981529
X	79184	BRCC3	BRCA1/BRCA2-containing complex, subunit 3	treatment10GY-treatment0GY	-0.13135631849819518	0.3946212026981529
17	6603	SMARCD2	SWI/SNF related, matrix associated, actin dependent regulator of chromatin, subfamily d, member 2	treatment10GY-treatment0GY	-0.1073192593672685	0.3946212026981529
16	6376	CX3CL1	chemokine (C-X3-C motif) ligand 1	treatment10GY-treatment0GY	1.4710523180550912	0.39467534102469665
18	26256	CABYR	calcium binding tyrosine-(Y)-phosphorylation regulated	treatment10GY-treatment0GY	0.5750788326158938	0.39472921931529004
16	9564	BCAR1	breast cancer anti-estrogen resistance 1	treatment10GY-treatment0GY	-0.1865483892192774	0.39472921931529004
1	11218	DDX20	DEAD (Asp-Glu-Ala-Asp) box polypeptide 20	treatment10GY-treatment0GY	-0.17287723480188255	0.39518923197946904
19	84167	C19orf44	chromosome 19 open reading frame 44	treatment10GY-treatment0GY	-0.2064657703905346	0.3957242891121507
1	29957	SLC25A24	solute carrier family 25 (mitochondrial carrier; phosphate carrier), member 24	treatment10GY-treatment0GY	-0.10402625713229519	0.3957242891121507
2	91461	PKDCC	protein kinase domain containing, cytoplasmic	treatment10GY-treatment0GY	-0.22038274250928147	0.3962160951367913
NA	100507493	NA	NA	treatment10GY-treatment0GY	-0.20323080860478404	0.3962160951367913
8	79848	CSPP1	centrosome and spindle pole associated protein 1	treatment10GY-treatment0GY	-0.20049113402684604	0.3971716499640544
12	100129940	LOC100129940	uncharacterized LOC100129940	treatment10GY-treatment0GY	-0.531042612890595	0.3981971353508076
3	619568	SNORA4	small nucleolar RNA, H/ACA box 4	treatment10GY-treatment0GY	0.509736769690724	0.3981971353508076
8	2138	EYA1	eyes absent homolog 1 (Drosophila)	treatment10GY-treatment0GY	-0.4258268003817304	0.3981971353508076
7	441191	RNF216P1	ring finger protein 216 pseudogene 1	treatment10GY-treatment0GY	-0.1481212303186794	0.3981971353508076
1	405	ARNT	aryl hydrocarbon receptor nuclear translocator	treatment10GY-treatment0GY	-0.0981186473473139	0.3985835108997584
10	7570	ZNF22	zinc finger protein 22	treatment10GY-treatment0GY	-0.2050844596092336	0.3995763555674788
X	54466	SPIN2A	spindlin family, member 2A	treatment10GY-treatment0GY	-0.6594356780668049	0.3998593337608678
11	5526	PPP2R5B	protein phosphatase 2, regulatory subunit B', beta	treatment10GY-treatment0GY	0.15777381398079982	0.40070334604422775
12	84872	ZC3H10	zinc finger CCCH-type containing 10	treatment10GY-treatment0GY	-0.1703224684360216	0.4008236915263612
3	131544	CRYBG3	beta-gamma crystallin domain containing 3	treatment10GY-treatment0GY	0.1302475396217755	0.4008236915263612
19	23645	PPP1R15A	protein phosphatase 1, regulatory subunit 15A	treatment10GY-treatment0GY	0.2508629923127099	0.4008679005423156
2	841	CASP8	caspase 8, apoptosis-related cysteine peptidase	treatment10GY-treatment0GY	-0.23631615184610144	0.4013283625857738
1	6045	RNF2	ring finger protein 2	treatment10GY-treatment0GY	-0.11280563975775326	0.4013283625857738
17	84254	CAMKK1	calcium/calmodulin-dependent protein kinase kinase 1, alpha	treatment10GY-treatment0GY	-0.41147884308384164	0.40384225979268673
4	80167	C4orf29	chromosome 4 open reading frame 29	treatment10GY-treatment0GY	0.19356587369716038	0.40445363817776037
11	22917	ZP1	zona pellucida glycoprotein 1 (sperm receptor)	treatment10GY-treatment0GY	0.5772135164257243	0.40447473825441715
X	170082	TCEANC	transcription elongation factor A (SII) N-terminal and central domain containing	treatment10GY-treatment0GY	-0.40425212321960957	0.40447473825441715
5	728264	MIR143HG	MIR143 host gene (non-protein coding)	treatment10GY-treatment0GY	-0.3776813052350816	0.40447473825441715
19	199745	THAP8	THAP domain containing 8	treatment10GY-treatment0GY	-0.21895815215682735	0.40447473825441715
17	125170	SMCR7	Smith-Magenis syndrome chromosome region, candidate 7	treatment10GY-treatment0GY	-0.2076609424551319	0.40447473825441715
1	93183	PIGM	phosphatidylinositol glycan anchor biosynthesis, class M	treatment10GY-treatment0GY	-0.17745726482238178	0.40447473825441715
7	9263	STK17A	serine/threonine kinase 17a	treatment10GY-treatment0GY	0.15726428038457652	0.40447473825441715
1	4774	NFIA	nuclear factor I/A	treatment10GY-treatment0GY	-0.1339248469550256	0.40447473825441715
16	3801	KIFC3	kinesin family member C3	treatment10GY-treatment0GY	-0.12230399852110008	0.40447473825441715
4	7884	SLBP	stem-loop binding protein	treatment10GY-treatment0GY	-0.11793589272164073	0.40447473825441715
17	55181	SMG8	smg-8 homolog, nonsense mediated mRNA decay factor (C. elegans)	treatment10GY-treatment0GY	0.11186114331882901	0.40447473825441715
4	890	CCNA2	cyclin A2	treatment10GY-treatment0GY	-0.798389434220943	0.40547757711570526
14	23503	ZFYVE26	zinc finger, FYVE domain containing 26	treatment10GY-treatment0GY	0.12116349815804917	0.4055278279818047
9	54926	UBE2R2	ubiquitin-conjugating enzyme E2R 2	treatment10GY-treatment0GY	-0.08372696599769469	0.4055278279818047
1	26804	SNORD45B	small nucleolar RNA, C/D box 45B	treatment10GY-treatment0GY	0.6613708507496165	0.40613247089346816
17	57597	BAHCC1	BAH domain and coiled-coil containing 1	treatment10GY-treatment0GY	-0.1790654341934097	0.40613247089346816
12	3071	NCKAP1L	NCK-associated protein 1-like	treatment10GY-treatment0GY	-0.6298656590571768	0.40663521755783344
8	55638	SYBU	syntabulin (syntaxin-interacting)	treatment10GY-treatment0GY	-0.4492911711850782	0.40663521755783344
17	8526	DGKE	diacylglycerol kinase, epsilon 64kDa	treatment10GY-treatment0GY	-0.4130564882548722	0.40663521755783344
11	79842	ZBTB3	zinc finger and BTB domain containing 3	treatment10GY-treatment0GY	-0.2953562449134314	0.40663521755783344
1	4179	CD46	CD46 molecule, complement regulatory protein	treatment10GY-treatment0GY	0.11549935498902908	0.40663521755783344
15	5597	MAPK6	mitogen-activated protein kinase 6	treatment10GY-treatment0GY	0.11322557548896928	0.40663521755783344
1	6944	VPS72	vacuolar protein sorting 72 homolog (S. cerevisiae)	treatment10GY-treatment0GY	-0.0932972001966208	0.40663521755783344
12	3224	HOXC8	homeobox C8	treatment10GY-treatment0GY	-0.20125733443928429	0.40706743696833547
16	57585	CRAMP1L	Crm, cramped-like (Drosophila)	treatment10GY-treatment0GY	0.1443363013452652	0.40765598600124275
12	5781	PTPN11	protein tyrosine phosphatase, non-receptor type 11	treatment10GY-treatment0GY	0.11480358613220787	0.40765598600124275
15	9318	COPS2	COP9 constitutive photomorphogenic homolog subunit 2 (Arabidopsis)	treatment10GY-treatment0GY	0.09045103960633227	0.40765598600124275
1	4438	MSH4	mutS homolog 4 (E. coli)	treatment10GY-treatment0GY	0.7375250645694765	0.407680954374551
12	6489	ST8SIA1	ST8 alpha-N-acetyl-neuraminide alpha-2,8-sialyltransferase 1	treatment10GY-treatment0GY	0.6212883079646427	0.4081217961400176
8	389641	LOC389641	uncharacterized LOC389641	treatment10GY-treatment0GY	0.3772630097843427	0.4081217961400176
16	79191	IRX3	iroquois homeobox 3	treatment10GY-treatment0GY	-0.35200283300682944	0.4081217961400176
9	23552	CDK20	cyclin-dependent kinase 20	treatment10GY-treatment0GY	0.27232240354983794	0.4081217961400176
12	57097	PARP11	poly (ADP-ribose) polymerase family, member 11	treatment10GY-treatment0GY	0.14433951205985762	0.4081217961400176
16	64319	FBRS	fibrosin	treatment10GY-treatment0GY	0.11892030287073752	0.4081217961400176
14	90135	BTBD6	BTB (POZ) domain containing 6	treatment10GY-treatment0GY	-0.11586788876977394	0.4081217961400176
6	8353	HIST1H3E	histone cluster 1, H3e	treatment10GY-treatment0GY	0.563140705711378	0.40844121937463435
17	91607	SLFN11	schlafen family member 11	treatment10GY-treatment0GY	-0.2650235045976128	0.40844121937463435
8	4067	LYN	v-yes-1 Yamaguchi sarcoma viral related oncogene homolog	treatment10GY-treatment0GY	-0.19384755536377618	0.40844121937463435
11	1408	CRY2	cryptochrome 2 (photolyase-like)	treatment10GY-treatment0GY	0.18919143438369712	0.40844121937463435
12	9815	GIT2	G protein-coupled receptor kinase interacting ArfGAP 2	treatment10GY-treatment0GY	-0.13713917262141084	0.40844121937463435
17	8396	PIP4K2B	phosphatidylinositol-5-phosphate 4-kinase, type II, beta	treatment10GY-treatment0GY	-0.126698654963306	0.40844121937463435
9	573	BAG1	BCL2-associated athanogene	treatment10GY-treatment0GY	0.12350650155124576	0.40844121937463435
7	9031	BAZ1B	bromodomain adjacent to zinc finger domain, 1B	treatment10GY-treatment0GY	-0.09277428503176477	0.40844121937463435
12	115811	IQCD	IQ motif containing D	treatment10GY-treatment0GY	0.8017498189585275	0.40875450307876526
13	221178	SPATA13	spermatogenesis associated 13	treatment10GY-treatment0GY	-0.26277553829514	0.40875450307876526
17	125150	ZSWIM7	zinc finger, SWIM-type containing 7	treatment10GY-treatment0GY	-0.1490170744532131	0.41008417001615843
9	58499	ZNF462	zinc finger protein 462	treatment10GY-treatment0GY	-0.3320240403039114	0.4105353388604009
NA	100506960	NA	NA	treatment10GY-treatment0GY	-0.28230118989503816	0.4105353388604009
4	54433	GAR1	GAR1 ribonucleoprotein homolog (yeast)	treatment10GY-treatment0GY	-0.1440992445140008	0.4105353388604009
1	1677	DFFB	DNA fragmentation factor, 40kDa, beta polypeptide (caspase-activated DNase)	treatment10GY-treatment0GY	-0.16292220026367898	0.4119905456710589
6	221302	ZUFSP	zinc finger with UFM1-specific peptidase domain	treatment10GY-treatment0GY	0.16521115710110212	0.41247672701065063
4	5530	PPP3CA	protein phosphatase 3, catalytic subunit, alpha isozyme	treatment10GY-treatment0GY	-0.1260744105194016	0.41247672701065063
7	222068	TMED4	transmembrane emp24 protein transport domain containing 4	treatment10GY-treatment0GY	0.09017330695682624	0.41247672701065063
8	100127983	LOC100127983	uncharacterized LOC100127983	treatment10GY-treatment0GY	0.2886074746207201	0.4126469926149887
9	54914	FOCAD	focadhesin	treatment10GY-treatment0GY	-0.11169397315190022	0.4126469926149887
9	286333	FAM225A	family with sequence similarity 225, member A (non-protein coding)	treatment10GY-treatment0GY	-0.28763964830096866	0.41276977149472016
16	23214	XPO6	exportin 6	treatment10GY-treatment0GY	-0.13349719950209682	0.41276977149472016
1	23443	SLC35A3	solute carrier family 35 (UDP-N-acetylglucosamine (UDP-GlcNAc) transporter), member A3	treatment10GY-treatment0GY	0.13613382229641058	0.4127957163725873
13	650794	MIPEPP3	mitochondrial intermediate peptidase pseudogene 3	treatment10GY-treatment0GY	-0.3206554733546985	0.41283854641407053
22	79640	C22orf46	chromosome 22 open reading frame 46	treatment10GY-treatment0GY	-0.1743672076726881	0.41283854641407053
1	65123	INTS3	integrator complex subunit 3	treatment10GY-treatment0GY	-0.1557660316160785	0.41283854641407053
10	23172	FAM175B	family with sequence similarity 175, member B	treatment10GY-treatment0GY	0.09433482060847176	0.41283854641407053
9	100505781	LOC100505781	protein FAM27D1-like	treatment10GY-treatment0GY	0.8045741675737473	0.4129210733697816
5	56127	PCDHB9	protocadherin beta 9	treatment10GY-treatment0GY	-0.43509923060092937	0.4129210733697816
1	9411	ARHGAP29	Rho GTPase activating protein 29	treatment10GY-treatment0GY	-0.25368483746659365	0.4129210733697816
12	91012	CERS5	ceramide synthase 5	treatment10GY-treatment0GY	0.1451447599492699	0.4129210733697816
10	728118	FAM22A	family with sequence similarity 22, member A	treatment10GY-treatment0GY	-0.5005999730378777	0.4133601076786097
1	199953	TMEM201	transmembrane protein 201	treatment10GY-treatment0GY	-0.23755679650024897	0.4133601076786097
9	4957	ODF2	outer dense fiber of sperm tails 2	treatment10GY-treatment0GY	-0.08857029201035438	0.4133601076786097
1	8497	PPFIA4	protein tyrosine phosphatase, receptor type, f polypeptide (PTPRF), interacting protein (liprin), alpha 4	treatment10GY-treatment0GY	-0.41993599942107407	0.4150148362025705
1	10806	SDCCAG8	serologically defined colon cancer antigen 8	treatment10GY-treatment0GY	-0.14225811464648608	0.4150148362025705
5	166968	MIER3	mesoderm induction early response 1, family member 3	treatment10GY-treatment0GY	0.12046636532561905	0.4150148362025705
19	10498	CARM1	coactivator-associated arginine methyltransferase 1	treatment10GY-treatment0GY	-0.08743811320410977	0.4150663418374885
12	27165	GLS2	glutaminase 2 (liver, mitochondrial)	treatment10GY-treatment0GY	0.4454226178165081	0.4156647413622446
20	140688	C20orf112	chromosome 20 open reading frame 112	treatment10GY-treatment0GY	-0.3123316090675674	0.4156647413622446
1	9860	LRIG2	leucine-rich repeats and immunoglobulin-like domains 2	treatment10GY-treatment0GY	0.13373752387528137	0.4156647413622446
2	9448	MAP4K4	mitogen-activated protein kinase kinase kinase kinase 4	treatment10GY-treatment0GY	0.12170748035424594	0.4156647413622446
16	613037	LOC613037	nuclear pore complex interacting protein pseudogene	treatment10GY-treatment0GY	-0.4804438250772437	0.416165914578787
14	5890	RAD51B	RAD51 homolog B (S. cerevisiae)	treatment10GY-treatment0GY	-0.2689010877273301	0.416165914578787
NA	100506117	NA	NA	treatment10GY-treatment0GY	-0.22370824746341178	0.416165914578787
21	94104	PAXBP1	PAX3 and PAX7 binding protein 1	treatment10GY-treatment0GY	0.1449808750316226	0.416165914578787
6	6428	SRSF3	serine/arginine-rich splicing factor 3	treatment10GY-treatment0GY	-0.13446876679374498	0.416165914578787
5	1879	EBF1	early B-cell factor 1	treatment10GY-treatment0GY	-0.2663630614489527	0.4163410053408011
13	84078	KBTBD7	kelch repeat and BTB (POZ) domain containing 7	treatment10GY-treatment0GY	-0.21733741339060364	0.4163410053408011
12	92797	HELB	helicase (DNA) B	treatment10GY-treatment0GY	0.5212931416340963	0.41711769561144973
3	64091	POPDC2	popeye domain containing 2	treatment10GY-treatment0GY	0.4387406617237384	0.41711769561144973
2	10058	ABCB6	ATP-binding cassette, sub-family B (MDR/TAP), member 6	treatment10GY-treatment0GY	0.28329318319438457	0.41711769561144973
16	7385	UQCRC2	ubiquinol-cytochrome c reductase core protein II	treatment10GY-treatment0GY	0.0773634423686893	0.41711769561144973
1	6491	STIL	SCL/TAL1 interrupting locus	treatment10GY-treatment0GY	-0.4218768861725226	0.41815420800070696
10	23412	COMMD3	COMM domain containing 3	treatment10GY-treatment0GY	-0.08850173476100398	0.41874187176085265
15	196996	GRAMD2	GRAM domain containing 2	treatment10GY-treatment0GY	0.9396591848394227	0.41874904709058175
6	643749	TRAF3IP2-AS1	TRAF3IP2 antisense RNA 1	treatment10GY-treatment0GY	0.24722668622202537	0.41882861420124556
6	7272	TTK	TTK protein kinase	treatment10GY-treatment0GY	-0.9371211391305184	0.41913529788566267
17	2905	GRIN2C	glutamate receptor, ionotropic, N-methyl D-aspartate 2C	treatment10GY-treatment0GY	0.651958699688037	0.41913529788566267
5	56104	PCDHGB1	protocadherin gamma subfamily B, 1	treatment10GY-treatment0GY	-0.39332895902740256	0.41913529788566267
7	85865	GTPBP10	GTP-binding protein 10 (putative)	treatment10GY-treatment0GY	0.16330014286563888	0.41913529788566267
11	5003	SLC22A18AS	solute carrier family 22 (organic cation transporter), member 18 antisense	treatment10GY-treatment0GY	-0.7670661086752837	0.4202775658835051
6	401232	DKFZP686I15217	uncharacterized LOC401232	treatment10GY-treatment0GY	-0.5025891245896501	0.4202775658835051
X	83957	FRMD8P1	FERM domain containing 8 pseudogene 1	treatment10GY-treatment0GY	0.3548546395918397	0.4202775658835051
14	5583	PRKCH	protein kinase C, eta	treatment10GY-treatment0GY	-0.2612887288713013	0.4202775658835051
20	9371	KIF3B	kinesin family member 3B	treatment10GY-treatment0GY	0.08410131858918746	0.4202775658835051
22	7290	HIRA	HIR histone cell cycle regulation defective homolog A (S. cerevisiae)	treatment10GY-treatment0GY	-0.07973589569954775	0.4202775658835051
19	91661	ZNF765	zinc finger protein 765	treatment10GY-treatment0GY	0.20370889276381998	0.4208409497331324
3	9711	KIAA0226	KIAA0226	treatment10GY-treatment0GY	-0.18085760557484587	0.42193023310040895
17	90410	IFT20	intraflagellar transport 20 homolog (Chlamydomonas)	treatment10GY-treatment0GY	0.1724500273098668	0.42239091914400323
17	7343	UBTF	upstream binding transcription factor, RNA polymerase I	treatment10GY-treatment0GY	-0.15135854689682215	0.42265623413244796
15	257364	SNX33	sorting nexin 33	treatment10GY-treatment0GY	-0.13972025554965573	0.42265623413244796
2	64708	COPS7B	COP9 constitutive photomorphogenic homolog subunit 7B (Arabidopsis)	treatment10GY-treatment0GY	-0.1731795112291099	0.42305920245007256
1	11004	KIF2C	kinesin family member 2C	treatment10GY-treatment0GY	-0.9280442510107738	0.4233733467350922
17	218	ALDH3A1	aldehyde dehydrogenase 3 family, member A1	treatment10GY-treatment0GY	0.9043331491222224	0.4233733467350922
NA	100505743	NA	NA	treatment10GY-treatment0GY	-0.6774572504393617	0.4233733467350922
21	114044	MCM3AP-AS1	MCM3AP antisense RNA 1	treatment10GY-treatment0GY	-0.5624709328173988	0.4233733467350922
19	284412	LOC284412	uncharacterized LOC284412	treatment10GY-treatment0GY	-0.47919984560696927	0.4233733467350922
19	9545	RAB3D	RAB3D, member RAS oncogene family	treatment10GY-treatment0GY	-0.3631898919332204	0.4233733467350922
1	115572	FAM46B	family with sequence similarity 46, member B	treatment10GY-treatment0GY	-0.34895987586469923	0.4233733467350922
10	100131213	ZNF503-AS2	ZNF503 antisense RNA 2	treatment10GY-treatment0GY	-0.26587245780698154	0.4233733467350922
15	254531	LPCAT4	lysophosphatidylcholine acyltransferase 4	treatment10GY-treatment0GY	-0.22858722552234934	0.4233733467350922
19	374900	ZNF568	zinc finger protein 568	treatment10GY-treatment0GY	0.2036234272901969	0.4233733467350922
1	79693	YRDC	yrdC domain containing (E. coli)	treatment10GY-treatment0GY	0.1482763479699294	0.4233733467350922
11	54948	MRPL16	mitochondrial ribosomal protein L16	treatment10GY-treatment0GY	-0.13999538503635645	0.4233733467350922
4	6443	SGCB	sarcoglycan, beta (43kDa dystrophin-associated glycoprotein)	treatment10GY-treatment0GY	0.13912202997929146	0.4233733467350922
20	149986	LSM14B	LSM14B, SCD6 homolog B (S. cerevisiae)	treatment10GY-treatment0GY	-0.11643890187193495	0.4233733467350922
17	57659	ZBTB4	zinc finger and BTB domain containing 4	treatment10GY-treatment0GY	-0.10600374234828269	0.4233733467350922
6	85313	PPIL4	peptidylprolyl isomerase (cyclophilin)-like 4	treatment10GY-treatment0GY	0.09831825225102087	0.4233733467350922
6	57492	ARID1B	AT rich interactive domain 1B (SWI1-like)	treatment10GY-treatment0GY	-0.09331344692596488	0.4233733467350922
17	55813	UTP6	UTP6, small subunit (SSU) processome component, homolog (yeast)	treatment10GY-treatment0GY	0.09329456248486956	0.4233733467350922
1	9682	KDM4A	lysine (K)-specific demethylase 4A	treatment10GY-treatment0GY	-0.08737630453237966	0.4233733467350922
7	84176	MYH16	myosin, heavy chain 16 pseudogene	treatment10GY-treatment0GY	1.1392936929596127	0.4238850705461437
9	26147	PHF19	PHD finger protein 19	treatment10GY-treatment0GY	-0.3545707688502393	0.42405831006047084
1	254428	SLC41A1	solute carrier family 41, member 1	treatment10GY-treatment0GY	0.30142853770429845	0.42405831006047084
14	2530	FUT8	fucosyltransferase 8 (alpha (1,6) fucosyltransferase)	treatment10GY-treatment0GY	-0.13983678401489819	0.42405831006047084
3	27303	RBMS3	RNA binding motif, single stranded interacting protein 3	treatment10GY-treatment0GY	-0.20421802520292154	0.4243703015004665
17	124512	METTL23	methyltransferase like 23	treatment10GY-treatment0GY	-0.1721683506666416	0.4243703015004665
17	29115	SAP30BP	SAP30 binding protein	treatment10GY-treatment0GY	0.10553379381926664	0.4243703015004665
22	51537	MTFP1	mitochondrial fission process 1	treatment10GY-treatment0GY	-0.1902706387511377	0.4259006168655718
NA	100505792	NA	NA	treatment10GY-treatment0GY	-0.20425163319992556	0.42591187329307306
11	10335	MRVI1	murine retrovirus integration site 1 homolog	treatment10GY-treatment0GY	-0.2451171950852835	0.42607593298195956
3	26140	TTLL3	tubulin tyrosine ligase-like family, member 3	treatment10GY-treatment0GY	-0.2030241191657396	0.42607593298195956
20	1059	CENPB	centromere protein B, 80kDa	treatment10GY-treatment0GY	-0.15391866948410637	0.42607593298195956
X	139322	APOOL	apolipoprotein O-like	treatment10GY-treatment0GY	0.12469971295973448	0.42607593298195956
6	10767	HBS1L	HBS1-like (S. cerevisiae)	treatment10GY-treatment0GY	0.08356232041710498	0.42607593298195956
1	7779	SLC30A1	solute carrier family 30 (zinc transporter), member 1	treatment10GY-treatment0GY	0.25225357428922557	0.42745232210840634
1	51029	DESI2	desumoylating isopeptidase 2	treatment10GY-treatment0GY	0.10056036125052259	0.4282764659628614
11	85363	TRIM5	tripartite motif containing 5	treatment10GY-treatment0GY	0.14862695181310315	0.4282781531465436
2	10602	CDC42EP3	CDC42 effector protein (Rho GTPase binding) 3	treatment10GY-treatment0GY	0.28930690485104193	0.4286104101445048
16	2775	GNAO1	guanine nucleotide binding protein (G protein), alpha activating activity polypeptide O	treatment10GY-treatment0GY	-0.40100915588816566	0.4288635602565026
14	6252	RTN1	reticulon 1	treatment10GY-treatment0GY	-0.7807470191914556	0.42937776624029184
4	132851	SPATA4	spermatogenesis associated 4	treatment10GY-treatment0GY	-0.7556649597328997	0.42937776624029184
1	80896	NPL	N-acetylneuraminate pyruvate lyase (dihydrodipicolinate synthase)	treatment10GY-treatment0GY	0.326192890554861	0.42937776624029184
1	10717	AP4B1	adaptor-related protein complex 4, beta 1 subunit	treatment10GY-treatment0GY	-0.176238990650178	0.42937776624029184
16	7727	ZNF174	zinc finger protein 174	treatment10GY-treatment0GY	-0.16804726376061696	0.42937776624029184
2	57404	CYP20A1	cytochrome P450, family 20, subfamily A, polypeptide 1	treatment10GY-treatment0GY	0.14182701166395706	0.42937776624029184
1	9103	FCGR2C	Fc fragment of IgG, low affinity IIc, receptor for (CD32) (gene/pseudogene)	treatment10GY-treatment0GY	0.5585221534901498	0.4296215141493995
6	9589	WTAP	Wilms tumor 1 associated protein	treatment10GY-treatment0GY	0.20151526529239483	0.43008492374528257
5	643836	ZFP62	ZFP62 zinc finger protein	treatment10GY-treatment0GY	-0.18093697684810595	0.43008492374528257
18	4772	NFATC1	nuclear factor of activated T-cells, cytoplasmic, calcineurin-dependent 1	treatment10GY-treatment0GY	-0.2226923488925392	0.43115534027005714
X	93380	MMGT1	membrane magnesium transporter 1	treatment10GY-treatment0GY	0.11230662280645554	0.43115534027005714
11	283298	OLFML1	olfactomedin-like 1	treatment10GY-treatment0GY	-0.16668793814879734	0.43195671987189815
11	9638	FEZ1	fasciculation and elongation protein zeta 1 (zygin I)	treatment10GY-treatment0GY	0.14774478466774	0.43203994151239916
1	8790	FPGT	fucose-1-phosphate guanylyltransferase	treatment10GY-treatment0GY	-0.17645143946112185	0.43331344193001875
7	835	CASP2	caspase 2, apoptosis-related cysteine peptidase	treatment10GY-treatment0GY	-0.1394831918752395	0.43331344193001875
18	57534	MIB1	mindbomb E3 ubiquitin protein ligase 1	treatment10GY-treatment0GY	0.09757691509081212	0.43380803733904766
19	100132815	LOC100132815	importin 5 pseudogene	treatment10GY-treatment0GY	-0.32451281749810157	0.43393424545798764
10	118812	MORN4	MORN repeat containing 4	treatment10GY-treatment0GY	-0.3081171993926115	0.43393424545798764
1	4751	NEK2	NIMA-related kinase 2	treatment10GY-treatment0GY	-0.925767630198822	0.43404137261484366
5	84249	PSD2	pleckstrin and Sec7 domain containing 2	treatment10GY-treatment0GY	0.5113917634040523	0.43404137261484366
10	282997	LOC282997	uncharacterized LOC282997	treatment10GY-treatment0GY	-0.43453729018567006	0.43404137261484366
19	3726	JUNB	jun B proto-oncogene	treatment10GY-treatment0GY	0.41465995164729463	0.43404137261484366
11	254552	NUDT8	nudix (nucleoside diphosphate linked moiety X)-type motif 8	treatment10GY-treatment0GY	0.31355090352810955	0.43404137261484366
1	4524	MTHFR	methylenetetrahydrofolate reductase (NAD(P)H)	treatment10GY-treatment0GY	-0.27719546914018167	0.43404137261484366
4	201725	C4orf46	chromosome 4 open reading frame 46	treatment10GY-treatment0GY	-0.2652985486049988	0.43404137261484366
17	201255	LRRC45	leucine rich repeat containing 45	treatment10GY-treatment0GY	-0.25478320356578577	0.43404137261484366
1	148423	C1orf52	chromosome 1 open reading frame 52	treatment10GY-treatment0GY	0.17036055053090138	0.43404137261484366
13	440138	ALG11	ALG11, alpha-1,2-mannosyltransferase	treatment10GY-treatment0GY	0.1513280030898816	0.43404137261484366
12	94	ACVRL1	activin A receptor type II-like 1	treatment10GY-treatment0GY	-0.13356394869577048	0.43404137261484366
2	6670	SP3	Sp3 transcription factor	treatment10GY-treatment0GY	0.13212038063965448	0.43404137261484366
3	29927	SEC61A1	Sec61 alpha 1 subunit (S. cerevisiae)	treatment10GY-treatment0GY	0.10796924495591398	0.43404137261484366
6	57510	XPO5	exportin 5	treatment10GY-treatment0GY	-0.0857378783890761	0.43404137261484366
19	268	AMH	anti-Mullerian hormone	treatment10GY-treatment0GY	-0.7488717401859218	0.4340642465133447
10	399726	C10orf114	chromosome 10 open reading frame 114	treatment10GY-treatment0GY	-0.2934394969952019	0.4340642465133447
19	1048	CEACAM5	carcinoembryonic antigen-related cell adhesion molecule 5	treatment10GY-treatment0GY	0.710318645733417	0.43496472145910303
8	9920	KBTBD11	kelch repeat and BTB (POZ) domain containing 11	treatment10GY-treatment0GY	-0.32325054224500116	0.43496472145910303
10	84445	LZTS2	leucine zipper, putative tumor suppressor 2	treatment10GY-treatment0GY	-0.14582771157413	0.4349718205521085
16	606551	UBE2MP1	ubiquitin-conjugating enzyme E2M pseudogene 1	treatment10GY-treatment0GY	0.10223249897859477	0.4349718205521085
9	55357	TBC1D2	TBC1 domain family, member 2	treatment10GY-treatment0GY	0.24956244135413375	0.43515235926428875
4	92070	CTBP1-AS1	CTBP1 antisense RNA 1	treatment10GY-treatment0GY	-0.1998611439891107	0.43521051580727227
2	55133	SRBD1	S1 RNA binding domain 1	treatment10GY-treatment0GY	-0.17252104963448334	0.43528310281858196
1	57535	KIAA1324	KIAA1324	treatment10GY-treatment0GY	0.3926631535791516	0.43547680484533446
16	79077	DCTPP1	dCTP pyrophosphatase 1	treatment10GY-treatment0GY	-0.20218273943300336	0.43547680484533446
15	7090	TLE3	transducin-like enhancer of split 3 (E(sp1) homolog, Drosophila)	treatment10GY-treatment0GY	-0.3043153001932719	0.4355409505590321
15	283673	LINC00277	long intergenic non-protein coding RNA 277	treatment10GY-treatment0GY	-0.8580633194906166	0.43582778440035813
2	390	RND3	Rho family GTPase 3	treatment10GY-treatment0GY	0.2896787231354523	0.43582778440035813
19	100049587	SIGLEC14	sialic acid binding Ig-like lectin 14	treatment10GY-treatment0GY	0.710013541718153	0.43676881449895244
5	3101	HK3	hexokinase 3 (white cell)	treatment10GY-treatment0GY	0.6670720046576811	0.4376217042817011
9	10319	LAMC3	laminin, gamma 3	treatment10GY-treatment0GY	0.7400815115402781	0.43763856305777515
1	252995	FNDC5	fibronectin type III domain containing 5	treatment10GY-treatment0GY	0.7259939360466212	0.43763856305777515
2	23704	KCNE4	potassium voltage-gated channel, Isk-related family, member 4	treatment10GY-treatment0GY	-0.2536321794426373	0.43763856305777515
19	22809	ATF5	activating transcription factor 5	treatment10GY-treatment0GY	0.24118146394166562	0.43763856305777515
11	257160	RNF214	ring finger protein 214	treatment10GY-treatment0GY	-0.19701987517529274	0.43763856305777515
8	79145	CHCHD7	coiled-coil-helix-coiled-coil-helix domain containing 7	treatment10GY-treatment0GY	0.13836946225507907	0.43763856305777515
8	5108	PCM1	pericentriolar material 1	treatment10GY-treatment0GY	0.08388965992301944	0.43763856305777515
19	284359	IZUMO1	izumo sperm-egg fusion 1	treatment10GY-treatment0GY	0.7684717038412532	0.4379051778768035
12	904	CCNT1	cyclin T1	treatment10GY-treatment0GY	0.16077743265044342	0.4379051778768035
5	22885	ABLIM3	actin binding LIM protein family, member 3	treatment10GY-treatment0GY	-0.15336787836987664	0.4379051778768035
4	401145	CCSER1	coiled-coil serine-rich protein 1	treatment10GY-treatment0GY	0.5540484257075606	0.4379770587584534
19	148046	CIRBP-AS1	CIRBP antisense RNA 1	treatment10GY-treatment0GY	0.3953131071714866	0.4379770587584534
12	1606	DGKA	diacylglycerol kinase, alpha 80kDa	treatment10GY-treatment0GY	0.1914394622904343	0.4379770587584534
6	5550	PREP	prolyl endopeptidase	treatment10GY-treatment0GY	-0.1120761637463703	0.4379770587584534
1	81607	PVRL4	poliovirus receptor-related 4	treatment10GY-treatment0GY	0.7891134896083929	0.43821714247627935
1	8548	BLZF1	basic leucine zipper nuclear factor 1	treatment10GY-treatment0GY	0.14994305557280452	0.43858812976817313
8	252969	NEIL2	nei endonuclease VIII-like 2 (E. coli)	treatment10GY-treatment0GY	-0.21659826314808273	0.43968639909473284
6	57515	SERINC1	serine incorporator 1	treatment10GY-treatment0GY	0.07934224677956259	0.43997358403515047
17	7703	PCGF2	polycomb group ring finger 2	treatment10GY-treatment0GY	-0.2159113539588038	0.44073937611289304
18	100101467	ZSCAN30	zinc finger and SCAN domain containing 30	treatment10GY-treatment0GY	-0.1805493450019835	0.44073937611289304
3	26043	UBXN7	UBX domain protein 7	treatment10GY-treatment0GY	0.14808455064437354	0.44073937611289304
6	6885	MAP3K7	mitogen-activated protein kinase kinase kinase 7	treatment10GY-treatment0GY	0.0920058269127404	0.440906263858374
8	9583	ENTPD4	ectonucleoside triphosphate diphosphohydrolase 4	treatment10GY-treatment0GY	0.14502590279269612	0.44138204029792194
12	65981	CAPRIN2	caprin family member 2	treatment10GY-treatment0GY	-0.14953693605976515	0.44162800694237536
11	9828	ARHGEF17	Rho guanine nucleotide exchange factor (GEF) 17	treatment10GY-treatment0GY	-0.12278051826025393	0.44162800694237536
14	9321	TRIP11	thyroid hormone receptor interactor 11	treatment10GY-treatment0GY	0.1166412500456282	0.44162800694237536
11	55048	VPS37C	vacuolar protein sorting 37 homolog C (S. cerevisiae)	treatment10GY-treatment0GY	0.11212784351349647	0.4420485187808155
16	8139	GAN	gigaxonin	treatment10GY-treatment0GY	0.21428037707521197	0.44246271704073714
1	388581	FAM132A	family with sequence similarity 132, member A	treatment10GY-treatment0GY	0.5820609055589208	0.4431440783324048
18	27098	CLUL1	clusterin-like 1 (retinal)	treatment10GY-treatment0GY	0.5523079176506304	0.4431440783324048
11	283149	BCL9L	B-cell CLL/lymphoma 9-like	treatment10GY-treatment0GY	-0.20417447356512852	0.4431440783324048
1	8444	DYRK3	dual-specificity tyrosine-(Y)-phosphorylation regulated kinase 3	treatment10GY-treatment0GY	0.18810197870297962	0.4431440783324048
6	11165	NUDT3	nudix (nucleoside diphosphate linked moiety X)-type motif 3	treatment10GY-treatment0GY	-0.15848518441045822	0.4431440783324048
2	285190	RGPD4	RANBP2-like and GRIP domain containing 4	treatment10GY-treatment0GY	0.14766208713419626	0.4431440783324048
X	53344	CHIC1	cysteine-rich hydrophobic domain 1	treatment10GY-treatment0GY	0.1359716405873077	0.4431440783324048
17	79637	ARMC7	armadillo repeat containing 7	treatment10GY-treatment0GY	-0.1317881798059961	0.4431440783324048
1	79854	LINC00115	long intergenic non-protein coding RNA 115	treatment10GY-treatment0GY	0.33612195215246926	0.44377040204315976
2	92935	MARS2	methionyl-tRNA synthetase 2, mitochondrial	treatment10GY-treatment0GY	-0.24700879666911035	0.44377040204315976
19	112398	EGLN2	egl nine homolog 2 (C. elegans)	treatment10GY-treatment0GY	-0.10258594565563328	0.44377040204315976
9	1620	DBC1	deleted in bladder cancer 1	treatment10GY-treatment0GY	0.2685417351985442	0.44385921874623147
2	54529	ASNSD1	asparagine synthetase domain containing 1	treatment10GY-treatment0GY	0.1372973062382199	0.4439571681828518
12	51026	GOLT1B	golgi transport 1B	treatment10GY-treatment0GY	0.12078768405552687	0.4439571681828518
21	4731	NDUFV3	NADH dehydrogenase (ubiquinone) flavoprotein 3, 10kDa	treatment10GY-treatment0GY	0.10360486784312872	0.4439571681828518
10	79933	SYNPO2L	synaptopodin 2-like	treatment10GY-treatment0GY	-0.47604956669974297	0.44458918653715557
NA	100507345	NA	NA	treatment10GY-treatment0GY	0.30836366219998557	0.44510836459566167
12	6821	SUOX	sulfite oxidase	treatment10GY-treatment0GY	-0.1266434714944329	0.44567061987892814
6	221421	RSPH9	radial spoke head 9 homolog (Chlamydomonas)	treatment10GY-treatment0GY	-0.5620180205903309	0.4463248169945074
2	100505634	LOC100505634	uncharacterized LOC100505634	treatment10GY-treatment0GY	-0.31319906760798943	0.4463248169945074
11	55128	TRIM68	tripartite motif containing 68	treatment10GY-treatment0GY	0.16822481664906963	0.4463248169945074
11	85456	TNKS1BP1	tankyrase 1 binding protein 1, 182kDa	treatment10GY-treatment0GY	-0.12439044720458448	0.4463248169945074
19	147650	LINC00085	long intergenic non-protein coding RNA 85	treatment10GY-treatment0GY	-0.2698257223907863	0.44655321435479
22	22880	MORC2	MORC family CW-type zinc finger 2	treatment10GY-treatment0GY	-0.17485847992916703	0.44655321435479
19	10155	TRIM28	tripartite motif containing 28	treatment10GY-treatment0GY	0.0898074465484715	0.44655321435479
2	84542	KIAA1841	KIAA1841	treatment10GY-treatment0GY	-0.15506674444531665	0.44671947253566885
7	26872	STEAP1	six transmembrane epithelial antigen of the prostate 1	treatment10GY-treatment0GY	-0.25457763528214894	0.44713615767054393
14	10668	CGRRF1	cell growth regulator with ring finger domain 1	treatment10GY-treatment0GY	0.15133177571961243	0.44713615767054393
19	9266	CYTH2	cytohesin 2	treatment10GY-treatment0GY	0.14715851462311313	0.44713615767054393
5	133957	CCDC127	coiled-coil domain containing 127	treatment10GY-treatment0GY	-0.14260890358110956	0.44713615767054393
17	146705	ENTHD2	ENTH domain containing 2	treatment10GY-treatment0GY	0.1415269232057219	0.44713615767054393
12	10988	METAP2	methionyl aminopeptidase 2	treatment10GY-treatment0GY	0.08454151579861602	0.44713615767054393
19	148022	TICAM1	toll-like receptor adaptor molecule 1	treatment10GY-treatment0GY	0.21431697584198517	0.4472217132525832
17	23210	JMJD6	jumonji domain containing 6	treatment10GY-treatment0GY	-0.19574973073426172	0.447418108882203
2	100507171	BOLA3-AS1	BOLA3 antisense RNA 1 (head to head)	treatment10GY-treatment0GY	-0.31323845845786613	0.4477267903552385
7	168455	CCDC71L	coiled-coil domain containing 71-like	treatment10GY-treatment0GY	-0.19431873317369153	0.4477267903552385
11	91614	DEPDC7	DEP domain containing 7	treatment10GY-treatment0GY	0.3860907654934549	0.4481333573897933
X	115201	ATG4A	autophagy related 4A, cysteine peptidase	treatment10GY-treatment0GY	0.1428806662841806	0.4481333573897933
NA	100506298	NA	NA	treatment10GY-treatment0GY	0.4678775883833587	0.4490059513058531
22	100507599	LOC100507599	uncharacterized LOC100507599	treatment10GY-treatment0GY	-0.3888913799710393	0.4490059513058531
7	254048	UBN2	ubinuclein 2	treatment10GY-treatment0GY	0.19317437959630546	0.4490059513058531
8	5885	RAD21	RAD21 homolog (S. pombe)	treatment10GY-treatment0GY	-0.1448230153607888	0.4490059513058531
20	26133	TRPC4AP	transient receptor potential cation channel, subfamily C, member 4 associated protein	treatment10GY-treatment0GY	-0.06922707182563048	0.4490059513058531
11	219854	TMEM218	transmembrane protein 218	treatment10GY-treatment0GY	-0.16211377078068168	0.4498035945101047
5	100289230	LOC100289230	uncharacterized LOC100289230	treatment10GY-treatment0GY	-0.3083200296503679	0.4498671081324109
17	79990	PLEKHH3	pleckstrin homology domain containing, family H (with MyTH4 domain) member 3	treatment10GY-treatment0GY	-0.2646870132075376	0.4506653753808331
17	147015	DHRS13	dehydrogenase/reductase (SDR family) member 13	treatment10GY-treatment0GY	-0.5775910961861214	0.4509579377144411
NA	100131354	NA	NA	treatment10GY-treatment0GY	0.5252785901619429	0.4509579377144411
NA	100506320	NA	NA	treatment10GY-treatment0GY	-0.5112412766027092	0.4509579377144411
17	81558	FAM117A	family with sequence similarity 117, member A	treatment10GY-treatment0GY	-0.4266561310542487	0.4509579377144411
3	7881	KCNAB1	potassium voltage-gated channel, shaker-related subfamily, beta member 1	treatment10GY-treatment0GY	-0.35730597106836837	0.4509579377144411
4	389217	SETP20	SET pseudogene 20	treatment10GY-treatment0GY	-0.2233074539699711	0.4509579377144411
19	55900	ZNF302	zinc finger protein 302	treatment10GY-treatment0GY	-0.18042849191886834	0.4509579377144411
16	57149	LYRM1	LYR motif containing 1	treatment10GY-treatment0GY	0.17201998317494915	0.4509579377144411
6	57531	HACE1	HECT domain and ankyrin repeat containing E3 ubiquitin protein ligase 1	treatment10GY-treatment0GY	0.16946059490052345	0.4509579377144411
17	28964	GIT1	G protein-coupled receptor kinase interacting ArfGAP 1	treatment10GY-treatment0GY	-0.16415281209617838	0.4509579377144411
20	9825	SPATA2	spermatogenesis associated 2	treatment10GY-treatment0GY	0.1364769576622935	0.4509579377144411
1	164091	PAQR7	progestin and adipoQ receptor family member VII	treatment10GY-treatment0GY	-0.12533227778496858	0.4509579377144411
12	8315	BRAP	BRCA1 associated protein	treatment10GY-treatment0GY	0.11884106573911879	0.4509579377144411
7	90639	COX19	cytochrome c oxidase assembly homolog 19 (S. cerevisiae)	treatment10GY-treatment0GY	0.11697325369652312	0.4509579377144411
1	55700	MAP7D1	MAP7 domain containing 1	treatment10GY-treatment0GY	-0.11213379083767272	0.4509579377144411
NA	100506151	NA	NA	treatment10GY-treatment0GY	0.7724419862517591	0.45150652653147927
19	390937	LOC390937	Ets2 repressor factor-like	treatment10GY-treatment0GY	-0.6023854794163421	0.45150652653147927
2	10936	GPR75	G protein-coupled receptor 75	treatment10GY-treatment0GY	0.4593832817636624	0.45150652653147927
2	151473	SLC16A14	solute carrier family 16, member 14 (monocarboxylic acid transporter 14)	treatment10GY-treatment0GY	-0.44961914348345045	0.45150652653147927
10	9679	FAM53B	family with sequence similarity 53, member B	treatment10GY-treatment0GY	-0.35935348773065634	0.45150652653147927
2	5966	REL	v-rel reticuloendotheliosis viral oncogene homolog (avian)	treatment10GY-treatment0GY	0.28777461547376304	0.45150652653147927
4	8654	PDE5A	phosphodiesterase 5A, cGMP-specific	treatment10GY-treatment0GY	-0.23979682974274752	0.45150652653147927
17	57547	ZNF624	zinc finger protein 624	treatment10GY-treatment0GY	-0.20364098565187794	0.45150652653147927
10	64376	IKZF5	IKAROS family zinc finger 5 (Pegasus)	treatment10GY-treatment0GY	0.18214451047991975	0.45150652653147927
5	648987	LOC648987	uncharacterized LOC648987	treatment10GY-treatment0GY	-0.175314670511459	0.45150652653147927
16	9742	IFT140	intraflagellar transport 140 homolog (Chlamydomonas)	treatment10GY-treatment0GY	-0.15631315491551057	0.45150652653147927
12	10329	TMEM5	transmembrane protein 5	treatment10GY-treatment0GY	0.15579982310367324	0.45150652653147927
10	5264	PHYH	phytanoyl-CoA 2-hydroxylase	treatment10GY-treatment0GY	0.13706896435755134	0.45150652653147927
20	79175	ZNF343	zinc finger protein 343	treatment10GY-treatment0GY	0.11380802797037148	0.45150652653147927
9	54840	APTX	aprataxin	treatment10GY-treatment0GY	0.1094772423350392	0.45150652653147927
16	79068	FTO	fat mass and obesity associated	treatment10GY-treatment0GY	-0.1034246568946724	0.45150652653147927
8	5820	PVT1	Pvt1 oncogene (non-protein coding)	treatment10GY-treatment0GY	0.27003527143792105	0.4517464251200234
15	89839	ARHGAP11B	Rho GTPase activating protein 11B	treatment10GY-treatment0GY	-0.593282078810667	0.451848207177454
7	5166	PDK4	pyruvate dehydrogenase kinase, isozyme 4	treatment10GY-treatment0GY	-0.8432781799638522	0.4524049574629234
1	653820	FAM72B	family with sequence similarity 72, member B	treatment10GY-treatment0GY	-0.5428947980058396	0.4524049574629234
1	1122	CHML	choroideremia-like (Rab escort protein 2)	treatment10GY-treatment0GY	-0.16573387932675576	0.4524049574629234
5	56128	PCDHB8	protocadherin beta 8	treatment10GY-treatment0GY	-0.31926962175066076	0.4532503436022389
19	581	BAX	BCL2-associated X protein	treatment10GY-treatment0GY	0.13887423602314541	0.4532503436022389
3	285268	ZNF621	zinc finger protein 621	treatment10GY-treatment0GY	0.17344384179308392	0.4535166707839377
1	55635	DEPDC1	DEP domain containing 1	treatment10GY-treatment0GY	-1.1602717789610515	0.45380233439470935
6	2295	FOXF2	forkhead box F2	treatment10GY-treatment0GY	-0.22289475123539537	0.45380233439470935
12	91298	C12orf29	chromosome 12 open reading frame 29	treatment10GY-treatment0GY	0.16727829806188943	0.45380233439470935
12	7289	TULP3	tubby like protein 3	treatment10GY-treatment0GY	-0.10558539085692065	0.45380233439470935
15	440288	LOC440288	uncharacterized LOC440288	treatment10GY-treatment0GY	-0.35517718380965707	0.45449456594160603
20	79913	ACTR5	ARP5 actin-related protein 5 homolog (yeast)	treatment10GY-treatment0GY	-0.16300904457854815	0.4555161515673839
15	647042	GOLGA6L10	golgin A6 family-like 10	treatment10GY-treatment0GY	0.17374463276241148	0.4563741772300002
6	79969	ATAT1	alpha tubulin acetyltransferase 1	treatment10GY-treatment0GY	-0.16356848422994297	0.4563741772300002
19	284349	ZNF283	zinc finger protein 283	treatment10GY-treatment0GY	0.1899069154693156	0.4575777736137635
11	112936	VPS26B	vacuolar protein sorting 26 homolog B (S. pombe)	treatment10GY-treatment0GY	-0.14523401966101002	0.4575777736137635
11	79780	CCDC82	coiled-coil domain containing 82	treatment10GY-treatment0GY	0.11322688723607932	0.45774105176549035
2	57703	CWC22	CWC22 spliceosome-associated protein homolog (S. cerevisiae)	treatment10GY-treatment0GY	0.1399646849823455	0.458003689396863
18	7541	ZBTB14	zinc finger and BTB domain containing 14	treatment10GY-treatment0GY	-0.18108205136612332	0.4602278215707997
15	3419	IDH3A	isocitrate dehydrogenase 3 (NAD+) alpha	treatment10GY-treatment0GY	0.11627391546516463	0.4602278215707997
5	4208	MEF2C	myocyte enhancer factor 2C	treatment10GY-treatment0GY	-0.44204744082633507	0.4610517700951534
9	6709	SPTAN1	spectrin, alpha, non-erythrocytic 1	treatment10GY-treatment0GY	-0.13354633199502253	0.4610517700951534
2	9839	ZEB2	zinc finger E-box binding homeobox 2	treatment10GY-treatment0GY	-0.201793778170126	0.462374982069819
19	26993	AKAP8L	A kinase (PRKA) anchor protein 8-like	treatment10GY-treatment0GY	-0.132430680169211	0.462374982069819
1	100505940	LOC100505940	uncharacterized LOC100505940	treatment10GY-treatment0GY	0.8497354819250269	0.4624960309865415
11	29763	PACSIN3	protein kinase C and casein kinase substrate in neurons 3	treatment10GY-treatment0GY	0.2818923934204629	0.4624960309865415
14	60485	SAV1	salvador homolog 1 (Drosophila)	treatment10GY-treatment0GY	0.2711977743747598	0.4624960309865415
10	79723	SUV39H2	suppressor of variegation 3-9 homolog 2 (Drosophila)	treatment10GY-treatment0GY	-0.20815492895216003	0.4624960309865415
19	5442	POLRMT	polymerase (RNA) mitochondrial (DNA directed)	treatment10GY-treatment0GY	-0.1407204456634874	0.4624960309865415
X	6907	TBL1X	transducin (beta)-like 1X-linked	treatment10GY-treatment0GY	-0.13230112424155838	0.4624960309865415
NA	100505808	NA	NA	treatment10GY-treatment0GY	-0.33102687661169106	0.46319136010327344
9	57684	ZBTB26	zinc finger and BTB domain containing 26	treatment10GY-treatment0GY	-0.18757886283055658	0.4635147251842846
10	100507034	PITRM1-AS1	PITRM1 antisense RNA 1	treatment10GY-treatment0GY	0.370403026336364	0.46351795343272456
19	10520	ZNF211	zinc finger protein 211	treatment10GY-treatment0GY	0.1664999610896465	0.4638096547544847
20	140701	ABHD16B	abhydrolase domain containing 16B	treatment10GY-treatment0GY	-0.19587454880314592	0.4649241192199959
19	51710	ZNF44	zinc finger protein 44	treatment10GY-treatment0GY	-0.24002112841222356	0.46605944103180164
19	25799	ZNF324	zinc finger protein 324	treatment10GY-treatment0GY	0.13501947069198605	0.46605944103180164
10	80351	TNKS2	tankyrase, TRF1-interacting ankyrin-related ADP-ribose polymerase 2	treatment10GY-treatment0GY	0.08079977379959047	0.46605944103180164
6	5089	PBX2	pre-B-cell leukemia homeobox 2	treatment10GY-treatment0GY	-0.19943070001072005	0.4663356681885146
1	23179	RGL1	ral guanine nucleotide dissociation stimulator-like 1	treatment10GY-treatment0GY	0.18469007912703272	0.4663356681885146
10	55088	C10orf118	chromosome 10 open reading frame 118	treatment10GY-treatment0GY	0.11020792770387544	0.4663356681885146
10	118813	ZFYVE27	zinc finger, FYVE domain containing 27	treatment10GY-treatment0GY	0.14004831404417484	0.46657694781532977
17	692106	SNORD65	small nucleolar RNA, C/D box 65	treatment10GY-treatment0GY	0.56970903285926	0.4666459978281404
3	7048	TGFBR2	transforming growth factor, beta receptor II (70/80kDa)	treatment10GY-treatment0GY	-0.11465911524906147	0.4670022077267241
NA	100507618	NA	NA	treatment10GY-treatment0GY	0.2785332798627684	0.46713659746273156
3	27094	KCNMB3	potassium large conductance calcium-activated channel, subfamily M beta member 3	treatment10GY-treatment0GY	-0.220811549642014	0.46713659746273156
5	153364	MBLAC2	metallo-beta-lactamase domain containing 2	treatment10GY-treatment0GY	-0.18099339757437782	0.46713659746273156
3	7086	TKT	transketolase	treatment10GY-treatment0GY	0.14792817271340652	0.46713659746273156
22	10042	HMGXB4	HMG box domain containing 4	treatment10GY-treatment0GY	0.10545525958994073	0.46713659746273156
NA	100506942	NA	NA	treatment10GY-treatment0GY	0.8848015150104874	0.4671422598418004
2	9541	CIR1	corepressor interacting with RBPJ, 1	treatment10GY-treatment0GY	0.119514440706042	0.4671422598418004
1	388692	LOC388692	uncharacterized LOC388692	treatment10GY-treatment0GY	-0.18643035514049	0.46815232668761503
9	9853	RUSC2	RUN and SH3 domain containing 2	treatment10GY-treatment0GY	0.16867468399453145	0.46815232668761503
16	54442	KCTD5	potassium channel tetramerisation domain containing 5	treatment10GY-treatment0GY	0.14280054284728383	0.46832169075362357
17	6945	MLX	MLX, MAX dimerization protein	treatment10GY-treatment0GY	-0.1316499914344753	0.46859467635669727
15	440253	WHAMMP2	WAS protein homolog associated with actin, golgi membranes and microtubules pseudogene 2	treatment10GY-treatment0GY	-0.20934591430729155	0.46882931312998827
2	6364	CCL20	chemokine (C-C motif) ligand 20	treatment10GY-treatment0GY	1.621674125538961	0.46928960516603924
15	79856	SNX22	sorting nexin 22	treatment10GY-treatment0GY	0.43129287397226057	0.46928960516603924
X	10046	MAMLD1	mastermind-like domain containing 1	treatment10GY-treatment0GY	-0.21222630790677055	0.46928960516603924
12	353116	RILPL1	Rab interacting lysosomal protein-like 1	treatment10GY-treatment0GY	-0.18766799068277518	0.46928960516603924
13	79596	RNF219	ring finger protein 219	treatment10GY-treatment0GY	-0.1596424306296198	0.46928960516603924
15	7158	TP53BP1	tumor protein p53 binding protein 1	treatment10GY-treatment0GY	-0.08057856378010175	0.46928960516603924
4	9908	G3BP2	GTPase activating protein (SH3 domain) binding protein 2	treatment10GY-treatment0GY	0.07591591551738919	0.46928960516603924
3	11277	TREX1	three prime repair exonuclease 1	treatment10GY-treatment0GY	-0.20535297868986424	0.46939418608320693
5	1601	DAB2	disabled homolog 2, mitogen-responsive phosphoprotein (Drosophila)	treatment10GY-treatment0GY	-0.17953024043386456	0.46939418608320693
7	55112	WDR60	WD repeat domain 60	treatment10GY-treatment0GY	-0.1431509163275475	0.46939418608320693
22	6300	MAPK12	mitogen-activated protein kinase 12	treatment10GY-treatment0GY	-0.126042103910617	0.46939418608320693
17	996	CDC27	cell division cycle 27	treatment10GY-treatment0GY	-0.0938134366982446	0.46939418608320693
X	64102	TNMD	tenomodulin	treatment10GY-treatment0GY	-0.49429568592607576	0.4700287997567094
20	58476	TP53INP2	tumor protein p53 inducible nuclear protein 2	treatment10GY-treatment0GY	0.15750819891010348	0.4700287997567094
9	158399	ZNF483	zinc finger protein 483	treatment10GY-treatment0GY	0.4673597482487595	0.470680844255711
1	80818	ZNF436	zinc finger protein 436	treatment10GY-treatment0GY	0.2163983715720441	0.470680844255711
19	23030	KDM4B	lysine (K)-specific demethylase 4B	treatment10GY-treatment0GY	0.18059347790582958	0.470680844255711
14	9692	KIAA0391	KIAA0391	treatment10GY-treatment0GY	-0.10789187100441122	0.470680844255711
19	84717	HDGFRP2	hepatoma-derived growth factor-related protein 2	treatment10GY-treatment0GY	-0.08756033447621281	0.470680844255711
NA	100507211	NA	NA	treatment10GY-treatment0GY	-0.6734622277742329	0.4707779944960128
7	728927	ZNF736	zinc finger protein 736	treatment10GY-treatment0GY	0.34415496306595084	0.4707779944960128
2	85474	LBX2	ladybird homeobox 2	treatment10GY-treatment0GY	-0.6107855749279991	0.4711165256537148
3	100132526	FGD5P1	FYVE, RhoGEF and PH domain containing 5 pseudogene 1	treatment10GY-treatment0GY	-0.5044455549000231	0.4711165256537148
12	283431	GAS2L3	growth arrest-specific 2 like 3	treatment10GY-treatment0GY	-0.4351335695628113	0.4711165256537148
1	2170	FABP3	fatty acid binding protein 3, muscle and heart (mammary-derived growth inhibitor)	treatment10GY-treatment0GY	-0.3324021522424152	0.4711165256537148
X	286527	TMSB15B	thymosin beta 15B	treatment10GY-treatment0GY	-0.2918063573905705	0.4711165256537148
5	493869	GPX8	glutathione peroxidase 8 (putative)	treatment10GY-treatment0GY	-0.14932922049889275	0.4717878540555923
16	1459	CSNK2A2	casein kinase 2, alpha prime polypeptide	treatment10GY-treatment0GY	0.12147630556833544	0.4717878540555923
5	9963	SLC23A1	solute carrier family 23 (nucleobase transporters), member 1	treatment10GY-treatment0GY	0.884901086266968	0.47265231220429643
16	64400	AKTIP	AKT interacting protein	treatment10GY-treatment0GY	-0.14752418859426353	0.47265231220429643
10	27250	PDCD4	programmed cell death 4 (neoplastic transformation inhibitor)	treatment10GY-treatment0GY	-0.14616775995525533	0.47265231220429643
7	79034	C7orf26	chromosome 7 open reading frame 26	treatment10GY-treatment0GY	-0.13602800525345948	0.47265231220429643
2	2859	GPR35	G protein-coupled receptor 35	treatment10GY-treatment0GY	-0.7569153938000439	0.47265468607128397
1	100505794	LOC100505794	uncharacterized LOC100505794	treatment10GY-treatment0GY	-0.24640106387706417	0.47265468607128397
5	9443	MED7	mediator complex subunit 7	treatment10GY-treatment0GY	-0.13864144295421532	0.47265468607128397
7	51691	NAA38	N(alpha)-acetyltransferase 38, NatC auxiliary subunit	treatment10GY-treatment0GY	0.09585176965511621	0.47265468607128397
11	9354	UBE4A	ubiquitination factor E4A	treatment10GY-treatment0GY	0.08591019389024623	0.47265468607128397
X	3028	HSD17B10	hydroxysteroid (17-beta) dehydrogenase 10	treatment10GY-treatment0GY	-0.08497898505671397	0.47265468607128397
21	8204	NRIP1	nuclear receptor interacting protein 1	treatment10GY-treatment0GY	0.2113279749057515	0.4734230450208839
16	124401	ANKS3	ankyrin repeat and sterile alpha motif domain containing 3	treatment10GY-treatment0GY	-0.1313455390408116	0.4737116477086002
20	54498	SMOX	spermine oxidase	treatment10GY-treatment0GY	0.2752397312238024	0.4740217102447026
9	51010	EXOSC3	exosome component 3	treatment10GY-treatment0GY	-0.12350773441521135	0.4740217102447026
1	400798	C1orf220	chromosome 1 open reading frame 220	treatment10GY-treatment0GY	-0.6087804146028113	0.4746718756869495
2	84826	SFT2D3	SFT2 domain containing 3	treatment10GY-treatment0GY	-0.1387736899271248	0.4746718756869495
20	8813	DPM1	dolichyl-phosphate mannosyltransferase polypeptide 1, catalytic subunit	treatment10GY-treatment0GY	0.09347409522466599	0.4746718756869495
14	56339	METTL3	methyltransferase like 3	treatment10GY-treatment0GY	-0.10986182544885725	0.47483728049276835
5	10723	SLC12A7	solute carrier family 12 (potassium/chloride transporters), member 7	treatment10GY-treatment0GY	0.21478180738902886	0.4758252825475541
12	79657	RPAP3	RNA polymerase II associated protein 3	treatment10GY-treatment0GY	0.11223286109284114	0.47646516155851465
5	100130733	LRRC70	leucine rich repeat containing 70	treatment10GY-treatment0GY	-0.5063175400272011	0.47646590685571494
11	55709	KBTBD4	kelch repeat and BTB (POZ) domain containing 4	treatment10GY-treatment0GY	-0.14561001126917583	0.47646590685571494
3	57599	WDR48	WD repeat domain 48	treatment10GY-treatment0GY	0.10999374078653279	0.47736272138309327
14	55218	EXD2	exonuclease 3'-5' domain containing 2	treatment10GY-treatment0GY	-0.1097530065936505	0.47801411343140937
19	284371	ZNF841	zinc finger protein 841	treatment10GY-treatment0GY	0.17405936916025677	0.47885855658277077
15	23102	TBC1D2B	TBC1 domain family, member 2B	treatment10GY-treatment0GY	-0.12415873832185387	0.47885855658277077
17	284119	PTRF	polymerase I and transcript release factor	treatment10GY-treatment0GY	-0.09922715946631477	0.47885855658277077
5	22936	ELL2	elongation factor, RNA polymerase II, 2	treatment10GY-treatment0GY	0.2677148998200476	0.4802121100471092
17	388324	INCA1	inhibitor of CDK, cyclin A1 interacting protein 1	treatment10GY-treatment0GY	-0.24193010213576116	0.4802121100471092
12	5827	PXMP2	peroxisomal membrane protein 2, 22kDa	treatment10GY-treatment0GY	0.18237576283415802	0.4802121100471092
X	56548	CHST7	carbohydrate (N-acetylglucosamine 6-O) sulfotransferase 7	treatment10GY-treatment0GY	-0.2623465125577029	0.4819073893932612
5	5144	PDE4D	phosphodiesterase 4D, cAMP-specific	treatment10GY-treatment0GY	0.5664357835238278	0.48304942343860474
2	93010	B3GNT7	UDP-GlcNAc:betaGal beta-1,3-N-acetylglucosaminyltransferase 7	treatment10GY-treatment0GY	0.521542283624841	0.48304942343860474
8	7071	KLF10	Kruppel-like factor 10	treatment10GY-treatment0GY	0.3336523109758174	0.48304942343860474
19	126298	IRGQ	immunity-related GTPase family, Q	treatment10GY-treatment0GY	0.21759291164341477	0.48304942343860474
9	5090	PBX3	pre-B-cell leukemia homeobox 3	treatment10GY-treatment0GY	-0.20097424142319298	0.48304942343860474
13	55578	SUPT20H	suppressor of Ty 20 homolog (S. cerevisiae)	treatment10GY-treatment0GY	-0.10439788283618867	0.48304942343860474
11	399909	PCNXL3	pecanex-like 3 (Drosophila)	treatment10GY-treatment0GY	0.08580372088963184	0.48304942343860474
4	10891	PPARGC1A	peroxisome proliferator-activated receptor gamma, coactivator 1 alpha	treatment10GY-treatment0GY	-0.7069954799581817	0.4835301511774313
14	90673	PPP1R3E	protein phosphatase 1, regulatory subunit 3E	treatment10GY-treatment0GY	-0.2539733982555141	0.48377330207459524
15	9728	SECISBP2L	SECIS binding protein 2-like	treatment10GY-treatment0GY	0.09956843332006571	0.48377330207459524
11	23258	DENND5A	DENN/MADD domain containing 5A	treatment10GY-treatment0GY	0.09864483809256797	0.48377330207459524
3	25917	THUMPD3	THUMP domain containing 3	treatment10GY-treatment0GY	-0.08647518465062909	0.48377330207459524
9	51510	CHMP5	charged multivesicular body protein 5	treatment10GY-treatment0GY	0.08361067260578725	0.48377330207459524
11	91893	FDXACB1	ferredoxin-fold anticodon binding domain containing 1	treatment10GY-treatment0GY	-0.2827665066252738	0.4839666693563036
7	10734	STAG3	stromal antigen 3	treatment10GY-treatment0GY	0.3338497992485234	0.4840785379066622
7	2852	GPER	G protein-coupled estrogen receptor 1	treatment10GY-treatment0GY	-0.23923096298727398	0.4840785379066622
1	81839	VANGL1	vang-like 1 (van gogh, Drosophila)	treatment10GY-treatment0GY	-0.17943611868856735	0.4840785379066622
21	9980	DOPEY2	dopey family member 2	treatment10GY-treatment0GY	0.1672320364787958	0.4840785379066622
17	9969	MED13	mediator complex subunit 13	treatment10GY-treatment0GY	0.12242135508364616	0.4840785379066622
6	114327	EFHC1	EF-hand domain (C-terminal) containing 1	treatment10GY-treatment0GY	-0.1664144432013459	0.4847448220577858
6	117283	IP6K3	inositol hexakisphosphate kinase 3	treatment10GY-treatment0GY	0.8631066457943986	0.48509043711214106
1	9722	NOS1AP	nitric oxide synthase 1 (neuronal) adaptor protein	treatment10GY-treatment0GY	0.6614272070247409	0.48509043711214106
16	283933	ZNF843	zinc finger protein 843	treatment10GY-treatment0GY	0.4396694025025279	0.48509043711214106
2	7855	FZD5	frizzled family receptor 5	treatment10GY-treatment0GY	0.3142981284513806	0.48509043711214106
11	29087	THYN1	thymocyte nuclear protein 1	treatment10GY-treatment0GY	-0.17855771434285828	0.48526602175939954
13	222484	LNX2	ligand of numb-protein X 2	treatment10GY-treatment0GY	-0.14641847107776318	0.48526602175939954
16	9739	SETD1A	SET domain containing 1A	treatment10GY-treatment0GY	0.12893419234659653	0.48526602175939954
3	151651	EFHB	EF-hand domain family, member B	treatment10GY-treatment0GY	0.6932672518799031	0.4857222564559235
1	84217	ZMYND12	zinc finger, MYND-type containing 12	treatment10GY-treatment0GY	-0.5538769649027231	0.4857222564559235
19	7538	ZFP36	ZFP36 ring finger protein	treatment10GY-treatment0GY	0.42508300111115993	0.4857222564559235
3	64651	CSRNP1	cysteine-serine-rich nuclear protein 1	treatment10GY-treatment0GY	0.37570863674932164	0.4857222564559235
4	441046	GUSBP5	glucuronidase, beta pseudogene 5	treatment10GY-treatment0GY	-0.2950137030765515	0.4857222564559235
16	7041	TGFB1I1	transforming growth factor beta 1 induced transcript 1	treatment10GY-treatment0GY	-0.14603314603230366	0.4857222564559235
9	203	AK1	adenylate kinase 1	treatment10GY-treatment0GY	0.08806100278865792	0.4857222564559235
16	197259	MLKL	mixed lineage kinase domain-like	treatment10GY-treatment0GY	-0.2584919025805217	0.4857433467296941
11	55343	SLC35C1	solute carrier family 35, member C1	treatment10GY-treatment0GY	-0.11726116102720496	0.4857433467296941
NA	100507047	NA	NA	treatment10GY-treatment0GY	0.6229538361742937	0.4857790577879801
NA	100506894	NA	NA	treatment10GY-treatment0GY	-0.46796293786902143	0.4857790577879801
8	91694	LONRF1	LON peptidase N-terminal domain and ring finger 1	treatment10GY-treatment0GY	0.22254088910589198	0.4857790577879801
8	11178	LZTS1	leucine zipper, putative tumor suppressor 1	treatment10GY-treatment0GY	0.2138443481572394	0.4857790577879801
11	283232	TMEM80	transmembrane protein 80	treatment10GY-treatment0GY	-0.15817482510305414	0.4857790577879801
7	84132	USP42	ubiquitin specific peptidase 42	treatment10GY-treatment0GY	-0.1443321674027569	0.4857790577879801
3	6478	SIAH2	siah E3 ubiquitin protein ligase 2	treatment10GY-treatment0GY	-0.1289833676674217	0.4857790577879801
8	79581	SLC52A2	solute carrier family 52, riboflavin transporter, member 2	treatment10GY-treatment0GY	0.12445030251159928	0.4857790577879801
17	84461	NEURL4	neuralized homolog 4 (Drosophila)	treatment10GY-treatment0GY	0.12173557897513465	0.4857790577879801
1	653566	LOC653566	signal peptidase complex subunit 2 homolog (S. cerevisiae) pseudogene	treatment10GY-treatment0GY	-0.10390284056546584	0.4860345063957627
1	149483	CCDC17	coiled-coil domain containing 17	treatment10GY-treatment0GY	0.5773710052062848	0.4863535805857026
X	474343	SPIN2B	spindlin family, member 2B	treatment10GY-treatment0GY	-0.22742642473165553	0.4863535805857026
17	3837	KPNB1	karyopherin (importin) beta 1	treatment10GY-treatment0GY	-0.09437648359941342	0.4867055462573266
X	4281	MID1	midline 1 (Opitz/BBB syndrome)	treatment10GY-treatment0GY	-0.2430001747575874	0.4873193502256707
3	692099	FAM86DP	family with sequence similarity 86, member D, pseudogene	treatment10GY-treatment0GY	-0.20769074096647122	0.4873193502256707
10	6934	TCF7L2	transcription factor 7-like 2 (T-cell specific, HMG-box)	treatment10GY-treatment0GY	-0.19378483347412878	0.4873193502256707
17	201158	TVP23C	trans-golgi network vesicle protein 23 homolog C (S. cerevisiae)	treatment10GY-treatment0GY	0.1162761726339987	0.4873193502256707
1	728661	SLC35E2B	solute carrier family 35, member E2B	treatment10GY-treatment0GY	-0.15280332987219047	0.48731986930258203
16	123811	FOPNL	FGFR1OP N-terminal like	treatment10GY-treatment0GY	-0.09749053876514235	0.48731986930258203
21	10317	B3GALT5	UDP-Gal:betaGlcNAc beta 1,3-galactosyltransferase, polypeptide 5	treatment10GY-treatment0GY	0.7867748481450239	0.4885566919393013
10	220930	ZEB1-AS1	ZEB1 antisense RNA 1	treatment10GY-treatment0GY	-0.2781458173716711	0.4887502540601032
2	23549	DNPEP	aspartyl aminopeptidase	treatment10GY-treatment0GY	0.06663406971539754	0.4887502540601032
9	11094	CACFD1	calcium channel flower domain containing 1	treatment10GY-treatment0GY	-0.15815119670665823	0.48885668453522946
11	84441	MAML2	mastermind-like 2 (Drosophila)	treatment10GY-treatment0GY	-0.21913642898869412	0.4890793263621866
1	574431	C1orf147	chromosome 1 open reading frame 147	treatment10GY-treatment0GY	0.6037861893111174	0.48983460230160303
12	144577	C12orf66	chromosome 12 open reading frame 66	treatment10GY-treatment0GY	-0.225767050167198	0.4899208593192248
3	285382	C3orf70	chromosome 3 open reading frame 70	treatment10GY-treatment0GY	-0.2248088730671296	0.4899208593192248
11	7753	ZNF202	zinc finger protein 202	treatment10GY-treatment0GY	0.15535746717071275	0.4899208593192248
22	23466	CBX6	chromobox homolog 6	treatment10GY-treatment0GY	-0.15366472336289938	0.4899208593192248
X	58526	MID1IP1	MID1 interacting protein 1	treatment10GY-treatment0GY	-0.15997698725382037	0.4907662809408849
3	57552	NCEH1	neutral cholesterol ester hydrolase 1	treatment10GY-treatment0GY	0.3585646490330139	0.49129234596608073
NA	100506484	NA	NA	treatment10GY-treatment0GY	0.6269948838370993	0.49129716706432136
13	4093	SMAD9	SMAD family member 9	treatment10GY-treatment0GY	-0.2488937069926811	0.49129716706432136
6	3833	KIFC1	kinesin family member C1	treatment10GY-treatment0GY	-0.9119902019320141	0.49222204988194773
7	346653	FAM71F2	family with sequence similarity 71, member F2	treatment10GY-treatment0GY	0.6836883517560086	0.49222204988194773
8	8767	RIPK2	receptor-interacting serine-threonine kinase 2	treatment10GY-treatment0GY	0.28725946000998626	0.49222204988194773
19	100128569	C19orf71	chromosome 19 open reading frame 71	treatment10GY-treatment0GY	-0.2101247124232164	0.49222204988194773
1	178	AGL	amylo-alpha-1, 6-glucosidase, 4-alpha-glucanotransferase	treatment10GY-treatment0GY	0.1297533430137996	0.49222204988194773
21	5316	PKNOX1	PBX/knotted 1 homeobox 1	treatment10GY-treatment0GY	0.12666267738443704	0.49222204988194773
19	112939	NACC1	nucleus accumbens associated 1, BEN and BTB (POZ) domain containing	treatment10GY-treatment0GY	-0.10602205425593958	0.49222204988194773
20	3420	IDH3B	isocitrate dehydrogenase 3 (NAD+) beta	treatment10GY-treatment0GY	0.0754171306852216	0.49222204988194773
7	80099	C7orf69	chromosome 7 open reading frame 69	treatment10GY-treatment0GY	-0.5619488048122219	0.4923855181891928
19	84446	BRSK1	BR serine/threonine kinase 1	treatment10GY-treatment0GY	-0.4647512410629432	0.4923855181891928
NA	100505551	NA	NA	treatment10GY-treatment0GY	-0.4055389166832555	0.4923855181891928
NA	100286939	NA	NA	treatment10GY-treatment0GY	-0.38694819652737816	0.4923855181891928
1	6429	SRSF4	serine/arginine-rich splicing factor 4	treatment10GY-treatment0GY	-0.1359199945489422	0.4923855181891928
19	9422	ZNF264	zinc finger protein 264	treatment10GY-treatment0GY	0.12258308386968597	0.4923855181891928
1	51133	KCTD3	potassium channel tetramerisation domain containing 3	treatment10GY-treatment0GY	-0.12186417244544234	0.4923855181891928
2	220988	HNRNPA3	heterogeneous nuclear ribonucleoprotein A3	treatment10GY-treatment0GY	-0.12038976025947523	0.4923855181891928
3	83939	EIF2A	eukaryotic translation initiation factor 2A, 65kDa	treatment10GY-treatment0GY	0.10637142380427456	0.4923855181891928
17	11216	AKAP10	A kinase (PRKA) anchor protein 10	treatment10GY-treatment0GY	0.09602238646410655	0.4923855181891928
11	4297	MLL	myeloid/lymphoid or mixed-lineage leukemia (trithorax homolog, Drosophila)	treatment10GY-treatment0GY	0.11707848668564491	0.493675667928505
1	864	RUNX3	runt-related transcription factor 3	treatment10GY-treatment0GY	-0.5406296578478365	0.4938330146960978
2	8527	DGKD	diacylglycerol kinase, delta 130kDa	treatment10GY-treatment0GY	0.24152163458853604	0.4938620948438586
2	1844	DUSP2	dual specificity phosphatase 2	treatment10GY-treatment0GY	-0.41155543580913223	0.4941235951816761
9	7099	TLR4	toll-like receptor 4	treatment10GY-treatment0GY	-0.24543555436943176	0.4941235951816761
4	8615	USO1	USO1 vesicle transport factor	treatment10GY-treatment0GY	0.09726056106949166	0.4941235951816761
16	84342	COG8	component of oligomeric golgi complex 8	treatment10GY-treatment0GY	-0.08899150301711778	0.4945556043443022
1	8880	FUBP1	far upstream element (FUSE) binding protein 1	treatment10GY-treatment0GY	-0.1109398687615002	0.49457358743992663
16	4166	CHST6	carbohydrate (N-acetylglucosamine 6-O) sulfotransferase 6	treatment10GY-treatment0GY	0.6037568307602557	0.4947636411292734
10	282973	JAKMIP3	Janus kinase and microtubule interacting protein 3	treatment10GY-treatment0GY	0.5311450947204484	0.4947636411292734
11	57053	CHRNA10	cholinergic receptor, nicotinic, alpha 10 (neuronal)	treatment10GY-treatment0GY	0.5009647992914906	0.4947636411292734
18	220136	CCDC11	coiled-coil domain containing 11	treatment10GY-treatment0GY	-0.33761368173882256	0.4947636411292734
5	6502	SKP2	S-phase kinase-associated protein 2, E3 ubiquitin protein ligase	treatment10GY-treatment0GY	-0.2917348705498011	0.4947636411292734
22	84133	ZNRF3	zinc and ring finger 3	treatment10GY-treatment0GY	0.20892064824929646	0.4947636411292734
1	55650	PIGV	phosphatidylinositol glycan anchor biosynthesis, class V	treatment10GY-treatment0GY	-0.20750327861286788	0.4947636411292734
5	134429	STARD4	StAR-related lipid transfer (START) domain containing 4	treatment10GY-treatment0GY	0.1784481449201758	0.4947636411292734
17	54785	C17orf59	chromosome 17 open reading frame 59	treatment10GY-treatment0GY	-0.15416475736515256	0.4947636411292734
1	81563	C1orf21	chromosome 1 open reading frame 21	treatment10GY-treatment0GY	-0.12076426509604943	0.4947636411292734
17	23587	ELP5	elongator acetyltransferase complex subunit 5	treatment10GY-treatment0GY	-0.10272894778695285	0.4947636411292734
14	4140	MARK3	MAP/microtubule affinity-regulating kinase 3	treatment10GY-treatment0GY	-0.07243761670024451	0.4947636411292734
1	3930	LBR	lamin B receptor	treatment10GY-treatment0GY	-0.20539889104509879	0.49515658360010734
2	5861	RAB1A	RAB1A, member RAS oncogene family	treatment10GY-treatment0GY	0.10473691869308155	0.49648925600289223
1	54935	DUSP23	dual specificity phosphatase 23	treatment10GY-treatment0GY	-0.1128762165943007	0.49763082046465673
7	5294	PIK3CG	phosphatidylinositol-4,5-bisphosphate 3-kinase, catalytic subunit gamma	treatment10GY-treatment0GY	-0.6974513896551993	0.4983418220161247
11	24145	PANX1	pannexin 1	treatment10GY-treatment0GY	0.19093566753073343	0.4983418220161247
17	79415	C17orf62	chromosome 17 open reading frame 62	treatment10GY-treatment0GY	-0.11113389394053019	0.4983418220161247
16	388242	LOC388242	coiled-coil domain containing 101 pseudogene	treatment10GY-treatment0GY	-0.45362873042557744	0.5001933767025967
2	285172	FAM126B	family with sequence similarity 126, member B	treatment10GY-treatment0GY	0.15119289096859134	0.5009411852138783
15	100288637	LOC100288637	OTU domain containing 7A pseudogene	treatment10GY-treatment0GY	-0.4187233074926142	0.5014982839034495
6	64208	POPDC3	popeye domain containing 3	treatment10GY-treatment0GY	-0.16297628916119544	0.5014982839034495
20	5335	PLCG1	phospholipase C, gamma 1	treatment10GY-treatment0GY	-0.11891103176195461	0.5015524402871818
17	6871	TADA2A	transcriptional adaptor 2A	treatment10GY-treatment0GY	-0.183919594296734	0.5020925477792433
12	51561	IL23A	interleukin 23, alpha subunit p19	treatment10GY-treatment0GY	0.4174449124185734	0.5029945376203153
19	3383	ICAM1	intercellular adhesion molecule 1	treatment10GY-treatment0GY	0.4658767629449958	0.5035608855609576
9	11064	CNTRL	centriolin	treatment10GY-treatment0GY	-0.2830488789849528	0.5041590187738798
8	23462	HEY1	hairy/enhancer-of-split related with YRPW motif 1	treatment10GY-treatment0GY	0.6922652908419213	0.504760940531277
Y	5616	PRKY	protein kinase, Y-linked, pseudogene	treatment10GY-treatment0GY	0.4066378589419597	0.5055892710872221
10	220965	FAM13C	family with sequence similarity 13, member C	treatment10GY-treatment0GY	0.4057210605602941	0.5055892710872221
8	203100	HTRA4	HtrA serine peptidase 4	treatment10GY-treatment0GY	-0.5285072410149431	0.5059063751856268
X	8552	INE1	inactivation escape 1 (non-protein coding)	treatment10GY-treatment0GY	-0.49635551707567055	0.5059063751856268
7	729597	SPDYE6	speedy homolog E6 (Xenopus laevis)	treatment10GY-treatment0GY	0.4805272096257721	0.5059063751856268
14	317762	CCDC85C	coiled-coil domain containing 85C	treatment10GY-treatment0GY	-0.3752093213263977	0.5059063751856268
10	57584	ARHGAP21	Rho GTPase activating protein 21	treatment10GY-treatment0GY	0.2201643560754123	0.5063047045762347
22	56478	EIF4ENIF1	eukaryotic translation initiation factor 4E nuclear import factor 1	treatment10GY-treatment0GY	-0.1230263775343623	0.5063047045762347
16	22928	SEPHS2	selenophosphate synthetase 2	treatment10GY-treatment0GY	-0.08632032555123725	0.5063047045762347
4	353322	ANKRD37	ankyrin repeat domain 37	treatment10GY-treatment0GY	-0.3280709044351635	0.506793134260146
4	10098	TSPAN5	tetraspanin 5	treatment10GY-treatment0GY	-0.20661773522667204	0.506793134260146
15	1198	CLK3	CDC-like kinase 3	treatment10GY-treatment0GY	0.12625459301959552	0.506793134260146
17	29098	RANGRF	RAN guanine nucleotide release factor	treatment10GY-treatment0GY	-0.2541722155239625	0.5069166657139224
6	285761	DCBLD1	discoidin, CUB and LCCL domain containing 1	treatment10GY-treatment0GY	-0.16615959562674387	0.5069166657139224
17	11325	DDX42	DEAD (Asp-Glu-Ala-Asp) box polypeptide 42	treatment10GY-treatment0GY	-0.08547901277879699	0.5069166657139224
17	1534	CYB561	cytochrome b-561	treatment10GY-treatment0GY	-0.1697027463914127	0.5069926290040663
6	10385	BTN2A2	butyrophilin, subfamily 2, member A2	treatment10GY-treatment0GY	0.1837365362644534	0.5073274537122183
2	51719	CAB39	calcium binding protein 39	treatment10GY-treatment0GY	0.12071716618293404	0.5082440168185436
19	284440	LINC00663	long intergenic non-protein coding RNA 663	treatment10GY-treatment0GY	0.4205128433825813	0.5082922383321596
8	100506538	LOC100506538	uncharacterized LOC100506538	treatment10GY-treatment0GY	0.38041637828540287	0.5082922383321596
7	3268	AGFG2	ArfGAP with FG repeats 2	treatment10GY-treatment0GY	-0.37855567491783226	0.5082922383321596
7	9907	AP5Z1	adaptor-related protein complex 5, zeta 1 subunit	treatment10GY-treatment0GY	0.12930634195898616	0.5083536046275468
21	100505727	LOC100505727	uncharacterized LOC100505727	treatment10GY-treatment0GY	0.6126610026519813	0.5095890098150193
6	100507173	LOC100507173	uncharacterized LOC100507173	treatment10GY-treatment0GY	0.5030908667020038	0.5100802495453987
2	83607	AMMECR1L	AMMECR1-like	treatment10GY-treatment0GY	0.09233995272483231	0.5100802495453987
20	128710	SLX4IP	SLX4 interacting protein	treatment10GY-treatment0GY	-0.3433807300345365	0.5109510847285925
2	79635	CCDC121	coiled-coil domain containing 121	treatment10GY-treatment0GY	-0.3260497553480586	0.5109510847285925
3	285349	ZNF660	zinc finger protein 660	treatment10GY-treatment0GY	-0.4930088325809271	0.5111931020329875
16	253980	KCTD13	potassium channel tetramerisation domain containing 13	treatment10GY-treatment0GY	0.1949149513376529	0.5111931020329875
13	145165	ST13P4	suppression of tumorigenicity 13 (colon carcinoma) (Hsp70 interacting protein) pseudogene 4	treatment10GY-treatment0GY	0.1091727722432072	0.5111931020329875
1	9910	RABGAP1L	RAB GTPase activating protein 1-like	treatment10GY-treatment0GY	-0.10769758486988934	0.5111931020329875
NA	100506572	NA	NA	treatment10GY-treatment0GY	-0.3131736804594968	0.511597181492028
17	6397	SEC14L1	SEC14-like 1 (S. cerevisiae)	treatment10GY-treatment0GY	-0.14060209300580429	0.5119028510604129
18	51444	RNF138	ring finger protein 138, E3 ubiquitin protein ligase	treatment10GY-treatment0GY	-0.13774381092618793	0.5119028510604129
19	29946	SERTAD3	SERTA domain containing 3	treatment10GY-treatment0GY	-0.14459092386208283	0.512266931867317
18	91768	CABLES1	Cdk5 and Abl enzyme substrate 1	treatment10GY-treatment0GY	-0.20422502455791225	0.5127597951843612
17	79132	DHX58	DEXH (Asp-Glu-X-His) box polypeptide 58	treatment10GY-treatment0GY	0.16936617149869138	0.5127597951843612
4	1633	DCK	deoxycytidine kinase	treatment10GY-treatment0GY	-0.13295928413123193	0.5127597951843612
9	9991	PTBP3	polypyrimidine tract binding protein 3	treatment10GY-treatment0GY	0.12734217272024217	0.5127597951843612
4	90826	PRMT10	protein arginine methyltransferase 10 (putative)	treatment10GY-treatment0GY	0.1261619232137079	0.5127597951843612
4	57117	INTS12	integrator complex subunit 12	treatment10GY-treatment0GY	0.09793105851613948	0.5127597951843612
17	5709	PSMD3	proteasome (prosome, macropain) 26S subunit, non-ATPase, 3	treatment10GY-treatment0GY	0.08708684235175657	0.5127597951843612
6	10475	TRIM38	tripartite motif containing 38	treatment10GY-treatment0GY	0.16512634537698645	0.5132649797036529
19	55311	ZNF444	zinc finger protein 444	treatment10GY-treatment0GY	-0.12782669908818134	0.5139218337508357
17	284058	KANSL1	KAT8 regulatory NSL complex subunit 1	treatment10GY-treatment0GY	-0.09888933701859681	0.5144843728138618
19	90594	ZNF439	zinc finger protein 439	treatment10GY-treatment0GY	-0.25541256040676497	0.5149054191892608
3	375387	LRRC33	leucine rich repeat containing 33	treatment10GY-treatment0GY	-0.5162636442699902	0.5152193432751244
5	100506495	LIFR-AS1	LIFR antisense RNA 1	treatment10GY-treatment0GY	-0.42426927850762586	0.5153836919941442
5	26249	KLHL3	kelch-like family member 3	treatment10GY-treatment0GY	-0.3973731920253771	0.5153836919941442
6	221496	LEMD2	LEM domain containing 2	treatment10GY-treatment0GY	-0.11028160475346294	0.5153836919941442
10	7581	ZNF33A	zinc finger protein 33A	treatment10GY-treatment0GY	-0.10342320166267349	0.5153836919941442
19	55101	ATP5SL	ATP5S-like	treatment10GY-treatment0GY	0.09119414154440264	0.5153836919941442
9	9373	PLAA	phospholipase A2-activating protein	treatment10GY-treatment0GY	0.08372078111527959	0.5153836919941442
12	144165	PRICKLE1	prickle homolog 1 (Drosophila)	treatment10GY-treatment0GY	-0.46542985759979594	0.5153914036006009
6	80329	ULBP1	UL16 binding protein 1	treatment10GY-treatment0GY	0.3384464904676654	0.5153914036006009
9	23099	ZBTB43	zinc finger and BTB domain containing 43	treatment10GY-treatment0GY	0.1297923469606257	0.5153914036006009
15	54822	TRPM7	transient receptor potential cation channel, subfamily M, member 7	treatment10GY-treatment0GY	0.09325468057362052	0.5153914036006009
19	3191	HNRNPL	heterogeneous nuclear ribonucleoprotein L	treatment10GY-treatment0GY	-0.07093197482209046	0.5153914036006009
13	9107	MTMR6	myotubularin related protein 6	treatment10GY-treatment0GY	-0.09299199214411225	0.516065324558291
17	146760	RTN4RL1	reticulon 4 receptor-like 1	treatment10GY-treatment0GY	-0.42454004078454904	0.5162354027306385
20	116835	HSPA12B	heat shock 70kD protein 12B	treatment10GY-treatment0GY	-0.4158293292161977	0.5162354027306385
3	55254	TMEM39A	transmembrane protein 39A	treatment10GY-treatment0GY	0.15014085118503218	0.5162354027306385
17	55731	FAM222B	family with sequence similarity 222, member B	treatment10GY-treatment0GY	-0.12294985465873465	0.5163828078811435
19	284385	LOC284385	uncharacterized LOC284385	treatment10GY-treatment0GY	0.2789468996772664	0.5164096637767112
19	7408	VASP	vasodilator-stimulated phosphoprotein	treatment10GY-treatment0GY	-0.15667185214023327	0.5164096637767112
17	3759	KCNJ2	potassium inwardly-rectifying channel, subfamily J, member 2	treatment10GY-treatment0GY	0.9711253103654953	0.5176430515684765
4	285429	DCAF4L1	DDB1 and CUL4 associated factor 4-like 1	treatment10GY-treatment0GY	-0.42747943127621557	0.5176430515684765
2	3234	HOXD8	homeobox D8	treatment10GY-treatment0GY	-0.4026514139714701	0.5176430515684765
Y	8653	DDX3Y	DEAD (Asp-Glu-Ala-Asp) box polypeptide 3, Y-linked	treatment10GY-treatment0GY	0.2710428018146255	0.5176430515684765
11	1662	DDX10	DEAD (Asp-Glu-Ala-Asp) box polypeptide 10	treatment10GY-treatment0GY	-0.16252266669143633	0.5176430515684765
18	2235	FECH	ferrochelatase	treatment10GY-treatment0GY	0.16016944588233795	0.5176430515684765
7	10248	POP7	processing of precursor 7, ribonuclease P/MRP subunit (S. cerevisiae)	treatment10GY-treatment0GY	-0.14853819363175536	0.5176430515684765
4	10608	MXD4	MAX dimerization protein 4	treatment10GY-treatment0GY	-0.13528676399262896	0.5176430515684765
6	7259	TSPYL1	TSPY-like 1	treatment10GY-treatment0GY	-0.1085348664147121	0.5176430515684765
2	8685	MARCO	macrophage receptor with collagenous structure	treatment10GY-treatment0GY	0.4468587723711871	0.517660009852782
19	388566	ZNF470	zinc finger protein 470	treatment10GY-treatment0GY	0.16854824097630727	0.517660009852782
2	79582	SPAG16	sperm associated antigen 16	treatment10GY-treatment0GY	-0.1430691729052378	0.517660009852782
1	5825	ABCD3	ATP-binding cassette, sub-family D (ALD), member 3	treatment10GY-treatment0GY	0.10313636911710766	0.5176674298737769
X	1736	DKC1	dyskeratosis congenita 1, dyskerin	treatment10GY-treatment0GY	-0.13277444307688846	0.5180599608277895
10	9632	SEC24C	SEC24 family, member C (S. cerevisiae)	treatment10GY-treatment0GY	-0.07471216624152177	0.5180599608277895
11	2620	GAS2	growth arrest-specific 2	treatment10GY-treatment0GY	0.5309682071977768	0.5182390652597351
12	50846	DHH	desert hedgehog	treatment10GY-treatment0GY	-0.5485151675462046	0.5185756491800384
6	135112	NCOA7	nuclear receptor coactivator 7	treatment10GY-treatment0GY	-0.24160684028358492	0.5195614623770864
12	7024	TFCP2	transcription factor CP2	treatment10GY-treatment0GY	-0.10031406114589903	0.5205268379279973
16	54921	CHTF8	CTF8, chromosome transmission fidelity factor 8 homolog (S. cerevisiae)	treatment10GY-treatment0GY	-0.07705058739480819	0.5207331030296602
2	151525	WDSUB1	WD repeat, sterile alpha motif and U-box domain containing 1	treatment10GY-treatment0GY	-0.154605172801773	0.5209453471763239
8	340359	KLHL38	kelch-like family member 38	treatment10GY-treatment0GY	-0.5918885954582904	0.521063101781712
X	767811	H2BFXP	H2B histone family, member X, pseudogene	treatment10GY-treatment0GY	-0.49863850448175867	0.521063101781712
[truncated: 49,286 more rows]
